# Supplementary material for: Toxin-antitoxin system gene mutations driving Mycobacterium tuberculosis transmission revealed by whole genome sequencing
Source: Front Microbiol. 2024 Jul 31;15:1398886. doi: 10.3389/fmicb.2024.1398886 (PMC11322068; doi:10.3389/fmicb.2024.1398886)
Supplement: Supplementary file 4 [file Data_Sheet_4.xlsx]

## Sheet: Sheet1
sample	Apyrazinamide	DR_type	pct_read	num_reads	median_co	num_dr_v	num_other_variants	rifampicin	isoniazid	pyrazinamide	ethambutol	streptomycin	fluoroquinolone	moxifloxacin	ofloxacin	levofloxacin	ciprofloxacin	aminoglycosides	amikacin	kanamycin	capreomycin	ethionamide	para_aminosalicylic_acid	cycloserine	linezolid	bedaquiline	clofazimine	delamanid	modpza
ERR552036	pncA_p.Asp63Ala	XDR-TB	97.94	15636192	303	7	22	rpoB_p.Asp435Val	katG_p.Ser	pncA_p.Asp63Ala	-	rpsL_p.Lys88Met	gyrA_p.Asp94Gly	gyrA_p.Asp94Gly	gyrA_p.Asp94Gly	gyrA_p.Asp94Gly	gyrA_p.Asp94Gly	-	-	-	-	ethA_c.672_673dupGC	-	-	rplC_p.Cys154Arg	-	-	-	Asp63Ala
SRR5341316	pncA_p.Phe94Leu	XDR-TB	96.84	2061531	45	7	22	rpoB_p.Ser450Leu	inhA_p.Ile	pncA_p.Phe94Leu	-	rrs_n.514A>C	gyrA_p.Asp94Gly	gyrA_p.Asp94Gly	gyrA_p.Asp94Gly	gyrA_p.Asp94Gly	gyrA_p.Asp94Gly	-	-	-	-	inhA_p.Ile194Thr	-	-	rplC_p.Cys154Arg	-	-	-
SRR5710023	pncA_c.249delC	XDR-TB	98.7	1998622	60	8	20	rpoB_p.Leu452Pro	katG_p.Ser	pncA_c.249delC	embB_p.Met306Val	rpsL_p.Lys43Arg	gyrA_p.Asp94Gly	gyrA_p.Asp94Gly	gyrA_p.Asp94Gly	gyrA_p.Asp94Gly	gyrA_p.Asp94Gly	-	-	-	-	ethA_c.639_640delGT	-	-	-	mmpR5_c.198dupG	mmpR5_c.198dupG	-
ERR2145509	-	Sensitiv	96.72	5705237	113	0	14	-	-	-	-	-	-	-	-	-	-	-	-	-	-	-	-	-	-	-	-	-
ERR2446519	-	Sensitiv	99.04	3931315	105	0	14	-	-	-	-	-	-	-	-	-	-	-	-	-	-	-	-	-	-	-	-	-
ERR017797	-	Sensitiv	96.56	8933054	111	0	13	-	-	-	-	-	-	-	-	-	-	-	-	-	-	-	-	-	-	-	-	-
ERR019571	-	Sensitiv	95.44	5817292	69	0	28	-	-	-	-	-	-	-	-	-	-	-	-	-	-	-	-	-	-	-	-	-
ERR019871	-	Sensitiv	88.42	4164044	48	0	12	-	-	-	-	-	-	-	-	-	-	-	-	-	-	-	-	-	-	-	-	-
ERR026480	-	Sensitiv	97.31	3692517	82	0	22	-	-	-	-	-	-	-	-	-	-	-	-	-	-	-	-	-	-	-	-	-
ERR037531	-	Sensitiv	98.28	9968771	165	0	57	-	-	-	-	-	-	-	-	-	-	-	-	-	-	-	-	-	-	-	-	-
ERR038291	-	Sensitiv	97.03	11942212	193	0	41	-	-	-	-	-	-	-	-	-	-	-	-	-	-	-	-	-	-	-	-	-
ERR038292	-	Sensitiv	96.43	14342132	222	0	44	-	-	-	-	-	-	-	-	-	-	-	-	-	-	-	-	-	-	-	-	-
ERR067655	-	Sensitiv	99.37	2161990	48	0	22	-	-	-	-	-	-	-	-	-	-	-	-	-	-	-	-	-	-	-	-	-
ERR1034716	-	Sensitiv	98.71	24690866	542	0	12	-	-	-	-	-	-	-	-	-	-	-	-	-	-	-	-	-	-	-	-	-
ERR1034801	-	Sensitiv	98.97	16045332	355	0	22	-	-	-	-	-	-	-	-	-	-	-	-	-	-	-	-	-	-	-	-	-
ERR1034932	-	Sensitiv	98.23	6686728	134	0	16	-	-	-	-	-	-	-	-	-	-	-	-	-	-	-	-	-	-	-	-	-
ERR1035117	-	Sensitiv	98.36	6582417	130	0	18	-	-	-	-	-	-	-	-	-	-	-	-	-	-	-	-	-	-	-	-	-
ERR1035132	-	Sensitiv	98.78	20563875	415	0	19	-	-	-	-	-	-	-	-	-	-	-	-	-	-	-	-	-	-	-	-	-
ERR1035137	-	Sensitiv	97.08	4466068	89	0	17	-	-	-	-	-	-	-	-	-	-	-	-	-	-	-	-	-	-	-	-	-
ERR1035145	-	Sensitiv	96.58	1896412	35	0	13	-	-	-	-	-	-	-	-	-	-	-	-	-	-	-	-	-	-	-	-	-
ERR1035147	-	Sensitiv	96.77	2780647	52	0	6	-	-	-	-	-	-	-	-	-	-	-	-	-	-	-	-	-	-	-	-	-
ERR1035168	-	Sensitiv	88.51	1465401	25	0	14	-	-	-	-	-	-	-	-	-	-	-	-	-	-	-	-	-	-	-	-	-
ERR1035173	-	Sensitiv	97.44	1345226	25	0	13	-	-	-	-	-	-	-	-	-	-	-	-	-	-	-	-	-	-	-	-	-
ERR108126	-	Sensitiv	99.38	8856874	196	0	18	-	-	-	-	-	-	-	-	-	-	-	-	-	-	-	-	-	-	-	-	-
ERR108128	-	Sensitiv	99.29	4235891	94	0	23	-	-	-	-	-	-	-	-	-	-	-	-	-	-	-	-	-	-	-	-	-
ERR108131	-	Sensitiv	99.53	3867445	84	0	18	-	-	-	-	-	-	-	-	-	-	-	-	-	-	-	-	-	-	-	-	-
ERR108139	-	Sensitiv	99.45	4536933	100	0	12	-	-	-	-	-	-	-	-	-	-	-	-	-	-	-	-	-	-	-	-	-
ERR108140	-	Sensitiv	99.41	3618553	79	0	18	-	-	-	-	-	-	-	-	-	-	-	-	-	-	-	-	-	-	-	-	-
ERR108144	-	Sensitiv	99.5	3761914	83	0	16	-	-	-	-	-	-	-	-	-	-	-	-	-	-	-	-	-	-	-	-	-
ERR108147	-	Sensitiv	99.31	4069899	90	0	21	-	-	-	-	-	-	-	-	-	-	-	-	-	-	-	-	-	-	-	-	-
ERR108186	-	Sensitiv	99.47	3190854	70	0	19	-	-	-	-	-	-	-	-	-	-	-	-	-	-	-	-	-	-	-	-	-
ERR137214	-	Sensitiv	99.13	4884695	108	0	24	-	-	-	-	-	-	-	-	-	-	-	-	-	-	-	-	-	-	-	-	-
ERR1413472	-	Sensitiv	98.37	2134895	45	0	12	-	-	-	-	-	-	-	-	-	-	-	-	-	-	-	-	-	-	-	-	-
ERR158601	-	Sensitiv	99.48	6155669	137	0	27	-	-	-	-	-	-	-	-	-	-	-	-	-	-	-	-	-	-	-	-	-
ERR161102	-	Sensitiv	98.89	4996352	109	0	16	-	-	-	-	-	-	-	-	-	-	-	-	-	-	-	-	-	-	-	-	-
ERR161109	-	Sensitiv	99.16	3538067	77	0	22	-	-	-	-	-	-	-	-	-	-	-	-	-	-	-	-	-	-	-	-	-
ERR161179	-	Sensitiv	99.2	3542587	78	0	22	-	-	-	-	-	-	-	-	-	-	-	-	-	-	-	-	-	-	-	-	-
ERR1633784	-	Sensitiv	99.13	3854322	84	0	16	-	-	-	-	-	-	-	-	-	-	-	-	-	-	-	-	-	-	-	-	-
ERR1633790	-	Sensitiv	99.15	4002656	88	0	12	-	-	-	-	-	-	-	-	-	-	-	-	-	-	-	-	-	-	-	-	-
ERR1633795	-	Sensitiv	99.23	3930652	87	0	16	-	-	-	-	-	-	-	-	-	-	-	-	-	-	-	-	-	-	-	-	-
ERR1633801	-	Sensitiv	99.14	3489466	77	0	16	-	-	-	-	-	-	-	-	-	-	-	-	-	-	-	-	-	-	-	-	-
ERR1633805	-	Sensitiv	98.94	3786607	84	0	15	-	-	-	-	-	-	-	-	-	-	-	-	-	-	-	-	-	-	-	-	-
ERR1633806	-	Sensitiv	99.09	4011648	87	0	16	-	-	-	-	-	-	-	-	-	-	-	-	-	-	-	-	-	-	-	-	-
ERR1633808	-	Sensitiv	99.1	3812185	83	0	18	-	-	-	-	-	-	-	-	-	-	-	-	-	-	-	-	-	-	-	-	-
ERR1633815	-	Sensitiv	97.48	2732160	48	0	23	-	-	-	-	-	-	-	-	-	-	-	-	-	-	-	-	-	-	-	-	-
ERR1633821	-	Sensitiv	99.08	3401446	76	0	16	-	-	-	-	-	-	-	-	-	-	-	-	-	-	-	-	-	-	-	-	-
ERR1633822	-	Sensitiv	99	3752161	83	0	21	-	-	-	-	-	-	-	-	-	-	-	-	-	-	-	-	-	-	-	-	-
ERR1633823	-	Sensitiv	99.05	3312185	73	0	22	-	-	-	-	-	-	-	-	-	-	-	-	-	-	-	-	-	-	-	-	-
ERR1633832	-	Sensitiv	99.05	3555467	77	0	17	-	-	-	-	-	-	-	-	-	-	-	-	-	-	-	-	-	-	-	-	-
ERR1633842	-	Sensitiv	99.13	3911378	86	0	17	-	-	-	-	-	-	-	-	-	-	-	-	-	-	-	-	-	-	-	-	-
ERR1633843	-	Sensitiv	99.04	3981433	88	0	25	-	-	-	-	-	-	-	-	-	-	-	-	-	-	-	-	-	-	-	-	-
ERR1633848	-	Sensitiv	99.03	4151903	92	0	15	-	-	-	-	-	-	-	-	-	-	-	-	-	-	-	-	-	-	-	-	-
ERR1633865	-	Sensitiv	99.2	3983850	87	0	16	-	-	-	-	-	-	-	-	-	-	-	-	-	-	-	-	-	-	-	-	-
ERR1633876	-	Sensitiv	99.12	4604933	101	0	18	-	-	-	-	-	-	-	-	-	-	-	-	-	-	-	-	-	-	-	-	-
ERR1633878	-	Sensitiv	99.03	3517553	77	0	16	-	-	-	-	-	-	-	-	-	-	-	-	-	-	-	-	-	-	-	-	-
ERR1633879	-	Sensitiv	99.14	3797892	76	0	12	-	-	-	-	-	-	-	-	-	-	-	-	-	-	-	-	-	-	-	-	-
ERR1633890	-	Sensitiv	98.52	3981838	85	0	16	-	-	-	-	-	-	-	-	-	-	-	-	-	-	-	-	-	-	-	-	-
ERR1633891	-	Sensitiv	98.32	2851436	52	0	16	-	-	-	-	-	-	-	-	-	-	-	-	-	-	-	-	-	-	-	-	-
ERR1633897	-	Sensitiv	99.26	3371895	74	0	16	-	-	-	-	-	-	-	-	-	-	-	-	-	-	-	-	-	-	-	-	-
ERR1633904	-	Sensitiv	99.1	4330802	95	0	16	-	-	-	-	-	-	-	-	-	-	-	-	-	-	-	-	-	-	-	-	-
ERR1633907	-	Sensitiv	99.08	3806958	83	0	15	-	-	-	-	-	-	-	-	-	-	-	-	-	-	-	-	-	-	-	-	-
ERR1633910	-	Sensitiv	99.08	4109132	87	0	18	-	-	-	-	-	-	-	-	-	-	-	-	-	-	-	-	-	-	-	-	-
ERR1633914	-	Sensitiv	99.23	3491863	77	0	20	-	-	-	-	-	-	-	-	-	-	-	-	-	-	-	-	-	-	-	-	-
ERR1633916	-	Sensitiv	99.1	3767260	83	0	18	-	-	-	-	-	-	-	-	-	-	-	-	-	-	-	-	-	-	-	-	-
ERR1633925	-	Sensitiv	99.06	3587216	79	0	20	-	-	-	-	-	-	-	-	-	-	-	-	-	-	-	-	-	-	-	-	-
ERR1633929	-	Sensitiv	99.28	3999076	88	0	11	-	-	-	-	-	-	-	-	-	-	-	-	-	-	-	-	-	-	-	-	-
ERR1633931	-	Sensitiv	99.01	3014994	67	0	17	-	-	-	-	-	-	-	-	-	-	-	-	-	-	-	-	-	-	-	-	-
ERR1633935	-	Sensitiv	99.13	3947262	87	0	7	-	-	-	-	-	-	-	-	-	-	-	-	-	-	-	-	-	-	-	-	-
ERR1633936	-	Sensitiv	99.11	3468574	76	0	15	-	-	-	-	-	-	-	-	-	-	-	-	-	-	-	-	-	-	-	-	-
ERR1633951	-	Sensitiv	99.05	3552894	78	0	18	-	-	-	-	-	-	-	-	-	-	-	-	-	-	-	-	-	-	-	-	-
ERR1633963	-	Sensitiv	99.14	3876039	85	0	17	-	-	-	-	-	-	-	-	-	-	-	-	-	-	-	-	-	-	-	-	-
ERR1679646	-	Sensitiv	99.26	1528378	48	0	12	-	-	-	-	-	-	-	-	-	-	-	-	-	-	-	-	-	-	-	-	-
ERR1679650	-	Sensitiv	99.52	1526603	50	0	14	-	-	-	-	-	-	-	-	-	-	-	-	-	-	-	-	-	-	-	-	-
ERR1679652	-	Sensitiv	99.5	1454563	50	0	14	-	-	-	-	-	-	-	-	-	-	-	-	-	-	-	-	-	-	-	-	-
ERR1679657	-	Sensitiv	98.79	1181766	45	0	14	-	-	-	-	-	-	-	-	-	-	-	-	-	-	-	-	-	-	-	-	-
ERR171144	-	Sensitiv	98.98	7596363	167	0	18	-	-	-	-	-	-	-	-	-	-	-	-	-	-	-	-	-	-	-	-	-
ERR171151	-	Sensitiv	98.87	4618296	98	0	17	-	-	-	-	-	-	-	-	-	-	-	-	-	-	-	-	-	-	-	-	-
ERR1750873	-	Sensitiv	95.35	5359581	112	0	14	-	-	-	-	-	-	-	-	-	-	-	-	-	-	-	-	-	-	-	-	-
ERR1750874	-	Sensitiv	95.76	14127417	263	0	59	-	-	-	-	-	-	-	-	-	-	-	-	-	-	-	-	-	-	-	-	-
ERR1750887	-	Sensitiv	97.19	4610710	98	0	12	-	-	-	-	-	-	-	-	-	-	-	-	-	-	-	-	-	-	-	-	-
ERR1750888	-	Sensitiv	97.05	4561502	97	0	17	-	-	-	-	-	-	-	-	-	-	-	-	-	-	-	-	-	-	-	-	-
ERR176447	-	Sensitiv	99.17	2169806	48	0	28	-	-	-	-	-	-	-	-	-	-	-	-	-	-	-	-	-	-	-	-	-
ERR176594	-	Sensitiv	99.12	3187286	70	0	17	-	-	-	-	-	-	-	-	-	-	-	-	-	-	-	-	-	-	-	-	-
ERR176660	-	Sensitiv	99.27	2601658	57	0	25	-	-	-	-	-	-	-	-	-	-	-	-	-	-	-	-	-	-	-	-	-
ERR176673	-	Sensitiv	99.36	3067755	68	0	23	-	-	-	-	-	-	-	-	-	-	-	-	-	-	-	-	-	-	-	-	-
ERR176801	-	Sensitiv	92.94	2551960	54	0	69	-	-	-	-	-	-	-	-	-	-	-	-	-	-	-	-	-	-	-	-	-
ERR176810	-	Sensitiv	99.23	2559790	56	0	25	-	-	-	-	-	-	-	-	-	-	-	-	-	-	-	-	-	-	-	-	-
ERR176815	-	Sensitiv	99.02	5051088	110	0	23	-	-	-	-	-	-	-	-	-	-	-	-	-	-	-	-	-	-	-	-	-
ERR181829	-	Sensitiv	99.53	5409757	121	0	28	-	-	-	-	-	-	-	-	-	-	-	-	-	-	-	-	-	-	-	-	-
ERR181946	-	Sensitiv	99.5	2767302	61	0	22	-	-	-	-	-	-	-	-	-	-	-	-	-	-	-	-	-	-	-	-	-
ERR190346	-	Sensitiv	99.33	3469879	77	0	22	-	-	-	-	-	-	-	-	-	-	-	-	-	-	-	-	-	-	-	-	-
ERR190376	-	Sensitiv	99.45	5938005	133	0	16	-	-	-	-	-	-	-	-	-	-	-	-	-	-	-	-	-	-	-	-	-
ERR190394	-	Sensitiv	99.18	3939838	87	0	31	-	-	-	-	-	-	-	-	-	-	-	-	-	-	-	-	-	-	-	-	-
ERR1949974	-	Sensitiv	97.95	1899300	54	0	11	-	-	-	-	-	-	-	-	-	-	-	-	-	-	-	-	-	-	-	-	-
ERR1949998	-	Sensitiv	98.85	1666969	45	0	7	-	-	-	-	-	-	-	-	-	-	-	-	-	-	-	-	-	-	-	-	-
ERR1950077	-	Sensitiv	98.85	1339682	35	0	9	-	-	-	-	-	-	-	-	-	-	-	-	-	-	-	-	-	-	-	-	-
ERR1950078	-	Sensitiv	97.96	1194867	32	0	10	-	-	-	-	-	-	-	-	-	-	-	-	-	-	-	-	-	-	-	-	-
ERR212132	-	Sensitiv	98.89	3639783	76	0	16	-	-	-	-	-	-	-	-	-	-	-	-	-	-	-	-	-	-	-	-	-
ERR212152	-	Sensitiv	98.43	4243291	85	0	19	-	-	-	-	-	-	-	-	-	-	-	-	-	-	-	-	-	-	-	-	-
ERR212175	-	Sensitiv	99.06	4842461	104	0	24	-	-	-	-	-	-	-	-	-	-	-	-	-	-	-	-	-	-	-	-	-
ERR2124106	-	Sensitiv	98.62	6939494	137	0	18	-	-	-	-	-	-	-	-	-	-	-	-	-	-	-	-	-	-	-	-	-
ERR2145487	-	Sensitiv	91	11485100	229	0	14	-	-	-	-	-	-	-	-	-	-	-	-	-	-	-	-	-	-	-	-	-
ERR2145496	-	Sensitiv	95.34	2974821	60	0	13	-	-	-	-	-	-	-	-	-	-	-	-	-	-	-	-	-	-	-	-	-
ERR216905	-	Sensitiv	96.61	2008994	39	0	17	-	-	-	-	-	-	-	-	-	-	-	-	-	-	-	-	-	-	-	-	-
ERR216908	-	Sensitiv	98.89	5360804	83	0	20	-	-	-	-	-	-	-	-	-	-	-	-	-	-	-	-	-	-	-	-	-
ERR2179830	-	Sensitiv	97.02	4408317	80	0	39	-	-	-	-	-	-	-	-	-	-	-	-	-	-	-	-	-	-	-	-	-
ERR2199913	-	Sensitiv	98.85	4400313	90	0	12	-	-	-	-	-	-	-	-	-	-	-	-	-	-	-	-	-	-	-	-	-
ERR2199959	-	Sensitiv	98.72	2631018	44	0	16	-	-	-	-	-	-	-	-	-	-	-	-	-	-	-	-	-	-	-	-	-
ERR2199974	-	Sensitiv	98.53	2908354	53	0	17	-	-	-	-	-	-	-	-	-	-	-	-	-	-	-	-	-	-	-	-	-
ERR2199984	-	Sensitiv	98.69	2476103	50	0	12	-	-	-	-	-	-	-	-	-	-	-	-	-	-	-	-	-	-	-	-	-
ERR2199987	-	Sensitiv	98.99	3737997	77	0	10	-	-	-	-	-	-	-	-	-	-	-	-	-	-	-	-	-	-	-	-	-
ERR2200002	-	Sensitiv	99.28	1803736	92	0	22	-	-	-	-	-	-	-	-	-	-	-	-	-	-	-	-	-	-	-	-	-
ERR2200003	-	Sensitiv	98.96	3061895	63	0	7	-	-	-	-	-	-	-	-	-	-	-	-	-	-	-	-	-	-	-	-	-
ERR2200017	-	Sensitiv	99.28	2040135	102	0	7	-	-	-	-	-	-	-	-	-	-	-	-	-	-	-	-	-	-	-	-	-
ERR2200041	-	Sensitiv	98.8	3667930	75	0	12	-	-	-	-	-	-	-	-	-	-	-	-	-	-	-	-	-	-	-	-	-
ERR2200053	-	Sensitiv	98.94	3582352	74	0	7	-	-	-	-	-	-	-	-	-	-	-	-	-	-	-	-	-	-	-	-	-
ERR2200081	-	Sensitiv	98.62	3877230	79	0	21	-	-	-	-	-	-	-	-	-	-	-	-	-	-	-	-	-	-	-	-	-
ERR2200105	-	Sensitiv	99.18	1690738	86	0	22	-	-	-	-	-	-	-	-	-	-	-	-	-	-	-	-	-	-	-	-	-
ERR2200111	-	Sensitiv	98.93	4370166	90	0	15	-	-	-	-	-	-	-	-	-	-	-	-	-	-	-	-	-	-	-	-	-
ERR2200141	-	Sensitiv	99.09	4192539	86	0	9	-	-	-	-	-	-	-	-	-	-	-	-	-	-	-	-	-	-	-	-	-
ERR221529	-	Sensitiv	99.23	3012097	67	0	21	-	-	-	-	-	-	-	-	-	-	-	-	-	-	-	-	-	-	-	-	-
ERR221533	-	Sensitiv	99.27	3629206	79	0	21	-	-	-	-	-	-	-	-	-	-	-	-	-	-	-	-	-	-	-	-	-
ERR221534	-	Sensitiv	99.33	3588010	77	0	15	-	-	-	-	-	-	-	-	-	-	-	-	-	-	-	-	-	-	-	-	-
ERR221548	-	Sensitiv	99.25	3255719	67	0	19	-	-	-	-	-	-	-	-	-	-	-	-	-	-	-	-	-	-	-	-	-
ERR221598	-	Sensitiv	99.5	3351814	72	0	21	-	-	-	-	-	-	-	-	-	-	-	-	-	-	-	-	-	-	-	-	-
ERR2228841	-	Sensitiv	96.91	1298348	33	0	13	-	-	-	-	-	-	-	-	-	-	-	-	-	-	-	-	-	-	-	-	-
ERR2228982	-	Sensitiv	98.44	2011898	55	0	7	-	-	-	-	-	-	-	-	-	-	-	-	-	-	-	-	-	-	-	-	-
ERR2228986	-	Sensitiv	98.66	1937284	55	0	7	-	-	-	-	-	-	-	-	-	-	-	-	-	-	-	-	-	-	-	-	-
ERR2229150	-	Sensitiv	97.83	1537031	36	0	36	-	-	-	-	-	-	-	-	-	-	-	-	-	-	-	-	-	-	-	-	-
ERR2229269	-	Sensitiv	95.35	2280494	47	0	23	-	-	-	-	-	-	-	-	-	-	-	-	-	-	-	-	-	-	-	-	-
ERR2229279	-	Sensitiv	96.53	2826814	64	0	10	-	-	-	-	-	-	-	-	-	-	-	-	-	-	-	-	-	-	-	-	-
ERR2229286	-	Sensitiv	95.88	2939365	67	0	12	-	-	-	-	-	-	-	-	-	-	-	-	-	-	-	-	-	-	-	-	-
ERR2229306	-	Sensitiv	95.08	1863151	37	0	17	-	-	-	-	-	-	-	-	-	-	-	-	-	-	-	-	-	-	-	-	-
ERR2229310	-	Sensitiv	96.37	2181781	50	0	22	-	-	-	-	-	-	-	-	-	-	-	-	-	-	-	-	-	-	-	-	-
ERR2229327	-	Sensitiv	96.58	1924403	41	0	28	-	-	-	-	-	-	-	-	-	-	-	-	-	-	-	-	-	-	-	-	-
ERR2229329	-	Sensitiv	96.75	3048722	71	0	15	-	-	-	-	-	-	-	-	-	-	-	-	-	-	-	-	-	-	-	-	-
ERR2229334	-	Sensitiv	95.98	1877092	42	0	25	-	-	-	-	-	-	-	-	-	-	-	-	-	-	-	-	-	-	-	-	-
ERR2229335	-	Sensitiv	96.44	1735275	36	0	39	-	-	-	-	-	-	-	-	-	-	-	-	-	-	-	-	-	-	-	-	-
ERR2229343	-	Sensitiv	96.69	1788126	36	0	47	-	-	-	-	-	-	-	-	-	-	-	-	-	-	-	-	-	-	-	-	-
ERR2229344	-	Sensitiv	96.71	1956839	43	0	23	-	-	-	-	-	-	-	-	-	-	-	-	-	-	-	-	-	-	-	-	-
ERR2229350	-	Sensitiv	96.91	2955892	70	0	13	-	-	-	-	-	-	-	-	-	-	-	-	-	-	-	-	-	-	-	-	-
ERR2229352	-	Sensitiv	96.67	2204121	46	0	28	-	-	-	-	-	-	-	-	-	-	-	-	-	-	-	-	-	-	-	-	-
ERR2229367	-	Sensitiv	94.02	1646375	35	0	27	-	-	-	-	-	-	-	-	-	-	-	-	-	-	-	-	-	-	-	-	-
ERR2229372	-	Sensitiv	96.56	1652740	36	0	31	-	-	-	-	-	-	-	-	-	-	-	-	-	-	-	-	-	-	-	-	-
ERR2229408	-	Sensitiv	97.62	1603230	35	0	31	-	-	-	-	-	-	-	-	-	-	-	-	-	-	-	-	-	-	-	-	-
ERR2229432	-	Sensitiv	97.51	1537247	34	0	17	-	-	-	-	-	-	-	-	-	-	-	-	-	-	-	-	-	-	-	-	-
ERR2229449	-	Sensitiv	97.69	1663961	43	0	16	-	-	-	-	-	-	-	-	-	-	-	-	-	-	-	-	-	-	-	-	-
ERR2229458	-	Sensitiv	98.22	4868536	126	0	10	-	-	-	-	-	-	-	-	-	-	-	-	-	-	-	-	-	-	-	-	-
ERR2229460	-	Sensitiv	97.8	2290156	53	0	19	-	-	-	-	-	-	-	-	-	-	-	-	-	-	-	-	-	-	-	-	-
ERR2229475	-	Sensitiv	97.86	1415605	33	0	20	-	-	-	-	-	-	-	-	-	-	-	-	-	-	-	-	-	-	-	-	-
ERR2229488	-	Sensitiv	98.08	1449078	38	0	12	-	-	-	-	-	-	-	-	-	-	-	-	-	-	-	-	-	-	-	-	-
ERR2229498	-	Sensitiv	97.94	2221847	51	0	18	-	-	-	-	-	-	-	-	-	-	-	-	-	-	-	-	-	-	-	-	-
ERR2245285	-	Sensitiv	96.81	2377042	56	0	30	-	-	-	-	-	-	-	-	-	-	-	-	-	-	-	-	-	-	-	-	-
ERR2245366	-	Sensitiv	97.45	5223885	120	0	23	-	-	-	-	-	-	-	-	-	-	-	-	-	-	-	-	-	-	-	-	-
ERR2245384	-	Sensitiv	98.79	1749900	67	0	25	-	-	-	-	-	-	-	-	-	-	-	-	-	-	-	-	-	-	-	-	-
ERR2245415	-	Sensitiv	98.51	1868174	74	0	21	-	-	-	-	-	-	-	-	-	-	-	-	-	-	-	-	-	-	-	-	-
ERR2245419	-	Sensitiv	98.65	1860623	73	0	28	-	-	-	-	-	-	-	-	-	-	-	-	-	-	-	-	-	-	-	-	-
ERR2245420	-	Sensitiv	98.46	2041268	77	0	25	-	-	-	-	-	-	-	-	-	-	-	-	-	-	-	-	-	-	-	-	-
ERR229973	-	Sensitiv	99.37	4082561	90	0	22	-	-	-	-	-	-	-	-	-	-	-	-	-	-	-	-	-	-	-	-	-
ERR2446077	-	Sensitiv	99.37	4212324	112	0	26	-	-	-	-	-	-	-	-	-	-	-	-	-	-	-	-	-	-	-	-	-
ERR2446095	-	Sensitiv	98.97	2360097	62	0	45	-	-	-	-	-	-	-	-	-	-	-	-	-	-	-	-	-	-	-	-	-
ERR2446107	-	Sensitiv	98.92	3145816	87	0	15	-	-	-	-	-	-	-	-	-	-	-	-	-	-	-	-	-	-	-	-	-
ERR2446123	-	Sensitiv	99.27	8728930	222	0	10	-	-	-	-	-	-	-	-	-	-	-	-	-	-	-	-	-	-	-	-	-
ERR2446125	-	Sensitiv	98.94	3300968	89	0	14	-	-	-	-	-	-	-	-	-	-	-	-	-	-	-	-	-	-	-	-	-
ERR2446147	-	Sensitiv	99.31	6509762	166	0	6	-	-	-	-	-	-	-	-	-	-	-	-	-	-	-	-	-	-	-	-	-
ERR2446152	-	Sensitiv	98.58	3641925	95	0	11	-	-	-	-	-	-	-	-	-	-	-	-	-	-	-	-	-	-	-	-	-
ERR2446154	-	Sensitiv	98.3	2089308	55	0	219	-	-	-	-	-	-	-	-	-	-	-	-	-	-	-	-	-	-	-	-	-
ERR2446163	-	Sensitiv	98.93	2744138	76	0	15	-	-	-	-	-	-	-	-	-	-	-	-	-	-	-	-	-	-	-	-	-
ERR2446165	-	Sensitiv	99.16	3472639	98	0	21	-	-	-	-	-	-	-	-	-	-	-	-	-	-	-	-	-	-	-	-	-
ERR2446181	-	Sensitiv	99.2	2135896	57	0	8	-	-	-	-	-	-	-	-	-	-	-	-	-	-	-	-	-	-	-	-	-
ERR2446217	-	Sensitiv	99.21	4112844	106	0	21	-	-	-	-	-	-	-	-	-	-	-	-	-	-	-	-	-	-	-	-	-
ERR2446219	-	Sensitiv	99.2	4015663	111	0	17	-	-	-	-	-	-	-	-	-	-	-	-	-	-	-	-	-	-	-	-	-
ERR2446243	-	Sensitiv	99.08	3330580	89	0	12	-	-	-	-	-	-	-	-	-	-	-	-	-	-	-	-	-	-	-	-	-
ERR2446246	-	Sensitiv	98.9	2094296	57	0	13	-	-	-	-	-	-	-	-	-	-	-	-	-	-	-	-	-	-	-	-	-
ERR2446249	-	Sensitiv	98.68	3713548	92	0	21	-	-	-	-	-	-	-	-	-	-	-	-	-	-	-	-	-	-	-	-	-
ERR2446255	-	Sensitiv	98.82	3749139	94	0	10	-	-	-	-	-	-	-	-	-	-	-	-	-	-	-	-	-	-	-	-	-
ERR2446259	-	Sensitiv	98.64	3669985	97	0	11	-	-	-	-	-	-	-	-	-	-	-	-	-	-	-	-	-	-	-	-	-
ERR2446263	-	Sensitiv	99.23	6732696	175	0	17	-	-	-	-	-	-	-	-	-	-	-	-	-	-	-	-	-	-	-	-	-
ERR2446273	-	Sensitiv	99.43	3500215	75	0	15	-	-	-	-	-	-	-	-	-	-	-	-	-	-	-	-	-	-	-	-	-
ERR2446288	-	Sensitiv	99.43	5611683	150	0	21	-	-	-	-	-	-	-	-	-	-	-	-	-	-	-	-	-	-	-	-	-
ERR2446309	-	Sensitiv	99.28	4162867	111	0	16	-	-	-	-	-	-	-	-	-	-	-	-	-	-	-	-	-	-	-	-	-
ERR2446312	-	Sensitiv	99.27	5450732	139	0	20	-	-	-	-	-	-	-	-	-	-	-	-	-	-	-	-	-	-	-	-	-
ERR2446315	-	Sensitiv	99.15	5403029	114	0	11	-	-	-	-	-	-	-	-	-	-	-	-	-	-	-	-	-	-	-	-	-
ERR2446329	-	Sensitiv	99.13	3788827	99	0	15	-	-	-	-	-	-	-	-	-	-	-	-	-	-	-	-	-	-	-	-	-
ERR2446357	-	Sensitiv	98.95	2564495	70	0	15	-	-	-	-	-	-	-	-	-	-	-	-	-	-	-	-	-	-	-	-	-
ERR2446360	-	Sensitiv	98.6	3673051	96	0	16	-	-	-	-	-	-	-	-	-	-	-	-	-	-	-	-	-	-	-	-	-
ERR2446372	-	Sensitiv	99.12	3753957	102	0	22	-	-	-	-	-	-	-	-	-	-	-	-	-	-	-	-	-	-	-	-	-
ERR2446403	-	Sensitiv	98.58	2890796	75	0	7	-	-	-	-	-	-	-	-	-	-	-	-	-	-	-	-	-	-	-	-	-
ERR2446428	-	Sensitiv	98.99	3350587	92	0	15	-	-	-	-	-	-	-	-	-	-	-	-	-	-	-	-	-	-	-	-	-
ERR2446448	-	Sensitiv	99.3	3868631	104	0	12	-	-	-	-	-	-	-	-	-	-	-	-	-	-	-	-	-	-	-	-	-
ERR2446451	-	Sensitiv	99.31	4520608	126	0	7	-	-	-	-	-	-	-	-	-	-	-	-	-	-	-	-	-	-	-	-	-
ERR2446457	-	Sensitiv	99.4	3774446	103	0	18	-	-	-	-	-	-	-	-	-	-	-	-	-	-	-	-	-	-	-	-	-
ERR2446467	-	Sensitiv	98.94	2356536	62	0	21	-	-	-	-	-	-	-	-	-	-	-	-	-	-	-	-	-	-	-	-	-
ERR2446486	-	Sensitiv	99.25	6608121	174	0	14	-	-	-	-	-	-	-	-	-	-	-	-	-	-	-	-	-	-	-	-	-
ERR2446493	-	Sensitiv	99.23	4275242	114	0	11	-	-	-	-	-	-	-	-	-	-	-	-	-	-	-	-	-	-	-	-	-
ERR2446511	-	Sensitiv	98.74	3735512	87	0	20	-	-	-	-	-	-	-	-	-	-	-	-	-	-	-	-	-	-	-	-	-
ERR2446521	-	Sensitiv	99.06	3324616	89	0	20	-	-	-	-	-	-	-	-	-	-	-	-	-	-	-	-	-	-	-	-	-
ERR2446526	-	Sensitiv	99.28	4770846	126	0	16	-	-	-	-	-	-	-	-	-	-	-	-	-	-	-	-	-	-	-	-	-
ERR2446531	-	Sensitiv	99.41	3680696	97	0	24	-	-	-	-	-	-	-	-	-	-	-	-	-	-	-	-	-	-	-	-	-
ERR2446575	-	Sensitiv	99.27	3070179	83	0	16	-	-	-	-	-	-	-	-	-	-	-	-	-	-	-	-	-	-	-	-	-
ERR2446587	-	Sensitiv	98.7	3652408	92	0	12	-	-	-	-	-	-	-	-	-	-	-	-	-	-	-	-	-	-	-	-	-
ERR2446589	-	Sensitiv	99.39	4111138	114	0	22	-	-	-	-	-	-	-	-	-	-	-	-	-	-	-	-	-	-	-	-	-
ERR245765	-	Sensitiv	96.73	13219876	202	0	61	-	-	-	-	-	-	-	-	-	-	-	-	-	-	-	-	-	-	-	-	-
ERR257909	-	Sensitiv	94.92	3639694	63	0	8	-	-	-	-	-	-	-	-	-	-	-	-	-	-	-	-	-	-	-	-	-
ERR2704678	-	Sensitiv	98.66	3121273	96	0	21	-	-	-	-	-	-	-	-	-	-	-	-	-	-	-	-	-	-	-	-	-
ERR2704702	-	Sensitiv	98.9	6287184	124	0	19	-	-	-	-	-	-	-	-	-	-	-	-	-	-	-	-	-	-	-	-	-
ERR2707022	-	Sensitiv	98.37	5979442	180	0	15	-	-	-	-	-	-	-	-	-	-	-	-	-	-	-	-	-	-	-	-	-
ERR3340703	-	Sensitiv	93.15	3731176	82	0	20	-	-	-	-	-	-	-	-	-	-	-	-	-	-	-	-	-	-	-	-	-
ERR3340721	-	Sensitiv	98.17	9064766	202	0	19	-	-	-	-	-	-	-	-	-	-	-	-	-	-	-	-	-	-	-	-	-
ERR3340727	-	Sensitiv	94.12	4869730	107	0	20	-	-	-	-	-	-	-	-	-	-	-	-	-	-	-	-	-	-	-	-	-
ERR3340729	-	Sensitiv	88.89	6369508	139	0	17	-	-	-	-	-	-	-	-	-	-	-	-	-	-	-	-	-	-	-	-	-
ERR403323	-	Sensitiv	99.28	5049490	110	0	23	-	-	-	-	-	-	-	-	-	-	-	-	-	-	-	-	-	-	-	-	-
ERR550635	-	Sensitiv	98.57	2772148	57	0	18	-	-	-	-	-	-	-	-	-	-	-	-	-	-	-	-	-	-	-	-	-
ERR550662	-	Sensitiv	98	6691838	138	0	21	-	-	-	-	-	-	-	-	-	-	-	-	-	-	-	-	-	-	-	-	-
ERR550686	-	Sensitiv	99.08	2950276	61	0	16	-	-	-	-	-	-	-	-	-	-	-	-	-	-	-	-	-	-	-	-	-
ERR550761	-	Sensitiv	97.41	4967740	90	0	13	-	-	-	-	-	-	-	-	-	-	-	-	-	-	-	-	-	-	-	-	-
ERR550767	-	Sensitiv	98.6	5312299	92	0	21	-	-	-	-	-	-	-	-	-	-	-	-	-	-	-	-	-	-	-	-	-
ERR550821	-	Sensitiv	99	7671986	168	0	9	-	-	-	-	-	-	-	-	-	-	-	-	-	-	-	-	-	-	-	-	-
ERR550865	-	Sensitiv	98.99	5041891	109	0	8	-	-	-	-	-	-	-	-	-	-	-	-	-	-	-	-	-	-	-	-	-
ERR550871	-	Sensitiv	98.36	4771551	102	0	16	-	-	-	-	-	-	-	-	-	-	-	-	-	-	-	-	-	-	-	-	-
ERR550875	-	Sensitiv	98.65	7048283	141	0	19	-	-	-	-	-	-	-	-	-	-	-	-	-	-	-	-	-	-	-	-	-
ERR550925	-	Sensitiv	98.08	3088953	63	0	20	-	-	-	-	-	-	-	-	-	-	-	-	-	-	-	-	-	-	-	-	-
ERR551001	-	Sensitiv	98.83	6359667	140	0	13	-	-	-	-	-	-	-	-	-	-	-	-	-	-	-	-	-	-	-	-	-
ERR551103	-	Sensitiv	98.82	7266173	158	0	16	-	-	-	-	-	-	-	-	-	-	-	-	-	-	-	-	-	-	-	-	-
ERR551183	-	Sensitiv	98.15	9117311	193	0	10	-	-	-	-	-	-	-	-	-	-	-	-	-	-	-	-	-	-	-	-	-
ERR551243	-	Sensitiv	97.98	14478124	307	0	14	-	-	-	-	-	-	-	-	-	-	-	-	-	-	-	-	-	-	-	-	-
ERR551274	-	Sensitiv	98.31	6919340	129	0	9	-	-	-	-	-	-	-	-	-	-	-	-	-	-	-	-	-	-	-	-	-
ERR551420	-	Sensitiv	98.62	8562072	163	0	9	-	-	-	-	-	-	-	-	-	-	-	-	-	-	-	-	-	-	-	-	-
ERR551506	-	Sensitiv	80.37	4728612	49	0	23	-	-	-	-	-	-	-	-	-	-	-	-	-	-	-	-	-	-	-	-	-
ERR551552	-	Sensitiv	99.06	7373679	158	0	13	-	-	-	-	-	-	-	-	-	-	-	-	-	-	-	-	-	-	-	-	-
ERR551555	-	Sensitiv	97.83	12428347	258	0	15	-	-	-	-	-	-	-	-	-	-	-	-	-	-	-	-	-	-	-	-	-
ERR551565	-	Sensitiv	98.73	2418155	52	0	9	-	-	-	-	-	-	-	-	-	-	-	-	-	-	-	-	-	-	-	-	-
ERR551574	-	Sensitiv	98.14	9557199	202	0	11	-	-	-	-	-	-	-	-	-	-	-	-	-	-	-	-	-	-	-	-	-
ERR551579	-	Sensitiv	98.97	8654137	190	0	13	-	-	-	-	-	-	-	-	-	-	-	-	-	-	-	-	-	-	-	-	-
ERR551664	-	Sensitiv	98.34	6503042	134	0	7	-	-	-	-	-	-	-	-	-	-	-	-	-	-	-	-	-	-	-	-	-
ERR551679	-	Sensitiv	98.96	4132520	89	0	8	-	-	-	-	-	-	-	-	-	-	-	-	-	-	-	-	-	-	-	-	-
ERR551690	-	Sensitiv	98.38	3789482	64	0	18	-	-	-	-	-	-	-	-	-	-	-	-	-	-	-	-	-	-	-	-	-
ERR551712	-	Sensitiv	99.08	4880852	103	0	7	-	-	-	-	-	-	-	-	-	-	-	-	-	-	-	-	-	-	-	-	-
ERR551733	-	Sensitiv	99.02	4977819	104	0	16	-	-	-	-	-	-	-	-	-	-	-	-	-	-	-	-	-	-	-	-	-
ERR551761	-	Sensitiv	97.75	10890727	231	0	12	-	-	-	-	-	-	-	-	-	-	-	-	-	-	-	-	-	-	-	-	-
ERR551867	-	Sensitiv	98.54	8462458	163	0	25	-	-	-	-	-	-	-	-	-	-	-	-	-	-	-	-	-	-	-	-	-
ERR551868	-	Sensitiv	98.08	5815031	108	0	16	-	-	-	-	-	-	-	-	-	-	-	-	-	-	-	-	-	-	-	-	-
ERR551874	-	Sensitiv	98.65	7976361	172	0	7	-	-	-	-	-	-	-	-	-	-	-	-	-	-	-	-	-	-	-	-	-
ERR551902	-	Sensitiv	98.61	4571451	89	0	27	-	-	-	-	-	-	-	-	-	-	-	-	-	-	-	-	-	-	-	-	-
ERR551936	-	Sensitiv	98.67	6027637	129	0	21	-	-	-	-	-	-	-	-	-	-	-	-	-	-	-	-	-	-	-	-	-
ERR551964	-	Sensitiv	98.93	8285852	179	0	8	-	-	-	-	-	-	-	-	-	-	-	-	-	-	-	-	-	-	-	-	-
ERR551988	-	Sensitiv	98.5	5585020	117	0	17	-	-	-	-	-	-	-	-	-	-	-	-	-	-	-	-	-	-	-	-	-
ERR551992	-	Sensitiv	98.46	6378672	138	0	18	-	-	-	-	-	-	-	-	-	-	-	-	-	-	-	-	-	-	-	-	-
ERR552057	-	Sensitiv	99.19	4447730	95	0	8	-	-	-	-	-	-	-	-	-	-	-	-	-	-	-	-	-	-	-	-	-
ERR552107	-	Sensitiv	98.64	2378197	43	0	9	-	-	-	-	-	-	-	-	-	-	-	-	-	-	-	-	-	-	-	-	-
ERR552167	-	Sensitiv	98.15	3565405	66	0	15	-	-	-	-	-	-	-	-	-	-	-	-	-	-	-	-	-	-	-	-	-
ERR552203	-	Sensitiv	98.64	12405349	274	0	11	-	-	-	-	-	-	-	-	-	-	-	-	-	-	-	-	-	-	-	-	-
ERR552205	-	Sensitiv	98.87	10208671	225	0	8	-	-	-	-	-	-	-	-	-	-	-	-	-	-	-	-	-	-	-	-	-
ERR552218	-	Sensitiv	97.66	6472028	128	0	8	-	-	-	-	-	-	-	-	-	-	-	-	-	-	-	-	-	-	-	-	-
ERR552353	-	Sensitiv	98.4	11978390	256	0	9	-	-	-	-	-	-	-	-	-	-	-	-	-	-	-	-	-	-	-	-	-
ERR552394	-	Sensitiv	99.17	8597067	189	0	8	-	-	-	-	-	-	-	-	-	-	-	-	-	-	-	-	-	-	-	-	-
ERR552538	-	Sensitiv	97.88	6892967	144	0	13	-	-	-	-	-	-	-	-	-	-	-	-	-	-	-	-	-	-	-	-	-
ERR552547	-	Sensitiv	98.75	9284329	202	0	7	-	-	-	-	-	-	-	-	-	-	-	-	-	-	-	-	-	-	-	-	-
ERR552581	-	Sensitiv	98.38	8843082	188	0	12	-	-	-	-	-	-	-	-	-	-	-	-	-	-	-	-	-	-	-	-	-
ERR552600	-	Sensitiv	98.44	8475153	180	0	22	-	-	-	-	-	-	-	-	-	-	-	-	-	-	-	-	-	-	-	-	-
ERR552638	-	Sensitiv	98.7	9201937	201	0	12	-	-	-	-	-	-	-	-	-	-	-	-	-	-	-	-	-	-	-	-	-
ERR552659	-	Sensitiv	97.54	2866365	54	0	16	-	-	-	-	-	-	-	-	-	-	-	-	-	-	-	-	-	-	-	-	-
ERR552706	-	Sensitiv	98.31	10635588	227	0	7	-	-	-	-	-	-	-	-	-	-	-	-	-	-	-	-	-	-	-	-	-
ERR552716	-	Sensitiv	98.97	12887225	284	0	9	-	-	-	-	-	-	-	-	-	-	-	-	-	-	-	-	-	-	-	-	-
ERR552721	-	Sensitiv	97.84	3967161	72	0	15	-	-	-	-	-	-	-	-	-	-	-	-	-	-	-	-	-	-	-	-	-
ERR552727	-	Sensitiv	98.84	3194613	64	0	13	-	-	-	-	-	-	-	-	-	-	-	-	-	-	-	-	-	-	-	-	-
ERR552749	-	Sensitiv	98.88	4215828	89	0	12	-	-	-	-	-	-	-	-	-	-	-	-	-	-	-	-	-	-	-	-	-
ERR552828	-	Sensitiv	99.13	10045807	205	0	16	-	-	-	-	-	-	-	-	-	-	-	-	-	-	-	-	-	-	-	-	-
ERR552918	-	Sensitiv	98.53	7075012	152	0	9	-	-	-	-	-	-	-	-	-	-	-	-	-	-	-	-	-	-	-	-	-
ERR552946	-	Sensitiv	98.97	6389075	133	0	9	-	-	-	-	-	-	-	-	-	-	-	-	-	-	-	-	-	-	-	-	-
ERR552953	-	Sensitiv	99.17	4883609	105	0	7	-	-	-	-	-	-	-	-	-	-	-	-	-	-	-	-	-	-	-	-	-
ERR552960	-	Sensitiv	98.94	7129857	158	0	15	-	-	-	-	-	-	-	-	-	-	-	-	-	-	-	-	-	-	-	-	-
ERR552984	-	Sensitiv	97.94	4914778	101	0	8	-	-	-	-	-	-	-	-	-	-	-	-	-	-	-	-	-	-	-	-	-
ERR553070	-	Sensitiv	98.84	5707166	115	0	18	-	-	-	-	-	-	-	-	-	-	-	-	-	-	-	-	-	-	-	-	-
ERR553075	-	Sensitiv	99.15	5950168	127	0	13	-	-	-	-	-	-	-	-	-	-	-	-	-	-	-	-	-	-	-	-	-
ERR553102	-	Sensitiv	98.79	4689161	88	0	20	-	-	-	-	-	-	-	-	-	-	-	-	-	-	-	-	-	-	-	-	-
ERR553135	-	Sensitiv	98.17	8492546	179	0	9	-	-	-	-	-	-	-	-	-	-	-	-	-	-	-	-	-	-	-	-	-
ERR553138	-	Sensitiv	98.54	6860617	145	0	7	-	-	-	-	-	-	-	-	-	-	-	-	-	-	-	-	-	-	-	-	-
ERR553155	-	Sensitiv	97.85	11561313	245	0	11	-	-	-	-	-	-	-	-	-	-	-	-	-	-	-	-	-	-	-	-	-
ERR553158	-	Sensitiv	98.65	9853452	212	0	13	-	-	-	-	-	-	-	-	-	-	-	-	-	-	-	-	-	-	-	-	-
ERR553175	-	Sensitiv	98.67	6076986	123	0	8	-	-	-	-	-	-	-	-	-	-	-	-	-	-	-	-	-	-	-	-	-
ERR553199	-	Sensitiv	98.92	2796916	60	0	11	-	-	-	-	-	-	-	-	-	-	-	-	-	-	-	-	-	-	-	-	-
ERR553381	-	Sensitiv	98.78	10220210	223	0	9	-	-	-	-	-	-	-	-	-	-	-	-	-	-	-	-	-	-	-	-	-
ERR553390	-	Sensitiv	98.78	8787070	191	0	12	-	-	-	-	-	-	-	-	-	-	-	-	-	-	-	-	-	-	-	-	-
ERR966621	-	Sensitiv	99.17	3463208	106	0	9	-	-	-	-	-	-	-	-	-	-	-	-	-	-	-	-	-	-	-	-	-
S84	-	Sensitiv	98.15	3810653	129	0	21	-	-	-	-	-	-	-	-	-	-	-	-	-	-	-	-	-	-	-	-	-
SRR1140922	-	Sensitiv	97.33	6521423	133	0	17	-	-	-	-	-	-	-	-	-	-	-	-	-	-	-	-	-	-	-	-	-
SRR1140931	-	Sensitiv	97.51	4985450	101	0	18	-	-	-	-	-	-	-	-	-	-	-	-	-	-	-	-	-	-	-	-	-
SRR1723799	-	Sensitiv	94.59	7089555	159	0	18	-	-	-	-	-	-	-	-	-	-	-	-	-	-	-	-	-	-	-	-	-
SRR3675226	-	Sensitiv	93.64	1921336	51	0	16	-	-	-	-	-	-	-	-	-	-	-	-	-	-	-	-	-	-	-	-	-
SRR3675271	-	Sensitiv	96.84	2259959	112	0	16	-	-	-	-	-	-	-	-	-	-	-	-	-	-	-	-	-	-	-	-	-
SRR5341297	-	Sensitiv	94.64	3230204	69	0	20	-	-	-	-	-	-	-	-	-	-	-	-	-	-	-	-	-	-	-	-	-
SRR5341352	-	Sensitiv	97.6	3698679	78	0	19	-	-	-	-	-	-	-	-	-	-	-	-	-	-	-	-	-	-	-	-	-
SRR5709778	-	Sensitiv	98.71	6139888	194	0	19	-	-	-	-	-	-	-	-	-	-	-	-	-	-	-	-	-	-	-	-	-
SRR5709788	-	Sensitiv	98.88	5941818	186	0	25	-	-	-	-	-	-	-	-	-	-	-	-	-	-	-	-	-	-	-	-	-
SRR5709828	-	Sensitiv	98.88	7377592	232	0	18	-	-	-	-	-	-	-	-	-	-	-	-	-	-	-	-	-	-	-	-	-
SRR5709835	-	Sensitiv	98.86	4165346	130	0	13	-	-	-	-	-	-	-	-	-	-	-	-	-	-	-	-	-	-	-	-	-
SRR5709845	-	Sensitiv	98.81	6615633	209	0	14	-	-	-	-	-	-	-	-	-	-	-	-	-	-	-	-	-	-	-	-	-
SRR5709954	-	Sensitiv	98.91	6431282	203	0	18	-	-	-	-	-	-	-	-	-	-	-	-	-	-	-	-	-	-	-	-	-
SRR5709987	-	Sensitiv	98.88	6690552	212	0	19	-	-	-	-	-	-	-	-	-	-	-	-	-	-	-	-	-	-	-	-	-
SRR5709997	-	Sensitiv	98.7	8070660	253	0	42	-	-	-	-	-	-	-	-	-	-	-	-	-	-	-	-	-	-	-	-	-
SRR6044912	-	Sensitiv	98.74	2428128	75	0	8	-	-	-	-	-	-	-	-	-	-	-	-	-	-	-	-	-	-	-	-	-
SRR6046181	-	Sensitiv	98.63	2564529	74	0	23	-	-	-	-	-	-	-	-	-	-	-	-	-	-	-	-	-	-	-	-	-
SRR6046436	-	Sensitiv	98.17	3076702	91	0	20	-	-	-	-	-	-	-	-	-	-	-	-	-	-	-	-	-	-	-	-	-
SRR6046629	-	Sensitiv	98.34	2914663	84	0	18	-	-	-	-	-	-	-	-	-	-	-	-	-	-	-	-	-	-	-	-	-
SRR6046746	-	Sensitiv	97.94	1986389	52	0	15	-	-	-	-	-	-	-	-	-	-	-	-	-	-	-	-	-	-	-	-	-
SRR6117349	-	Sensitiv	98.03	2857121	79	0	6	-	-	-	-	-	-	-	-	-	-	-	-	-	-	-	-	-	-	-	-	-
SRR6152651	-	Sensitiv	99.02	5924703	166	0	19	-	-	-	-	-	-	-	-	-	-	-	-	-	-	-	-	-	-	-	-	-
SRR6152727	-	Sensitiv	98.96	5476431	131	0	18	-	-	-	-	-	-	-	-	-	-	-	-	-	-	-	-	-	-	-	-	-
SRR6152733	-	Sensitiv	98.83	5335692	141	0	18	-	-	-	-	-	-	-	-	-	-	-	-	-	-	-	-	-	-	-	-	-
SRR6152739	-	Sensitiv	98.71	5443395	138	0	41	-	-	-	-	-	-	-	-	-	-	-	-	-	-	-	-	-	-	-	-	-
SRR6152759	-	Sensitiv	99.13	5045585	136	0	9	-	-	-	-	-	-	-	-	-	-	-	-	-	-	-	-	-	-	-	-	-
SRR6152781	-	Sensitiv	98.99	6483973	169	0	16	-	-	-	-	-	-	-	-	-	-	-	-	-	-	-	-	-	-	-	-	-
SRR6152845	-	Sensitiv	98.77	6647373	182	0	19	-	-	-	-	-	-	-	-	-	-	-	-	-	-	-	-	-	-	-	-	-
SRR6152847	-	Sensitiv	99.09	7446681	204	0	4	-	-	-	-	-	-	-	-	-	-	-	-	-	-	-	-	-	-	-	-	-
SRR6152869	-	Sensitiv	98.37	5879526	162	0	17	-	-	-	-	-	-	-	-	-	-	-	-	-	-	-	-	-	-	-	-	-
SRR6152885	-	Sensitiv	99.1	6169981	172	0	17	-	-	-	-	-	-	-	-	-	-	-	-	-	-	-	-	-	-	-	-	-
SRR6152906	-	Sensitiv	99.27	5861488	159	0	18	-	-	-	-	-	-	-	-	-	-	-	-	-	-	-	-	-	-	-	-	-
SRR6152913	-	Sensitiv	99.05	6399590	178	0	18	-	-	-	-	-	-	-	-	-	-	-	-	-	-	-	-	-	-	-	-	-
SRR6152924	-	Sensitiv	99.08	6597502	184	0	16	-	-	-	-	-	-	-	-	-	-	-	-	-	-	-	-	-	-	-	-	-
SRR6152946	-	Sensitiv	98.6	4406041	124	0	20	-	-	-	-	-	-	-	-	-	-	-	-	-	-	-	-	-	-	-	-	-
SRR6152955	-	Sensitiv	98.54	6015331	168	0	16	-	-	-	-	-	-	-	-	-	-	-	-	-	-	-	-	-	-	-	-	-
SRR6152966	-	Sensitiv	99.07	6320047	172	0	20	-	-	-	-	-	-	-	-	-	-	-	-	-	-	-	-	-	-	-	-	-
SRR6152974	-	Sensitiv	99.07	5725038	159	0	21	-	-	-	-	-	-	-	-	-	-	-	-	-	-	-	-	-	-	-	-	-
SRR6153002	-	Sensitiv	99.05	6890270	192	0	17	-	-	-	-	-	-	-	-	-	-	-	-	-	-	-	-	-	-	-	-	-
SRR6153047	-	Sensitiv	98.55	2833209	78	0	20	-	-	-	-	-	-	-	-	-	-	-	-	-	-	-	-	-	-	-	-	-
SRR6153063	-	Sensitiv	99.03	6305027	175	0	17	-	-	-	-	-	-	-	-	-	-	-	-	-	-	-	-	-	-	-	-	-
SRR6153097	-	Sensitiv	99.03	5348739	145	0	19	-	-	-	-	-	-	-	-	-	-	-	-	-	-	-	-	-	-	-	-	-
SRR6153120	-	Sensitiv	99.05	6140396	170	0	18	-	-	-	-	-	-	-	-	-	-	-	-	-	-	-	-	-	-	-	-	-
SRR6153134	-	Sensitiv	99.33	5084986	139	0	17	-	-	-	-	-	-	-	-	-	-	-	-	-	-	-	-	-	-	-	-	-
SRR6153135	-	Sensitiv	98.7	3737533	102	0	18	-	-	-	-	-	-	-	-	-	-	-	-	-	-	-	-	-	-	-	-	-
SRR6153185	-	Sensitiv	99.07	6487673	182	0	17	-	-	-	-	-	-	-	-	-	-	-	-	-	-	-	-	-	-	-	-	-
SRR6153216	-	Sensitiv	98.63	5653741	134	0	11	-	-	-	-	-	-	-	-	-	-	-	-	-	-	-	-	-	-	-	-	-
SRR6153229	-	Sensitiv	99.27	4791238	132	0	19	-	-	-	-	-	-	-	-	-	-	-	-	-	-	-	-	-	-	-	-	-
SRR6153230	-	Sensitiv	99.06	4502779	123	0	19	-	-	-	-	-	-	-	-	-	-	-	-	-	-	-	-	-	-	-	-	-
SRR6153245	-	Sensitiv	98.85	6018332	165	0	20	-	-	-	-	-	-	-	-	-	-	-	-	-	-	-	-	-	-	-	-	-
SRR6153261	-	Sensitiv	99.07	4637921	129	0	18	-	-	-	-	-	-	-	-	-	-	-	-	-	-	-	-	-	-	-	-	-
SRR6325451	-	Sensitiv	99.02	16624110	535	0	9	-	-	-	-	-	-	-	-	-	-	-	-	-	-	-	-	-	-	-	-	-
SRR6397443	-	Sensitiv	96.58	6173236	169	0	39	-	-	-	-	-	-	-	-	-	-	-	-	-	-	-	-	-	-	-	-	-
SRR6397490	-	Sensitiv	99.05	5732857	159	0	20	-	-	-	-	-	-	-	-	-	-	-	-	-	-	-	-	-	-	-	-	-
SRR6397545	-	Sensitiv	98.98	5173720	143	0	20	-	-	-	-	-	-	-	-	-	-	-	-	-	-	-	-	-	-	-	-	-
SRR6397618	-	Sensitiv	99.13	5720498	160	0	18	-	-	-	-	-	-	-	-	-	-	-	-	-	-	-	-	-	-	-	-	-
SRR6397704	-	Sensitiv	98.74	6509471	178	0	39	-	-	-	-	-	-	-	-	-	-	-	-	-	-	-	-	-	-	-	-	-
SRR6397725	-	Sensitiv	99.1	5994981	168	0	18	-	-	-	-	-	-	-	-	-	-	-	-	-	-	-	-	-	-	-	-	-
SRR6397767	-	Sensitiv	98.64	5840723	152	0	20	-	-	-	-	-	-	-	-	-	-	-	-	-	-	-	-	-	-	-	-	-
SRR6824424	-	Sensitiv	98.61	11448188	347	0	18	-	-	-	-	-	-	-	-	-	-	-	-	-	-	-	-	-	-	-	-	-
SRR6824511	-	Sensitiv	98.23	7583262	228	0	21	-	-	-	-	-	-	-	-	-	-	-	-	-	-	-	-	-	-	-	-	-
SRR6824621	-	Sensitiv	98.64	7554353	230	0	18	-	-	-	-	-	-	-	-	-	-	-	-	-	-	-	-	-	-	-	-	-
SRR8237314	-	Sensitiv	98.93	9808895	236	0	17	-	-	-	-	-	-	-	-	-	-	-	-	-	-	-	-	-	-	-	-	-
SRR8237330	-	Sensitiv	98.87	11771093	271	0	17	-	-	-	-	-	-	-	-	-	-	-	-	-	-	-	-	-	-	-	-	-
SRR8237334	-	Sensitiv	98.95	7704693	198	0	18	-	-	-	-	-	-	-	-	-	-	-	-	-	-	-	-	-	-	-	-	-
SRR8237375	-	Sensitiv	97.94	5904509	112	0	24	-	-	-	-	-	-	-	-	-	-	-	-	-	-	-	-	-	-	-	-	-
SRR8237382	-	Sensitiv	97.98	2712593	45	0	29	-	-	-	-	-	-	-	-	-	-	-	-	-	-	-	-	-	-	-	-	-
SRR924698	-	Sensitiv	94.2	7668268	161	0	17	-	-	-	-	-	-	-	-	-	-	-	-	-	-	-	-	-	-	-	-	-
SRR958234	-	Sensitiv	96.68	14021517	297	0	17	-	-	-	-	-	-	-	-	-	-	-	-	-	-	-	-	-	-	-	-	-
T2626	-	Sensitiv	99.55	7678114	262	0	19	-	-	-	-	-	-	-	-	-	-	-	-	-	-	-	-	-	-	-	-	-
T5055	-	Sensitiv	99.56	7675185	247	0	17	-	-	-	-	-	-	-	-	-	-	-	-	-	-	-	-	-	-	-	-	-
T5073	-	Sensitiv	99.62	7632862	259	0	18	-	-	-	-	-	-	-	-	-	-	-	-	-	-	-	-	-	-	-	-	-
T5081	-	Sensitiv	99.6	7636885	260	0	18	-	-	-	-	-	-	-	-	-	-	-	-	-	-	-	-	-	-	-	-	-
T964	-	Sensitiv	99.56	7505771	253	0	16	-	-	-	-	-	-	-	-	-	-	-	-	-	-	-	-	-	-	-	-	-
CRR027477	-	Sensitiv	98.72	3051410	99	0	16	-	-	-	-	-	-	-	-	-	-	-	-	-	-	-	-	-	-	-	-	-
CRR027478	-	Sensitiv	98.8	20799229	681	0	16	-	-	-	-	-	-	-	-	-	-	-	-	-	-	-	-	-	-	-	-	-
CRR027506	-	Sensitiv	98.79	11406856	372	0	19	-	-	-	-	-	-	-	-	-	-	-	-	-	-	-	-	-	-	-	-	-
CRR027574	-	Sensitiv	92.74	13764200	454	0	13	-	-	-	-	-	-	-	-	-	-	-	-	-	-	-	-	-	-	-	-	-
CRR027618	-	Sensitiv	98.92	8801252	287	0	17	-	-	-	-	-	-	-	-	-	-	-	-	-	-	-	-	-	-	-	-	-
CRR027639	-	Sensitiv	98.39	1327910	43	0	12	-	-	-	-	-	-	-	-	-	-	-	-	-	-	-	-	-	-	-	-	-
CRR027640	-	Sensitiv	98.6	18305459	605	0	12	-	-	-	-	-	-	-	-	-	-	-	-	-	-	-	-	-	-	-	-	-
ERR017780	-	Sensitiv	96.12	6585222	81	0	24	-	-	-	-	-	-	-	-	-	-	-	-	-	-	-	-	-	-	-	-	-
ERR019854	-	Sensitiv	89.65	3410445	40	0	26	-	-	-	-	-	-	-	-	-	-	-	-	-	-	-	-	-	-	-	-	-
ERR025414	-	Sensitiv	98.17	7248159	138	0	21	-	-	-	-	-	-	-	-	-	-	-	-	-	-	-	-	-	-	-	-	-
ERR025415	-	Sensitiv	98.03	7334995	140	0	23	-	-	-	-	-	-	-	-	-	-	-	-	-	-	-	-	-	-	-	-	-
ERR025417	-	Sensitiv	98.23	8681201	167	0	20	-	-	-	-	-	-	-	-	-	-	-	-	-	-	-	-	-	-	-	-	-
ERR025418	-	Sensitiv	97.88	5839386	110	0	21	-	-	-	-	-	-	-	-	-	-	-	-	-	-	-	-	-	-	-	-	-
ERR025419	-	Sensitiv	98.23	4407763	83	0	21	-	-	-	-	-	-	-	-	-	-	-	-	-	-	-	-	-	-	-	-	-
ERR025420	-	Sensitiv	98.08	4971749	94	0	22	-	-	-	-	-	-	-	-	-	-	-	-	-	-	-	-	-	-	-	-	-
ERR025421	-	Sensitiv	95.5	3895385	74	0	18	-	-	-	-	-	-	-	-	-	-	-	-	-	-	-	-	-	-	-	-	-
ERR025422	-	Sensitiv	98.02	3756678	71	0	22	-	-	-	-	-	-	-	-	-	-	-	-	-	-	-	-	-	-	-	-	-
ERR025423	-	Sensitiv	97.83	5009898	95	0	22	-	-	-	-	-	-	-	-	-	-	-	-	-	-	-	-	-	-	-	-	-
ERR025424	-	Sensitiv	97.3	4602997	87	0	19	-	-	-	-	-	-	-	-	-	-	-	-	-	-	-	-	-	-	-	-	-
ERR025427	-	Sensitiv	98.01	4076868	80	0	18	-	-	-	-	-	-	-	-	-	-	-	-	-	-	-	-	-	-	-	-	-
ERR025428	-	Sensitiv	98.28	5303541	104	0	17	-	-	-	-	-	-	-	-	-	-	-	-	-	-	-	-	-	-	-	-	-
ERR025432	-	Sensitiv	95.76	6360320	125	0	13	-	-	-	-	-	-	-	-	-	-	-	-	-	-	-	-	-	-	-	-	-
ERR025433	-	Sensitiv	98.09	3674184	72	0	16	-	-	-	-	-	-	-	-	-	-	-	-	-	-	-	-	-	-	-	-	-
ERR025435	-	Sensitiv	98.26	6232597	123	0	19	-	-	-	-	-	-	-	-	-	-	-	-	-	-	-	-	-	-	-	-	-
ERR025436	-	Sensitiv	98.14	3951395	78	0	16	-	-	-	-	-	-	-	-	-	-	-	-	-	-	-	-	-	-	-	-	-
ERR025438	-	Sensitiv	98.07	9426839	183	0	15	-	-	-	-	-	-	-	-	-	-	-	-	-	-	-	-	-	-	-	-	-
ERR025440	-	Sensitiv	97.91	3955490	76	0	20	-	-	-	-	-	-	-	-	-	-	-	-	-	-	-	-	-	-	-	-	-
ERR025441	-	Sensitiv	98.02	3736621	72	0	19	-	-	-	-	-	-	-	-	-	-	-	-	-	-	-	-	-	-	-	-	-
ERR025442	-	Sensitiv	97.82	4206103	80	0	48	-	-	-	-	-	-	-	-	-	-	-	-	-	-	-	-	-	-	-	-	-
ERR025443	-	Sensitiv	97.84	6956027	135	0	46	-	-	-	-	-	-	-	-	-	-	-	-	-	-	-	-	-	-	-	-	-
ERR025445	-	Sensitiv	97.79	4895653	94	0	47	-	-	-	-	-	-	-	-	-	-	-	-	-	-	-	-	-	-	-	-	-
ERR025447	-	Sensitiv	97.76	4163394	80	0	51	-	-	-	-	-	-	-	-	-	-	-	-	-	-	-	-	-	-	-	-	-
ERR025448	-	Sensitiv	97.87	6498123	125	0	47	-	-	-	-	-	-	-	-	-	-	-	-	-	-	-	-	-	-	-	-	-
ERR025450	-	Sensitiv	97.02	4970835	82	0	20	-	-	-	-	-	-	-	-	-	-	-	-	-	-	-	-	-	-	-	-	-
ERR025451	-	Sensitiv	97.21	3726292	62	0	15	-	-	-	-	-	-	-	-	-	-	-	-	-	-	-	-	-	-	-	-	-
ERR025452	-	Sensitiv	97.23	5393652	89	0	12	-	-	-	-	-	-	-	-	-	-	-	-	-	-	-	-	-	-	-	-	-
ERR025454	-	Sensitiv	96.97	8622202	143	0	17	-	-	-	-	-	-	-	-	-	-	-	-	-	-	-	-	-	-	-	-	-
ERR025458	-	Sensitiv	96.99	4440438	73	0	20	-	-	-	-	-	-	-	-	-	-	-	-	-	-	-	-	-	-	-	-	-
ERR025459	-	Sensitiv	96.88	5436832	89	0	18	-	-	-	-	-	-	-	-	-	-	-	-	-	-	-	-	-	-	-	-	-
ERR025460	-	Sensitiv	96.79	4188343	69	0	21	-	-	-	-	-	-	-	-	-	-	-	-	-	-	-	-	-	-	-	-	-
ERR025833	-	Sensitiv	98.27	4058234	82	0	28	-	-	-	-	-	-	-	-	-	-	-	-	-	-	-	-	-	-	-	-	-
ERR025834	-	Sensitiv	98.49	3341956	68	0	29	-	-	-	-	-	-	-	-	-	-	-	-	-	-	-	-	-	-	-	-	-
ERR025835	-	Sensitiv	98.24	3586841	72	0	27	-	-	-	-	-	-	-	-	-	-	-	-	-	-	-	-	-	-	-	-	-
ERR025836	-	Sensitiv	98.42	3108646	62	0	29	-	-	-	-	-	-	-	-	-	-	-	-	-	-	-	-	-	-	-	-	-
ERR025837	-	Sensitiv	97.69	3690610	74	0	15	-	-	-	-	-	-	-	-	-	-	-	-	-	-	-	-	-	-	-	-	-
ERR025838	-	Sensitiv	98.56	2685028	54	0	12	-	-	-	-	-	-	-	-	-	-	-	-	-	-	-	-	-	-	-	-	-
ERR025839	-	Sensitiv	98.53	2683149	54	0	25	-	-	-	-	-	-	-	-	-	-	-	-	-	-	-	-	-	-	-	-	-
ERR025840	-	Sensitiv	98.36	3390482	68	0	26	-	-	-	-	-	-	-	-	-	-	-	-	-	-	-	-	-	-	-	-	-
ERR025842	-	Sensitiv	96.71	6171841	118	0	21	-	-	-	-	-	-	-	-	-	-	-	-	-	-	-	-	-	-	-	-	-
ERR025843	-	Sensitiv	97.04	5643006	108	0	23	-	-	-	-	-	-	-	-	-	-	-	-	-	-	-	-	-	-	-	-	-
ERR025844	-	Sensitiv	97.64	6143959	119	0	18	-	-	-	-	-	-	-	-	-	-	-	-	-	-	-	-	-	-	-	-	-
ERR025846	-	Sensitiv	98.46	6576034	133	0	20	-	-	-	-	-	-	-	-	-	-	-	-	-	-	-	-	-	-	-	-	-
ERR025847	-	Sensitiv	98.09	4363743	84	0	26	-	-	-	-	-	-	-	-	-	-	-	-	-	-	-	-	-	-	-	-	-
ERR025848	-	Sensitiv	97.09	4674593	86	0	23	-	-	-	-	-	-	-	-	-	-	-	-	-	-	-	-	-	-	-	-	-
ERR026472	-	Sensitiv	96.21	5936050	132	0	9	-	-	-	-	-	-	-	-	-	-	-	-	-	-	-	-	-	-	-	-	-
ERR026475	-	Sensitiv	98.41	4072093	92	0	11	-	-	-	-	-	-	-	-	-	-	-	-	-	-	-	-	-	-	-	-	-
ERR026478	-	Sensitiv	98.38	4711778	104	0	19	-	-	-	-	-	-	-	-	-	-	-	-	-	-	-	-	-	-	-	-	-
ERR026481	-	Sensitiv	98.48	3806310	84	0	20	-	-	-	-	-	-	-	-	-	-	-	-	-	-	-	-	-	-	-	-	-
ERR026482	-	Sensitiv	98.27	3379340	75	0	20	-	-	-	-	-	-	-	-	-	-	-	-	-	-	-	-	-	-	-	-	-
ERR027445	-	Sensitiv	98.42	3485420	43	0	41	-	-	-	-	-	-	-	-	-	-	-	-	-	-	-	-	-	-	-	-	-
ERR028615	-	Sensitiv	98.07	6224151	103	0	21	-	-	-	-	-	-	-	-	-	-	-	-	-	-	-	-	-	-	-	-	-
ERR028616	-	Sensitiv	98.32	5752819	95	0	19	-	-	-	-	-	-	-	-	-	-	-	-	-	-	-	-	-	-	-	-	-
ERR028617	-	Sensitiv	98.35	7364824	122	0	17	-	-	-	-	-	-	-	-	-	-	-	-	-	-	-	-	-	-	-	-	-
ERR028622	-	Sensitiv	98.64	5943164	101	0	27	-	-	-	-	-	-	-	-	-	-	-	-	-	-	-	-	-	-	-	-	-
ERR028624	-	Sensitiv	98.2	8122199	138	0	27	-	-	-	-	-	-	-	-	-	-	-	-	-	-	-	-	-	-	-	-	-
ERR028625	-	Sensitiv	98.36	4570129	76	0	28	-	-	-	-	-	-	-	-	-	-	-	-	-	-	-	-	-	-	-	-	-
ERR028627	-	Sensitiv	98.46	7962574	133	0	25	-	-	-	-	-	-	-	-	-	-	-	-	-	-	-	-	-	-	-	-	-
ERR029201	-	Sensitiv	98.54	8896886	145	0	22	-	-	-	-	-	-	-	-	-	-	-	-	-	-	-	-	-	-	-	-	-
ERR029202	-	Sensitiv	98.33	7124641	116	0	16	-	-	-	-	-	-	-	-	-	-	-	-	-	-	-	-	-	-	-	-	-
ERR029206	-	Sensitiv	98.25	7526023	123	0	26	-	-	-	-	-	-	-	-	-	-	-	-	-	-	-	-	-	-	-	-	-
ERR029207	-	Sensitiv	98.04	6939900	113	0	23	-	-	-	-	-	-	-	-	-	-	-	-	-	-	-	-	-	-	-	-	-
ERR029211	-	Sensitiv	98.32	7027307	114	0	18	-	-	-	-	-	-	-	-	-	-	-	-	-	-	-	-	-	-	-	-	-
ERR036186	-	Sensitiv	98.27	5862359	97	0	63	-	-	-	-	-	-	-	-	-	-	-	-	-	-	-	-	-	-	-	-	-
ERR036189	-	Sensitiv	98.94	16375583	276	0	59	-	-	-	-	-	-	-	-	-	-	-	-	-	-	-	-	-	-	-	-	-
ERR036191	-	Sensitiv	84.9	7922828	132	0	101	-	-	-	-	-	-	-	-	-	-	-	-	-	-	-	-	-	-	-	-	-
ERR036199	-	Sensitiv	98.77	4283203	70	0	54	-	-	-	-	-	-	-	-	-	-	-	-	-	-	-	-	-	-	-	-	-
ERR036200	-	Sensitiv	86.02	4551858	69	0	102	-	-	-	-	-	-	-	-	-	-	-	-	-	-	-	-	-	-	-	-	-
ERR036201	-	Sensitiv	97.67	4286289	71	0	71	-	-	-	-	-	-	-	-	-	-	-	-	-	-	-	-	-	-	-	-	-
ERR036202	-	Sensitiv	99.05	14124167	240	0	55	-	-	-	-	-	-	-	-	-	-	-	-	-	-	-	-	-	-	-	-	-
ERR036205	-	Sensitiv	99.08	3821584	63	0	53	-	-	-	-	-	-	-	-	-	-	-	-	-	-	-	-	-	-	-	-	-
ERR036206	-	Sensitiv	98.73	8593847	144	0	57	-	-	-	-	-	-	-	-	-	-	-	-	-	-	-	-	-	-	-	-	-
ERR036208	-	Sensitiv	98.93	4563787	76	0	52	-	-	-	-	-	-	-	-	-	-	-	-	-	-	-	-	-	-	-	-	-
ERR036213	-	Sensitiv	98.49	5534726	92	0	79	-	-	-	-	-	-	-	-	-	-	-	-	-	-	-	-	-	-	-	-	-
ERR036214	-	Sensitiv	98.91	11658893	196	0	52	-	-	-	-	-	-	-	-	-	-	-	-	-	-	-	-	-	-	-	-	-
ERR036216	-	Sensitiv	98.59	6399141	107	0	68	-	-	-	-	-	-	-	-	-	-	-	-	-	-	-	-	-	-	-	-	-
ERR036217	-	Sensitiv	98.45	4394932	73	0	87	-	-	-	-	-	-	-	-	-	-	-	-	-	-	-	-	-	-	-	-	-
ERR036218	-	Sensitiv	98.63	5035803	83	0	73	-	-	-	-	-	-	-	-	-	-	-	-	-	-	-	-	-	-	-	-	-
ERR036219	-	Sensitiv	98.91	8041048	134	0	55	-	-	-	-	-	-	-	-	-	-	-	-	-	-	-	-	-	-	-	-	-
ERR036220	-	Sensitiv	99.05	4997774	83	0	68	-	-	-	-	-	-	-	-	-	-	-	-	-	-	-	-	-	-	-	-	-
ERR036222	-	Sensitiv	98.45	5663275	93	0	81	-	-	-	-	-	-	-	-	-	-	-	-	-	-	-	-	-	-	-	-	-
ERR036223	-	Sensitiv	98.38	7832467	130	0	82	-	-	-	-	-	-	-	-	-	-	-	-	-	-	-	-	-	-	-	-	-
ERR036229	-	Sensitiv	99.09	6897851	116	0	52	-	-	-	-	-	-	-	-	-	-	-	-	-	-	-	-	-	-	-	-	-
ERR036230	-	Sensitiv	98.36	6818700	113	0	81	-	-	-	-	-	-	-	-	-	-	-	-	-	-	-	-	-	-	-	-	-
ERR036231	-	Sensitiv	96.65	6735401	113	0	74	-	-	-	-	-	-	-	-	-	-	-	-	-	-	-	-	-	-	-	-	-
ERR036232	-	Sensitiv	93.49	7812045	131	0	94	-	-	-	-	-	-	-	-	-	-	-	-	-	-	-	-	-	-	-	-	-
ERR036235	-	Sensitiv	98.61	6836336	112	0	62	-	-	-	-	-	-	-	-	-	-	-	-	-	-	-	-	-	-	-	-	-
ERR036239	-	Sensitiv	98.97	5332711	89	0	54	-	-	-	-	-	-	-	-	-	-	-	-	-	-	-	-	-	-	-	-	-
ERR036243	-	Sensitiv	98.51	7110648	118	0	63	-	-	-	-	-	-	-	-	-	-	-	-	-	-	-	-	-	-	-	-	-
ERR036244	-	Sensitiv	99.03	8385741	141	0	57	-	-	-	-	-	-	-	-	-	-	-	-	-	-	-	-	-	-	-	-	-
ERR036245	-	Sensitiv	98.87	6435654	108	0	53	-	-	-	-	-	-	-	-	-	-	-	-	-	-	-	-	-	-	-	-	-
ERR036246	-	Sensitiv	98.95	6965145	117	0	60	-	-	-	-	-	-	-	-	-	-	-	-	-	-	-	-	-	-	-	-	-
ERR037467	-	Sensitiv	97.39	13652676	224	0	51	-	-	-	-	-	-	-	-	-	-	-	-	-	-	-	-	-	-	-	-	-
ERR037468	-	Sensitiv	97.6	10570431	173	0	37	-	-	-	-	-	-	-	-	-	-	-	-	-	-	-	-	-	-	-	-	-
ERR037470	-	Sensitiv	94.64	8262562	122	0	45	-	-	-	-	-	-	-	-	-	-	-	-	-	-	-	-	-	-	-	-	-
ERR037472	-	Sensitiv	97.67	11680040	189	0	45	-	-	-	-	-	-	-	-	-	-	-	-	-	-	-	-	-	-	-	-	-
ERR037476	-	Sensitiv	97.16	11555789	187	0	72	-	-	-	-	-	-	-	-	-	-	-	-	-	-	-	-	-	-	-	-	-
ERR037478	-	Sensitiv	97.46	13857231	225	0	47	-	-	-	-	-	-	-	-	-	-	-	-	-	-	-	-	-	-	-	-	-
ERR037479	-	Sensitiv	97.48	12796444	205	0	52	-	-	-	-	-	-	-	-	-	-	-	-	-	-	-	-	-	-	-	-	-
ERR037480	-	Sensitiv	98.23	12673665	207	0	56	-	-	-	-	-	-	-	-	-	-	-	-	-	-	-	-	-	-	-	-	-
ERR037481	-	Sensitiv	97.91	16933072	270	0	52	-	-	-	-	-	-	-	-	-	-	-	-	-	-	-	-	-	-	-	-	-
ERR037483	-	Sensitiv	98.22	9596666	158	0	53	-	-	-	-	-	-	-	-	-	-	-	-	-	-	-	-	-	-	-	-	-
ERR037484	-	Sensitiv	97.63	10241095	166	0	43	-	-	-	-	-	-	-	-	-	-	-	-	-	-	-	-	-	-	-	-	-
ERR037487	-	Sensitiv	97.94	14237722	225	0	47	-	-	-	-	-	-	-	-	-	-	-	-	-	-	-	-	-	-	-	-	-
ERR037489	-	Sensitiv	97.32	10498148	171	0	77	-	-	-	-	-	-	-	-	-	-	-	-	-	-	-	-	-	-	-	-	-
ERR037490	-	Sensitiv	98.24	16339490	267	0	51	-	-	-	-	-	-	-	-	-	-	-	-	-	-	-	-	-	-	-	-	-
ERR037492	-	Sensitiv	96.91	16031452	258	0	56	-	-	-	-	-	-	-	-	-	-	-	-	-	-	-	-	-	-	-	-	-
ERR037493	-	Sensitiv	98.18	12408056	202	0	50	-	-	-	-	-	-	-	-	-	-	-	-	-	-	-	-	-	-	-	-	-
ERR037496	-	Sensitiv	97.68	13084392	216	0	77	-	-	-	-	-	-	-	-	-	-	-	-	-	-	-	-	-	-	-	-	-
ERR037498	-	Sensitiv	97.72	15132617	238	0	49	-	-	-	-	-	-	-	-	-	-	-	-	-	-	-	-	-	-	-	-	-
ERR037500	-	Sensitiv	98.21	9697146	159	0	50	-	-	-	-	-	-	-	-	-	-	-	-	-	-	-	-	-	-	-	-	-
ERR037501	-	Sensitiv	57.69	11825435	198	0	169	-	-	-	-	-	-	-	-	-	-	-	-	-	-	-	-	-	-	-	-	-
ERR037502	-	Sensitiv	98.16	11276917	186	0	61	-	-	-	-	-	-	-	-	-	-	-	-	-	-	-	-	-	-	-	-	-
ERR037503	-	Sensitiv	98.21	12353062	205	0	50	-	-	-	-	-	-	-	-	-	-	-	-	-	-	-	-	-	-	-	-	-
ERR037505	-	Sensitiv	96.9	12941013	214	0	54	-	-	-	-	-	-	-	-	-	-	-	-	-	-	-	-	-	-	-	-	-
ERR037506	-	Sensitiv	87.18	9506370	151	0	89	-	-	-	-	-	-	-	-	-	-	-	-	-	-	-	-	-	-	-	-	-
ERR037507	-	Sensitiv	98.31	10762095	176	0	47	-	-	-	-	-	-	-	-	-	-	-	-	-	-	-	-	-	-	-	-	-
ERR037508	-	Sensitiv	97.86	14621065	233	0	54	-	-	-	-	-	-	-	-	-	-	-	-	-	-	-	-	-	-	-	-	-
ERR037509	-	Sensitiv	98.15	12678213	206	0	47	-	-	-	-	-	-	-	-	-	-	-	-	-	-	-	-	-	-	-	-	-
ERR037511	-	Sensitiv	97.86	8217989	134	0	75	-	-	-	-	-	-	-	-	-	-	-	-	-	-	-	-	-	-	-	-	-
ERR037512	-	Sensitiv	96.52	18590557	305	0	46	-	-	-	-	-	-	-	-	-	-	-	-	-	-	-	-	-	-	-	-	-
ERR037513	-	Sensitiv	83.07	12557393	205	0	120	-	-	-	-	-	-	-	-	-	-	-	-	-	-	-	-	-	-	-	-	-
ERR037514	-	Sensitiv	96.67	18166306	282	0	49	-	-	-	-	-	-	-	-	-	-	-	-	-	-	-	-	-	-	-	-	-
ERR037515	-	Sensitiv	98.09	16818003	280	0	45	-	-	-	-	-	-	-	-	-	-	-	-	-	-	-	-	-	-	-	-	-
ERR037516	-	Sensitiv	97.86	13499124	223	0	48	-	-	-	-	-	-	-	-	-	-	-	-	-	-	-	-	-	-	-	-	-
ERR037517	-	Sensitiv	94.73	13799449	227	0	58	-	-	-	-	-	-	-	-	-	-	-	-	-	-	-	-	-	-	-	-	-
ERR037519	-	Sensitiv	97.5	13690074	224	0	75	-	-	-	-	-	-	-	-	-	-	-	-	-	-	-	-	-	-	-	-	-
ERR037521	-	Sensitiv	97.51	17044202	274	0	72	-	-	-	-	-	-	-	-	-	-	-	-	-	-	-	-	-	-	-	-	-
ERR037523	-	Sensitiv	97.11	19731906	319	0	76	-	-	-	-	-	-	-	-	-	-	-	-	-	-	-	-	-	-	-	-	-
ERR037524	-	Sensitiv	98.18	10929447	173	0	49	-	-	-	-	-	-	-	-	-	-	-	-	-	-	-	-	-	-	-	-	-
ERR037525	-	Sensitiv	98.2	9240371	147	0	54	-	-	-	-	-	-	-	-	-	-	-	-	-	-	-	-	-	-	-	-	-
ERR037526	-	Sensitiv	98.31	13637824	226	0	49	-	-	-	-	-	-	-	-	-	-	-	-	-	-	-	-	-	-	-	-	-
ERR037528	-	Sensitiv	97.98	11516206	193	0	52	-	-	-	-	-	-	-	-	-	-	-	-	-	-	-	-	-	-	-	-	-
ERR037530	-	Sensitiv	98.44	10745364	179	0	48	-	-	-	-	-	-	-	-	-	-	-	-	-	-	-	-	-	-	-	-	-
ERR037532	-	Sensitiv	98.32	14246741	238	0	52	-	-	-	-	-	-	-	-	-	-	-	-	-	-	-	-	-	-	-	-	-
ERR037533	-	Sensitiv	98.15	12240425	203	0	46	-	-	-	-	-	-	-	-	-	-	-	-	-	-	-	-	-	-	-	-	-
ERR037535	-	Sensitiv	75.53	18998006	313	0	153	-	-	-	-	-	-	-	-	-	-	-	-	-	-	-	-	-	-	-	-	-
ERR037537	-	Sensitiv	98.03	19897476	321	0	50	-	-	-	-	-	-	-	-	-	-	-	-	-	-	-	-	-	-	-	-	-
ERR037539	-	Sensitiv	98.2	17190891	283	0	48	-	-	-	-	-	-	-	-	-	-	-	-	-	-	-	-	-	-	-	-	-
ERR037542	-	Sensitiv	98.05	12505343	208	0	50	-	-	-	-	-	-	-	-	-	-	-	-	-	-	-	-	-	-	-	-	-
ERR037544	-	Sensitiv	97.89	13772724	225	0	54	-	-	-	-	-	-	-	-	-	-	-	-	-	-	-	-	-	-	-	-	-
ERR037549	-	Sensitiv	97.38	13895169	224	0	46	-	-	-	-	-	-	-	-	-	-	-	-	-	-	-	-	-	-	-	-	-
ERR037551	-	Sensitiv	96.88	16737917	268	0	51	-	-	-	-	-	-	-	-	-	-	-	-	-	-	-	-	-	-	-	-	-
ERR037552	-	Sensitiv	96.84	26000477	408	0	49	-	-	-	-	-	-	-	-	-	-	-	-	-	-	-	-	-	-	-	-	-
ERR037553	-	Sensitiv	96.42	15577527	247	0	53	-	-	-	-	-	-	-	-	-	-	-	-	-	-	-	-	-	-	-	-	-
ERR037554	-	Sensitiv	92.25	20420327	330	0	61	-	-	-	-	-	-	-	-	-	-	-	-	-	-	-	-	-	-	-	-	-
ERR038253	-	Sensitiv	97.34	9312159	152	0	44	-	-	-	-	-	-	-	-	-	-	-	-	-	-	-	-	-	-	-	-	-
ERR038254	-	Sensitiv	96.58	11392031	192	0	37	-	-	-	-	-	-	-	-	-	-	-	-	-	-	-	-	-	-	-	-	-
ERR038255	-	Sensitiv	97.02	12443339	208	0	38	-	-	-	-	-	-	-	-	-	-	-	-	-	-	-	-	-	-	-	-	-
ERR038256	-	Sensitiv	97.59	15884673	258	0	43	-	-	-	-	-	-	-	-	-	-	-	-	-	-	-	-	-	-	-	-	-
ERR038257	-	Sensitiv	97.7	12651981	203	0	40	-	-	-	-	-	-	-	-	-	-	-	-	-	-	-	-	-	-	-	-	-
ERR038258	-	Sensitiv	96.7	10046399	156	0	67	-	-	-	-	-	-	-	-	-	-	-	-	-	-	-	-	-	-	-	-	-
ERR038259	-	Sensitiv	95.91	11386230	179	0	65	-	-	-	-	-	-	-	-	-	-	-	-	-	-	-	-	-	-	-	-	-
ERR038264	-	Sensitiv	97.84	21659937	353	0	54	-	-	-	-	-	-	-	-	-	-	-	-	-	-	-	-	-	-	-	-	-
ERR038265	-	Sensitiv	95.57	13027374	211	0	48	-	-	-	-	-	-	-	-	-	-	-	-	-	-	-	-	-	-	-	-	-
ERR038266	-	Sensitiv	97.03	12136416	201	0	52	-	-	-	-	-	-	-	-	-	-	-	-	-	-	-	-	-	-	-	-	-
ERR038269	-	Sensitiv	96.8	15242288	241	0	52	-	-	-	-	-	-	-	-	-	-	-	-	-	-	-	-	-	-	-	-	-
ERR038270	-	Sensitiv	96.83	13793879	213	0	49	-	-	-	-	-	-	-	-	-	-	-	-	-	-	-	-	-	-	-	-	-
ERR038271	-	Sensitiv	96.01	14012236	223	0	50	-	-	-	-	-	-	-	-	-	-	-	-	-	-	-	-	-	-	-	-	-
ERR038272	-	Sensitiv	96.96	16872619	269	0	56	-	-	-	-	-	-	-	-	-	-	-	-	-	-	-	-	-	-	-	-	-
ERR038273	-	Sensitiv	96.57	14285773	224	0	48	-	-	-	-	-	-	-	-	-	-	-	-	-	-	-	-	-	-	-	-	-
ERR038274	-	Sensitiv	97.05	29150398	475	0	39	-	-	-	-	-	-	-	-	-	-	-	-	-	-	-	-	-	-	-	-	-
ERR038275	-	Sensitiv	96.97	13431510	217	0	41	-	-	-	-	-	-	-	-	-	-	-	-	-	-	-	-	-	-	-	-	-
ERR038276	-	Sensitiv	96.99	14262307	229	0	42	-	-	-	-	-	-	-	-	-	-	-	-	-	-	-	-	-	-	-	-	-
ERR038277	-	Sensitiv	97.73	15818446	263	0	42	-	-	-	-	-	-	-	-	-	-	-	-	-	-	-	-	-	-	-	-	-
ERR038278	-	Sensitiv	97.69	11784452	197	0	42	-	-	-	-	-	-	-	-	-	-	-	-	-	-	-	-	-	-	-	-	-
ERR038279	-	Sensitiv	97.65	14109674	234	0	44	-	-	-	-	-	-	-	-	-	-	-	-	-	-	-	-	-	-	-	-	-
ERR038281	-	Sensitiv	97.78	14742493	244	0	43	-	-	-	-	-	-	-	-	-	-	-	-	-	-	-	-	-	-	-	-	-
ERR038282	-	Sensitiv	97.78	13016219	206	0	38	-	-	-	-	-	-	-	-	-	-	-	-	-	-	-	-	-	-	-	-	-
ERR038283	-	Sensitiv	98	13003054	216	0	37	-	-	-	-	-	-	-	-	-	-	-	-	-	-	-	-	-	-	-	-	-
ERR038284	-	Sensitiv	97.89	12795309	211	0	38	-	-	-	-	-	-	-	-	-	-	-	-	-	-	-	-	-	-	-	-	-
ERR038285	-	Sensitiv	97.83	12923444	214	0	42	-	-	-	-	-	-	-	-	-	-	-	-	-	-	-	-	-	-	-	-	-
ERR038286	-	Sensitiv	97.79	15569849	258	0	44	-	-	-	-	-	-	-	-	-	-	-	-	-	-	-	-	-	-	-	-	-
ERR038287	-	Sensitiv	97.59	11275914	181	0	48	-	-	-	-	-	-	-	-	-	-	-	-	-	-	-	-	-	-	-	-	-
ERR038290	-	Sensitiv	97.89	12203011	202	0	46	-	-	-	-	-	-	-	-	-	-	-	-	-	-	-	-	-	-	-	-	-
ERR038293	-	Sensitiv	97.18	11279362	174	0	47	-	-	-	-	-	-	-	-	-	-	-	-	-	-	-	-	-	-	-	-	-
ERR038298	-	Sensitiv	97.44	12336101	199	0	51	-	-	-	-	-	-	-	-	-	-	-	-	-	-	-	-	-	-	-	-	-
ERR038299	-	Sensitiv	97.41	10201203	165	0	52	-	-	-	-	-	-	-	-	-	-	-	-	-	-	-	-	-	-	-	-	-
ERR039323	-	Sensitiv	95.03	8117014	130	0	50	-	-	-	-	-	-	-	-	-	-	-	-	-	-	-	-	-	-	-	-	-
ERR039326	-	Sensitiv	97.73	15850645	240	0	45	-	-	-	-	-	-	-	-	-	-	-	-	-	-	-	-	-	-	-	-	-
ERR039327	-	Sensitiv	97.45	10728881	165	0	41	-	-	-	-	-	-	-	-	-	-	-	-	-	-	-	-	-	-	-	-	-
ERR039328	-	Sensitiv	97.4	10236736	152	0	49	-	-	-	-	-	-	-	-	-	-	-	-	-	-	-	-	-	-	-	-	-
ERR039329	-	Sensitiv	96.86	11155388	172	0	40	-	-	-	-	-	-	-	-	-	-	-	-	-	-	-	-	-	-	-	-	-
ERR039330	-	Sensitiv	98.01	12216446	198	0	43	-	-	-	-	-	-	-	-	-	-	-	-	-	-	-	-	-	-	-	-	-
ERR039331	-	Sensitiv	97.73	11864722	194	0	54	-	-	-	-	-	-	-	-	-	-	-	-	-	-	-	-	-	-	-	-	-
ERR039332	-	Sensitiv	98.3	10840394	182	0	52	-	-	-	-	-	-	-	-	-	-	-	-	-	-	-	-	-	-	-	-	-
ERR039335	-	Sensitiv	97.21	10915214	173	0	46	-	-	-	-	-	-	-	-	-	-	-	-	-	-	-	-	-	-	-	-	-
ERR039336	-	Sensitiv	97.97	13395589	221	0	44	-	-	-	-	-	-	-	-	-	-	-	-	-	-	-	-	-	-	-	-	-
ERR039337	-	Sensitiv	98.09	15150104	255	0	44	-	-	-	-	-	-	-	-	-	-	-	-	-	-	-	-	-	-	-	-	-
ERR039338	-	Sensitiv	97.63	13593481	221	0	47	-	-	-	-	-	-	-	-	-	-	-	-	-	-	-	-	-	-	-	-	-
ERR039339	-	Sensitiv	97.13	10920591	171	0	37	-	-	-	-	-	-	-	-	-	-	-	-	-	-	-	-	-	-	-	-	-
ERR039340	-	Sensitiv	97.87	12819218	205	0	42	-	-	-	-	-	-	-	-	-	-	-	-	-	-	-	-	-	-	-	-	-
ERR039341	-	Sensitiv	97.96	11552010	190	0	40	-	-	-	-	-	-	-	-	-	-	-	-	-	-	-	-	-	-	-	-	-
ERR039342	-	Sensitiv	98.07	14883869	247	0	42	-	-	-	-	-	-	-	-	-	-	-	-	-	-	-	-	-	-	-	-	-
ERR039343	-	Sensitiv	97.26	11232975	188	0	42	-	-	-	-	-	-	-	-	-	-	-	-	-	-	-	-	-	-	-	-	-
ERR039344	-	Sensitiv	97.03	12347038	197	0	46	-	-	-	-	-	-	-	-	-	-	-	-	-	-	-	-	-	-	-	-	-
ERR039345	-	Sensitiv	96.9	12405983	198	0	45	-	-	-	-	-	-	-	-	-	-	-	-	-	-	-	-	-	-	-	-	-
ERR039346	-	Sensitiv	97.6	11722560	189	0	48	-	-	-	-	-	-	-	-	-	-	-	-	-	-	-	-	-	-	-	-	-
ERR040086	-	Sensitiv	96.96	16334926	254	0	62	-	-	-	-	-	-	-	-	-	-	-	-	-	-	-	-	-	-	-	-	-
ERR040088	-	Sensitiv	96.84	12218888	190	0	54	-	-	-	-	-	-	-	-	-	-	-	-	-	-	-	-	-	-	-	-	-
ERR040090	-	Sensitiv	96.95	14859493	232	0	56	-	-	-	-	-	-	-	-	-	-	-	-	-	-	-	-	-	-	-	-	-
ERR040093	-	Sensitiv	97.06	17324033	271	0	56	-	-	-	-	-	-	-	-	-	-	-	-	-	-	-	-	-	-	-	-	-
ERR040094	-	Sensitiv	97.11	16073287	250	0	41	-	-	-	-	-	-	-	-	-	-	-	-	-	-	-	-	-	-	-	-	-
ERR040095	-	Sensitiv	97.19	14987418	234	0	46	-	-	-	-	-	-	-	-	-	-	-	-	-	-	-	-	-	-	-	-	-
ERR040096	-	Sensitiv	97.39	14817938	230	0	42	-	-	-	-	-	-	-	-	-	-	-	-	-	-	-	-	-	-	-	-	-
ERR040098	-	Sensitiv	97.5	12790888	202	0	44	-	-	-	-	-	-	-	-	-	-	-	-	-	-	-	-	-	-	-	-	-
ERR040099	-	Sensitiv	97.43	14590276	233	0	49	-	-	-	-	-	-	-	-	-	-	-	-	-	-	-	-	-	-	-	-	-
ERR040101	-	Sensitiv	97.49	14848102	233	0	42	-	-	-	-	-	-	-	-	-	-	-	-	-	-	-	-	-	-	-	-	-
ERR040102	-	Sensitiv	97.33	15021931	236	0	44	-	-	-	-	-	-	-	-	-	-	-	-	-	-	-	-	-	-	-	-	-
ERR040103	-	Sensitiv	97.43	12579913	196	0	44	-	-	-	-	-	-	-	-	-	-	-	-	-	-	-	-	-	-	-	-	-
ERR040106	-	Sensitiv	97.34	11776542	184	0	61	-	-	-	-	-	-	-	-	-	-	-	-	-	-	-	-	-	-	-	-	-
ERR040107	-	Sensitiv	97.65	14558671	230	0	58	-	-	-	-	-	-	-	-	-	-	-	-	-	-	-	-	-	-	-	-	-
ERR040108	-	Sensitiv	97.33	11620594	180	0	54	-	-	-	-	-	-	-	-	-	-	-	-	-	-	-	-	-	-	-	-	-
ERR040112	-	Sensitiv	96.09	16642804	260	0	44	-	-	-	-	-	-	-	-	-	-	-	-	-	-	-	-	-	-	-	-	-
ERR040113	-	Sensitiv	96.52	19793677	310	0	48	-	-	-	-	-	-	-	-	-	-	-	-	-	-	-	-	-	-	-	-	-
ERR040117	-	Sensitiv	96.27	15595993	241	0	51	-	-	-	-	-	-	-	-	-	-	-	-	-	-	-	-	-	-	-	-	-
ERR046729	-	Sensitiv	94.28	7956778	113	0	47	-	-	-	-	-	-	-	-	-	-	-	-	-	-	-	-	-	-	-	-	-
ERR046732	-	Sensitiv	93.48	8292386	111	0	45	-	-	-	-	-	-	-	-	-	-	-	-	-	-	-	-	-	-	-	-	-
ERR046733	-	Sensitiv	94.72	7708909	112	0	43	-	-	-	-	-	-	-	-	-	-	-	-	-	-	-	-	-	-	-	-	-
ERR046734	-	Sensitiv	94.82	8589626	125	0	44	-	-	-	-	-	-	-	-	-	-	-	-	-	-	-	-	-	-	-	-	-
ERR046737	-	Sensitiv	94.62	8557121	124	0	44	-	-	-	-	-	-	-	-	-	-	-	-	-	-	-	-	-	-	-	-	-
ERR046738	-	Sensitiv	94.66	8400503	122	0	50	-	-	-	-	-	-	-	-	-	-	-	-	-	-	-	-	-	-	-	-	-
ERR046739	-	Sensitiv	94.92	7859636	115	0	56	-	-	-	-	-	-	-	-	-	-	-	-	-	-	-	-	-	-	-	-	-
ERR046741	-	Sensitiv	94.58	8560484	125	0	39	-	-	-	-	-	-	-	-	-	-	-	-	-	-	-	-	-	-	-	-	-
ERR046743	-	Sensitiv	94.65	7364691	107	0	43	-	-	-	-	-	-	-	-	-	-	-	-	-	-	-	-	-	-	-	-	-
ERR046744	-	Sensitiv	94.79	8320248	120	0	45	-	-	-	-	-	-	-	-	-	-	-	-	-	-	-	-	-	-	-	-	-
ERR046745	-	Sensitiv	94.8	8188776	121	0	39	-	-	-	-	-	-	-	-	-	-	-	-	-	-	-	-	-	-	-	-	-
ERR046746	-	Sensitiv	94.86	7585683	112	0	47	-	-	-	-	-	-	-	-	-	-	-	-	-	-	-	-	-	-	-	-	-
ERR046751	-	Sensitiv	95.31	9220906	137	0	40	-	-	-	-	-	-	-	-	-	-	-	-	-	-	-	-	-	-	-	-	-
ERR046752	-	Sensitiv	95.32	6135804	90	0	34	-	-	-	-	-	-	-	-	-	-	-	-	-	-	-	-	-	-	-	-	-
ERR046753	-	Sensitiv	94.95	7316249	107	0	35	-	-	-	-	-	-	-	-	-	-	-	-	-	-	-	-	-	-	-	-	-
ERR046754	-	Sensitiv	95.01	4061936	59	0	41	-	-	-	-	-	-	-	-	-	-	-	-	-	-	-	-	-	-	-	-	-
ERR046755	-	Sensitiv	95.04	8689319	121	0	37	-	-	-	-	-	-	-	-	-	-	-	-	-	-	-	-	-	-	-	-	-
ERR046758	-	Sensitiv	94.83	9049124	124	0	43	-	-	-	-	-	-	-	-	-	-	-	-	-	-	-	-	-	-	-	-	-
ERR046759	-	Sensitiv	95.29	7518073	112	0	38	-	-	-	-	-	-	-	-	-	-	-	-	-	-	-	-	-	-	-	-	-
ERR046760	-	Sensitiv	95.29	6995358	104	0	39	-	-	-	-	-	-	-	-	-	-	-	-	-	-	-	-	-	-	-	-	-
ERR046761	-	Sensitiv	95.35	10898536	162	0	35	-	-	-	-	-	-	-	-	-	-	-	-	-	-	-	-	-	-	-	-	-
ERR046762	-	Sensitiv	95.59	8018879	101	0	39	-	-	-	-	-	-	-	-	-	-	-	-	-	-	-	-	-	-	-	-	-
ERR046763	-	Sensitiv	95.61	7781637	108	0	35	-	-	-	-	-	-	-	-	-	-	-	-	-	-	-	-	-	-	-	-	-
ERR046764	-	Sensitiv	95.43	8412904	127	0	36	-	-	-	-	-	-	-	-	-	-	-	-	-	-	-	-	-	-	-	-	-
ERR046765	-	Sensitiv	95.58	9647190	135	0	35	-	-	-	-	-	-	-	-	-	-	-	-	-	-	-	-	-	-	-	-	-
ERR046766	-	Sensitiv	95.3	8874888	133	0	31	-	-	-	-	-	-	-	-	-	-	-	-	-	-	-	-	-	-	-	-	-
ERR046767	-	Sensitiv	95.25	7972484	103	0	40	-	-	-	-	-	-	-	-	-	-	-	-	-	-	-	-	-	-	-	-	-
ERR046768	-	Sensitiv	95.5	10644000	137	0	37	-	-	-	-	-	-	-	-	-	-	-	-	-	-	-	-	-	-	-	-	-
ERR046770	-	Sensitiv	93.62	7730409	78	0	48	-	-	-	-	-	-	-	-	-	-	-	-	-	-	-	-	-	-	-	-	-
ERR046771	-	Sensitiv	94.11	3854980	43	0	48	-	-	-	-	-	-	-	-	-	-	-	-	-	-	-	-	-	-	-	-	-
ERR046772	-	Sensitiv	94.99	7116017	107	0	44	-	-	-	-	-	-	-	-	-	-	-	-	-	-	-	-	-	-	-	-	-
ERR046775	-	Sensitiv	95.09	9164742	115	0	46	-	-	-	-	-	-	-	-	-	-	-	-	-	-	-	-	-	-	-	-	-
ERR046776	-	Sensitiv	95.48	8797396	131	0	39	-	-	-	-	-	-	-	-	-	-	-	-	-	-	-	-	-	-	-	-	-
ERR046779	-	Sensitiv	94.61	9004068	134	0	52	-	-	-	-	-	-	-	-	-	-	-	-	-	-	-	-	-	-	-	-	-
ERR046781	-	Sensitiv	95.3	10203073	151	0	41	-	-	-	-	-	-	-	-	-	-	-	-	-	-	-	-	-	-	-	-	-
ERR046782	-	Sensitiv	94.84	7282091	108	0	39	-	-	-	-	-	-	-	-	-	-	-	-	-	-	-	-	-	-	-	-	-
ERR046783	-	Sensitiv	95.03	10531882	158	0	47	-	-	-	-	-	-	-	-	-	-	-	-	-	-	-	-	-	-	-	-	-
ERR046791	-	Sensitiv	94.32	4913179	73	0	44	-	-	-	-	-	-	-	-	-	-	-	-	-	-	-	-	-	-	-	-	-
ERR046797	-	Sensitiv	95.08	8794292	128	0	46	-	-	-	-	-	-	-	-	-	-	-	-	-	-	-	-	-	-	-	-	-
ERR046798	-	Sensitiv	94.96	6921488	105	0	42	-	-	-	-	-	-	-	-	-	-	-	-	-	-	-	-	-	-	-	-	-
ERR046799	-	Sensitiv	94.9	8078689	121	0	43	-	-	-	-	-	-	-	-	-	-	-	-	-	-	-	-	-	-	-	-	-
ERR046819	-	Sensitiv	96.1	6032333	92	0	46	-	-	-	-	-	-	-	-	-	-	-	-	-	-	-	-	-	-	-	-	-
ERR046820	-	Sensitiv	96.24	10179496	155	0	33	-	-	-	-	-	-	-	-	-	-	-	-	-	-	-	-	-	-	-	-	-
ERR046822	-	Sensitiv	96.11	3159079	48	0	49	-	-	-	-	-	-	-	-	-	-	-	-	-	-	-	-	-	-	-	-	-
ERR046831	-	Sensitiv	96.31	7441712	112	0	43	-	-	-	-	-	-	-	-	-	-	-	-	-	-	-	-	-	-	-	-	-
ERR046832	-	Sensitiv	95.69	5443666	82	0	76	-	-	-	-	-	-	-	-	-	-	-	-	-	-	-	-	-	-	-	-	-
ERR046833	-	Sensitiv	96.19	6359124	96	0	34	-	-	-	-	-	-	-	-	-	-	-	-	-	-	-	-	-	-	-	-	-
ERR046838	-	Sensitiv	96.02	4016749	61	0	44	-	-	-	-	-	-	-	-	-	-	-	-	-	-	-	-	-	-	-	-	-
ERR046839	-	Sensitiv	95.89	7492755	113	0	38	-	-	-	-	-	-	-	-	-	-	-	-	-	-	-	-	-	-	-	-	-
ERR046840	-	Sensitiv	95.57	12923489	153	0	44	-	-	-	-	-	-	-	-	-	-	-	-	-	-	-	-	-	-	-	-	-
ERR046841	-	Sensitiv	95.66	11058454	120	0	39	-	-	-	-	-	-	-	-	-	-	-	-	-	-	-	-	-	-	-	-	-
ERR046842	-	Sensitiv	95.67	9256861	104	0	43	-	-	-	-	-	-	-	-	-	-	-	-	-	-	-	-	-	-	-	-	-
ERR046843	-	Sensitiv	96.19	11242521	168	0	48	-	-	-	-	-	-	-	-	-	-	-	-	-	-	-	-	-	-	-	-	-
ERR046845	-	Sensitiv	96.02	8442157	127	0	51	-	-	-	-	-	-	-	-	-	-	-	-	-	-	-	-	-	-	-	-	-
ERR046846	-	Sensitiv	95.8	10883553	163	0	52	-	-	-	-	-	-	-	-	-	-	-	-	-	-	-	-	-	-	-	-	-
ERR046848	-	Sensitiv	95.9	3665792	55	0	78	-	-	-	-	-	-	-	-	-	-	-	-	-	-	-	-	-	-	-	-	-
ERR046850	-	Sensitiv	95.56	9252902	137	0	63	-	-	-	-	-	-	-	-	-	-	-	-	-	-	-	-	-	-	-	-	-
ERR046851	-	Sensitiv	95.7	5224608	78	0	48	-	-	-	-	-	-	-	-	-	-	-	-	-	-	-	-	-	-	-	-	-
ERR046852	-	Sensitiv	95.66	8880582	133	0	43	-	-	-	-	-	-	-	-	-	-	-	-	-	-	-	-	-	-	-	-	-
ERR046853	-	Sensitiv	95.74	8293588	125	0	45	-	-	-	-	-	-	-	-	-	-	-	-	-	-	-	-	-	-	-	-	-
ERR046854	-	Sensitiv	95.78	8378209	125	0	52	-	-	-	-	-	-	-	-	-	-	-	-	-	-	-	-	-	-	-	-	-
ERR046857	-	Sensitiv	95.57	8030230	121	0	52	-	-	-	-	-	-	-	-	-	-	-	-	-	-	-	-	-	-	-	-	-
ERR046858	-	Sensitiv	95.79	5730913	86	0	63	-	-	-	-	-	-	-	-	-	-	-	-	-	-	-	-	-	-	-	-	-
ERR046859	-	Sensitiv	95.98	7073496	108	0	44	-	-	-	-	-	-	-	-	-	-	-	-	-	-	-	-	-	-	-	-	-
ERR046860	-	Sensitiv	95.68	6318111	96	0	54	-	-	-	-	-	-	-	-	-	-	-	-	-	-	-	-	-	-	-	-	-
ERR046861	-	Sensitiv	95.74	4722051	71	0	52	-	-	-	-	-	-	-	-	-	-	-	-	-	-	-	-	-	-	-	-	-
ERR046862	-	Sensitiv	95.7	12419165	190	0	50	-	-	-	-	-	-	-	-	-	-	-	-	-	-	-	-	-	-	-	-	-
ERR046863	-	Sensitiv	95.36	7965784	120	0	52	-	-	-	-	-	-	-	-	-	-	-	-	-	-	-	-	-	-	-	-	-
ERR046864	-	Sensitiv	95.77	12713114	194	0	46	-	-	-	-	-	-	-	-	-	-	-	-	-	-	-	-	-	-	-	-	-
ERR046865	-	Sensitiv	95.86	11191558	170	0	44	-	-	-	-	-	-	-	-	-	-	-	-	-	-	-	-	-	-	-	-	-
ERR046866	-	Sensitiv	95.42	8939780	137	0	51	-	-	-	-	-	-	-	-	-	-	-	-	-	-	-	-	-	-	-	-	-
ERR046867	-	Sensitiv	95.56	8738707	134	0	53	-	-	-	-	-	-	-	-	-	-	-	-	-	-	-	-	-	-	-	-	-
ERR046868	-	Sensitiv	96	8523308	129	0	47	-	-	-	-	-	-	-	-	-	-	-	-	-	-	-	-	-	-	-	-	-
ERR046869	-	Sensitiv	95.87	9717382	147	0	44	-	-	-	-	-	-	-	-	-	-	-	-	-	-	-	-	-	-	-	-	-
ERR046872	-	Sensitiv	95.83	2995444	45	0	48	-	-	-	-	-	-	-	-	-	-	-	-	-	-	-	-	-	-	-	-	-
ERR046873	-	Sensitiv	95.99	5159631	78	0	52	-	-	-	-	-	-	-	-	-	-	-	-	-	-	-	-	-	-	-	-	-
ERR046874	-	Sensitiv	95.81	5642548	85	0	48	-	-	-	-	-	-	-	-	-	-	-	-	-	-	-	-	-	-	-	-	-
ERR046875	-	Sensitiv	96.03	14150484	216	0	45	-	-	-	-	-	-	-	-	-	-	-	-	-	-	-	-	-	-	-	-	-
ERR046876	-	Sensitiv	96.18	10323714	157	0	39	-	-	-	-	-	-	-	-	-	-	-	-	-	-	-	-	-	-	-	-	-
ERR046878	-	Sensitiv	96.08	8608165	132	0	40	-	-	-	-	-	-	-	-	-	-	-	-	-	-	-	-	-	-	-	-	-
ERR046879	-	Sensitiv	96.15	7158633	110	0	39	-	-	-	-	-	-	-	-	-	-	-	-	-	-	-	-	-	-	-	-	-
ERR046880	-	Sensitiv	95.71	7144449	110	0	69	-	-	-	-	-	-	-	-	-	-	-	-	-	-	-	-	-	-	-	-	-
ERR046881	-	Sensitiv	95.82	13556961	209	0	63	-	-	-	-	-	-	-	-	-	-	-	-	-	-	-	-	-	-	-	-	-
ERR046884	-	Sensitiv	96.31	5657904	87	0	43	-	-	-	-	-	-	-	-	-	-	-	-	-	-	-	-	-	-	-	-	-
ERR046885	-	Sensitiv	96.36	5525464	85	0	46	-	-	-	-	-	-	-	-	-	-	-	-	-	-	-	-	-	-	-	-	-
ERR046887	-	Sensitiv	96.29	7939258	120	0	48	-	-	-	-	-	-	-	-	-	-	-	-	-	-	-	-	-	-	-	-	-
ERR046888	-	Sensitiv	93.91	9165537	138	0	38	-	-	-	-	-	-	-	-	-	-	-	-	-	-	-	-	-	-	-	-	-
ERR046889	-	Sensitiv	95.87	8040518	121	0	50	-	-	-	-	-	-	-	-	-	-	-	-	-	-	-	-	-	-	-	-	-
ERR046890	-	Sensitiv	95.9	7557268	115	0	44	-	-	-	-	-	-	-	-	-	-	-	-	-	-	-	-	-	-	-	-	-
ERR046892	-	Sensitiv	96.06	6493583	97	0	51	-	-	-	-	-	-	-	-	-	-	-	-	-	-	-	-	-	-	-	-	-
ERR046894	-	Sensitiv	96.39	13241164	200	0	40	-	-	-	-	-	-	-	-	-	-	-	-	-	-	-	-	-	-	-	-	-
ERR046895	-	Sensitiv	95.97	14826480	223	0	51	-	-	-	-	-	-	-	-	-	-	-	-	-	-	-	-	-	-	-	-	-
ERR046897	-	Sensitiv	95.95	6224265	92	0	46	-	-	-	-	-	-	-	-	-	-	-	-	-	-	-	-	-	-	-	-	-
ERR046898	-	Sensitiv	95.38	5016955	74	0	72	-	-	-	-	-	-	-	-	-	-	-	-	-	-	-	-	-	-	-	-	-
ERR046900	-	Sensitiv	94.92	11862653	174	0	74	-	-	-	-	-	-	-	-	-	-	-	-	-	-	-	-	-	-	-	-	-
ERR046901	-	Sensitiv	95.87	10285653	150	0	41	-	-	-	-	-	-	-	-	-	-	-	-	-	-	-	-	-	-	-	-	-
ERR046904	-	Sensitiv	95.46	8179582	119	0	49	-	-	-	-	-	-	-	-	-	-	-	-	-	-	-	-	-	-	-	-	-
ERR046905	-	Sensitiv	95.38	11928902	175	0	71	-	-	-	-	-	-	-	-	-	-	-	-	-	-	-	-	-	-	-	-	-
ERR046906	-	Sensitiv	95.04	10124956	149	0	47	-	-	-	-	-	-	-	-	-	-	-	-	-	-	-	-	-	-	-	-	-
ERR046907	-	Sensitiv	95.45	9696693	142	0	63	-	-	-	-	-	-	-	-	-	-	-	-	-	-	-	-	-	-	-	-	-
ERR046908	-	Sensitiv	95.47	10003804	147	0	42	-	-	-	-	-	-	-	-	-	-	-	-	-	-	-	-	-	-	-	-	-
ERR046910	-	Sensitiv	95.65	3742072	55	0	47	-	-	-	-	-	-	-	-	-	-	-	-	-	-	-	-	-	-	-	-	-
ERR046912	-	Sensitiv	95.41	11929993	176	0	39	-	-	-	-	-	-	-	-	-	-	-	-	-	-	-	-	-	-	-	-	-
ERR046914	-	Sensitiv	95.33	4780654	70	0	58	-	-	-	-	-	-	-	-	-	-	-	-	-	-	-	-	-	-	-	-	-
ERR046916	-	Sensitiv	95.6	4319319	63	0	47	-	-	-	-	-	-	-	-	-	-	-	-	-	-	-	-	-	-	-	-	-
ERR046920	-	Sensitiv	95.96	11480824	170	0	40	-	-	-	-	-	-	-	-	-	-	-	-	-	-	-	-	-	-	-	-	-
ERR046921	-	Sensitiv	97.73	9012963	145	0	53	-	-	-	-	-	-	-	-	-	-	-	-	-	-	-	-	-	-	-	-	-
ERR046923	-	Sensitiv	97.76	9034570	146	0	47	-	-	-	-	-	-	-	-	-	-	-	-	-	-	-	-	-	-	-	-	-
ERR046924	-	Sensitiv	97.77	7587472	122	0	45	-	-	-	-	-	-	-	-	-	-	-	-	-	-	-	-	-	-	-	-	-
ERR046925	-	Sensitiv	97.91	6705487	108	0	40	-	-	-	-	-	-	-	-	-	-	-	-	-	-	-	-	-	-	-	-	-
ERR046926	-	Sensitiv	97.94	5942549	95	0	38	-	-	-	-	-	-	-	-	-	-	-	-	-	-	-	-	-	-	-	-	-
ERR046927	-	Sensitiv	98.01	5963663	96	0	37	-	-	-	-	-	-	-	-	-	-	-	-	-	-	-	-	-	-	-	-	-
ERR046928	-	Sensitiv	97.99	4740304	76	0	38	-	-	-	-	-	-	-	-	-	-	-	-	-	-	-	-	-	-	-	-	-
ERR046929	-	Sensitiv	98.12	7617759	122	0	39	-	-	-	-	-	-	-	-	-	-	-	-	-	-	-	-	-	-	-	-	-
ERR046930	-	Sensitiv	98.13	8609245	139	0	38	-	-	-	-	-	-	-	-	-	-	-	-	-	-	-	-	-	-	-	-	-
ERR046932	-	Sensitiv	98.18	5976511	96	0	36	-	-	-	-	-	-	-	-	-	-	-	-	-	-	-	-	-	-	-	-	-
ERR046935	-	Sensitiv	97.8	7621043	123	0	41	-	-	-	-	-	-	-	-	-	-	-	-	-	-	-	-	-	-	-	-	-
ERR046936	-	Sensitiv	97.74	9911772	159	0	54	-	-	-	-	-	-	-	-	-	-	-	-	-	-	-	-	-	-	-	-	-
ERR046938	-	Sensitiv	97.75	5667965	91	0	52	-	-	-	-	-	-	-	-	-	-	-	-	-	-	-	-	-	-	-	-	-
ERR046939	-	Sensitiv	97.7	7631652	121	0	55	-	-	-	-	-	-	-	-	-	-	-	-	-	-	-	-	-	-	-	-	-
ERR046940	-	Sensitiv	97.84	5967115	96	0	48	-	-	-	-	-	-	-	-	-	-	-	-	-	-	-	-	-	-	-	-	-
ERR046941	-	Sensitiv	97.75	7176876	115	0	55	-	-	-	-	-	-	-	-	-	-	-	-	-	-	-	-	-	-	-	-	-
ERR046942	-	Sensitiv	97.75	7792829	125	0	53	-	-	-	-	-	-	-	-	-	-	-	-	-	-	-	-	-	-	-	-	-
ERR046945	-	Sensitiv	97.82	6945822	113	0	65	-	-	-	-	-	-	-	-	-	-	-	-	-	-	-	-	-	-	-	-	-
ERR046946	-	Sensitiv	97.72	5547878	90	0	53	-	-	-	-	-	-	-	-	-	-	-	-	-	-	-	-	-	-	-	-	-
ERR046947	-	Sensitiv	97.92	6604373	106	0	51	-	-	-	-	-	-	-	-	-	-	-	-	-	-	-	-	-	-	-	-	-
ERR046949	-	Sensitiv	97.93	5145724	83	0	59	-	-	-	-	-	-	-	-	-	-	-	-	-	-	-	-	-	-	-	-	-
ERR046950	-	Sensitiv	97.84	5730213	93	0	44	-	-	-	-	-	-	-	-	-	-	-	-	-	-	-	-	-	-	-	-	-
ERR046951	-	Sensitiv	98.27	6593839	106	0	44	-	-	-	-	-	-	-	-	-	-	-	-	-	-	-	-	-	-	-	-	-
ERR046952	-	Sensitiv	98.31	8590706	139	0	39	-	-	-	-	-	-	-	-	-	-	-	-	-	-	-	-	-	-	-	-	-
ERR046953	-	Sensitiv	98.28	9241311	149	0	41	-	-	-	-	-	-	-	-	-	-	-	-	-	-	-	-	-	-	-	-	-
ERR046957	-	Sensitiv	98.07	6666739	108	0	45	-	-	-	-	-	-	-	-	-	-	-	-	-	-	-	-	-	-	-	-	-
ERR046958	-	Sensitiv	98	7800835	127	0	48	-	-	-	-	-	-	-	-	-	-	-	-	-	-	-	-	-	-	-	-	-
ERR046959	-	Sensitiv	97.93	5340968	86	0	40	-	-	-	-	-	-	-	-	-	-	-	-	-	-	-	-	-	-	-	-	-
ERR046960	-	Sensitiv	97.92	5749572	93	0	46	-	-	-	-	-	-	-	-	-	-	-	-	-	-	-	-	-	-	-	-	-
ERR046962	-	Sensitiv	97.84	6518607	106	0	46	-	-	-	-	-	-	-	-	-	-	-	-	-	-	-	-	-	-	-	-	-
ERR046963	-	Sensitiv	97.95	5614919	91	0	53	-	-	-	-	-	-	-	-	-	-	-	-	-	-	-	-	-	-	-	-	-
ERR046964	-	Sensitiv	98.03	8013251	130	0	41	-	-	-	-	-	-	-	-	-	-	-	-	-	-	-	-	-	-	-	-	-
ERR046965	-	Sensitiv	97.85	8390759	136	0	51	-	-	-	-	-	-	-	-	-	-	-	-	-	-	-	-	-	-	-	-	-
ERR046966	-	Sensitiv	98.06	6477197	105	0	48	-	-	-	-	-	-	-	-	-	-	-	-	-	-	-	-	-	-	-	-	-
ERR046967	-	Sensitiv	98.12	6599457	107	0	50	-	-	-	-	-	-	-	-	-	-	-	-	-	-	-	-	-	-	-	-	-
ERR046969	-	Sensitiv	98.1	6142895	100	0	54	-	-	-	-	-	-	-	-	-	-	-	-	-	-	-	-	-	-	-	-	-
ERR046970	-	Sensitiv	98.17	4309261	70	0	48	-	-	-	-	-	-	-	-	-	-	-	-	-	-	-	-	-	-	-	-	-
ERR046971	-	Sensitiv	98.18	4902043	80	0	46	-	-	-	-	-	-	-	-	-	-	-	-	-	-	-	-	-	-	-	-	-
ERR046972	-	Sensitiv	98.12	14556977	237	0	47	-	-	-	-	-	-	-	-	-	-	-	-	-	-	-	-	-	-	-	-	-
ERR046974	-	Sensitiv	98.01	3798843	61	0	53	-	-	-	-	-	-	-	-	-	-	-	-	-	-	-	-	-	-	-	-	-
ERR046975	-	Sensitiv	98.32	10951198	179	0	55	-	-	-	-	-	-	-	-	-	-	-	-	-	-	-	-	-	-	-	-	-
ERR046980	-	Sensitiv	98.15	4024164	65	0	52	-	-	-	-	-	-	-	-	-	-	-	-	-	-	-	-	-	-	-	-	-
ERR046984	-	Sensitiv	98.11	7240261	118	0	48	-	-	-	-	-	-	-	-	-	-	-	-	-	-	-	-	-	-	-	-	-
ERR046988	-	Sensitiv	98.12	6292158	103	0	48	-	-	-	-	-	-	-	-	-	-	-	-	-	-	-	-	-	-	-	-	-
ERR046990	-	Sensitiv	98.21	5411899	88	0	48	-	-	-	-	-	-	-	-	-	-	-	-	-	-	-	-	-	-	-	-	-
ERR046991	-	Sensitiv	98.09	4025105	65	0	50	-	-	-	-	-	-	-	-	-	-	-	-	-	-	-	-	-	-	-	-	-
ERR046992	-	Sensitiv	98.1	6403325	104	0	46	-	-	-	-	-	-	-	-	-	-	-	-	-	-	-	-	-	-	-	-	-
ERR046993	-	Sensitiv	98.01	7008070	113	0	48	-	-	-	-	-	-	-	-	-	-	-	-	-	-	-	-	-	-	-	-	-
ERR046994	-	Sensitiv	98.02	5307477	85	0	48	-	-	-	-	-	-	-	-	-	-	-	-	-	-	-	-	-	-	-	-	-
ERR046995	-	Sensitiv	98.17	5841135	94	0	35	-	-	-	-	-	-	-	-	-	-	-	-	-	-	-	-	-	-	-	-	-
ERR046996	-	Sensitiv	98.12	7465754	120	0	42	-	-	-	-	-	-	-	-	-	-	-	-	-	-	-	-	-	-	-	-	-
ERR046997	-	Sensitiv	98.05	7222360	116	0	46	-	-	-	-	-	-	-	-	-	-	-	-	-	-	-	-	-	-	-	-	-
ERR046998	-	Sensitiv	98.14	4768185	76	0	38	-	-	-	-	-	-	-	-	-	-	-	-	-	-	-	-	-	-	-	-	-
ERR046999	-	Sensitiv	98.17	5231412	84	0	37	-	-	-	-	-	-	-	-	-	-	-	-	-	-	-	-	-	-	-	-	-
ERR047000	-	Sensitiv	97.98	7307590	118	0	42	-	-	-	-	-	-	-	-	-	-	-	-	-	-	-	-	-	-	-	-	-
ERR047003	-	Sensitiv	98.08	5787511	93	0	47	-	-	-	-	-	-	-	-	-	-	-	-	-	-	-	-	-	-	-	-	-
ERR047004	-	Sensitiv	98.19	6103572	99	0	39	-	-	-	-	-	-	-	-	-	-	-	-	-	-	-	-	-	-	-	-	-
ERR047005	-	Sensitiv	98.39	8374527	136	0	39	-	-	-	-	-	-	-	-	-	-	-	-	-	-	-	-	-	-	-	-	-
ERR047007	-	Sensitiv	98.27	6893238	112	0	45	-	-	-	-	-	-	-	-	-	-	-	-	-	-	-	-	-	-	-	-	-
ERR047008	-	Sensitiv	98.31	7603548	122	0	45	-	-	-	-	-	-	-	-	-	-	-	-	-	-	-	-	-	-	-	-	-
ERR047009	-	Sensitiv	98.17	6665893	107	0	38	-	-	-	-	-	-	-	-	-	-	-	-	-	-	-	-	-	-	-	-	-
ERR047010	-	Sensitiv	98.19	6681496	108	0	45	-	-	-	-	-	-	-	-	-	-	-	-	-	-	-	-	-	-	-	-	-
ERR047011	-	Sensitiv	98.18	7364600	119	0	34	-	-	-	-	-	-	-	-	-	-	-	-	-	-	-	-	-	-	-	-	-
ERR047012	-	Sensitiv	98.28	7383075	119	0	43	-	-	-	-	-	-	-	-	-	-	-	-	-	-	-	-	-	-	-	-	-
ERR047014	-	Sensitiv	98.3	6540969	106	0	47	-	-	-	-	-	-	-	-	-	-	-	-	-	-	-	-	-	-	-	-	-
ERR047016	-	Sensitiv	98.29	10108660	164	0	39	-	-	-	-	-	-	-	-	-	-	-	-	-	-	-	-	-	-	-	-	-
ERR067580	-	Sensitiv	99.4	3371719	76	0	20	-	-	-	-	-	-	-	-	-	-	-	-	-	-	-	-	-	-	-	-	-
ERR067585	-	Sensitiv	99.64	3659570	82	0	23	-	-	-	-	-	-	-	-	-	-	-	-	-	-	-	-	-	-	-	-	-
ERR067591	-	Sensitiv	99.72	3602090	81	0	22	-	-	-	-	-	-	-	-	-	-	-	-	-	-	-	-	-	-	-	-	-
ERR067594	-	Sensitiv	99.43	4044094	91	0	20	-	-	-	-	-	-	-	-	-	-	-	-	-	-	-	-	-	-	-	-	-
ERR067595	-	Sensitiv	99.44	3339881	75	0	22	-	-	-	-	-	-	-	-	-	-	-	-	-	-	-	-	-	-	-	-	-
ERR067597	-	Sensitiv	99.37	3512845	79	0	17	-	-	-	-	-	-	-	-	-	-	-	-	-	-	-	-	-	-	-	-	-
ERR067601	-	Sensitiv	99.63	3711306	83	0	21	-	-	-	-	-	-	-	-	-	-	-	-	-	-	-	-	-	-	-	-	-
ERR067604	-	Sensitiv	99.45	3396454	76	0	26	-	-	-	-	-	-	-	-	-	-	-	-	-	-	-	-	-	-	-	-	-
ERR067607	-	Sensitiv	99.64	3411309	77	0	20	-	-	-	-	-	-	-	-	-	-	-	-	-	-	-	-	-	-	-	-	-
ERR067614	-	Sensitiv	99.58	3794709	85	0	16	-	-	-	-	-	-	-	-	-	-	-	-	-	-	-	-	-	-	-	-	-
ERR067617	-	Sensitiv	99.5	4179386	94	0	19	-	-	-	-	-	-	-	-	-	-	-	-	-	-	-	-	-	-	-	-	-
ERR067624	-	Sensitiv	99.67	3220634	73	0	22	-	-	-	-	-	-	-	-	-	-	-	-	-	-	-	-	-	-	-	-	-
ERR067637	-	Sensitiv	99.48	2763159	62	0	21	-	-	-	-	-	-	-	-	-	-	-	-	-	-	-	-	-	-	-	-	-
ERR067640	-	Sensitiv	99.57	2648334	59	0	13	-	-	-	-	-	-	-	-	-	-	-	-	-	-	-	-	-	-	-	-	-
ERR067646	-	Sensitiv	99.29	2568824	58	0	21	-	-	-	-	-	-	-	-	-	-	-	-	-	-	-	-	-	-	-	-	-
ERR067648	-	Sensitiv	99.41	2674307	60	0	22	-	-	-	-	-	-	-	-	-	-	-	-	-	-	-	-	-	-	-	-	-
ERR067682	-	Sensitiv	99.59	2192473	49	0	16	-	-	-	-	-	-	-	-	-	-	-	-	-	-	-	-	-	-	-	-	-
ERR067684	-	Sensitiv	99.35	3102542	69	0	15	-	-	-	-	-	-	-	-	-	-	-	-	-	-	-	-	-	-	-	-	-
ERR067686	-	Sensitiv	99.46	3197969	72	0	22	-	-	-	-	-	-	-	-	-	-	-	-	-	-	-	-	-	-	-	-	-
ERR067688	-	Sensitiv	99.47	2896048	65	0	23	-	-	-	-	-	-	-	-	-	-	-	-	-	-	-	-	-	-	-	-	-
ERR067689	-	Sensitiv	99.22	3093895	69	0	21	-	-	-	-	-	-	-	-	-	-	-	-	-	-	-	-	-	-	-	-	-
ERR067690	-	Sensitiv	99.64	3024958	68	0	21	-	-	-	-	-	-	-	-	-	-	-	-	-	-	-	-	-	-	-	-	-
ERR067700	-	Sensitiv	99.36	2412251	54	0	16	-	-	-	-	-	-	-	-	-	-	-	-	-	-	-	-	-	-	-	-	-
ERR067702	-	Sensitiv	99.48	2999123	67	0	24	-	-	-	-	-	-	-	-	-	-	-	-	-	-	-	-	-	-	-	-	-
ERR067706	-	Sensitiv	99.65	3178458	71	0	22	-	-	-	-	-	-	-	-	-	-	-	-	-	-	-	-	-	-	-	-	-
ERR067713	-	Sensitiv	99.48	3125849	70	0	22	-	-	-	-	-	-	-	-	-	-	-	-	-	-	-	-	-	-	-	-	-
ERR067716	-	Sensitiv	99.61	2951866	66	0	23	-	-	-	-	-	-	-	-	-	-	-	-	-	-	-	-	-	-	-	-	-
ERR067727	-	Sensitiv	98.93	3863513	63	0	31	-	-	-	-	-	-	-	-	-	-	-	-	-	-	-	-	-	-	-	-	-
ERR067729	-	Sensitiv	99.33	3739134	63	0	28	-	-	-	-	-	-	-	-	-	-	-	-	-	-	-	-	-	-	-	-	-
ERR067730	-	Sensitiv	99.17	3726027	63	0	29	-	-	-	-	-	-	-	-	-	-	-	-	-	-	-	-	-	-	-	-	-
ERR067731	-	Sensitiv	99.09	4369883	73	0	24	-	-	-	-	-	-	-	-	-	-	-	-	-	-	-	-	-	-	-	-	-
ERR067740	-	Sensitiv	99.26	4027389	68	0	29	-	-	-	-	-	-	-	-	-	-	-	-	-	-	-	-	-	-	-	-	-
ERR067743	-	Sensitiv	99.25	3797387	64	0	31	-	-	-	-	-	-	-	-	-	-	-	-	-	-	-	-	-	-	-	-	-
ERR067747	-	Sensitiv	99.45	3716642	63	0	29	-	-	-	-	-	-	-	-	-	-	-	-	-	-	-	-	-	-	-	-	-
ERR067756	-	Sensitiv	99.42	3171739	54	0	22	-	-	-	-	-	-	-	-	-	-	-	-	-	-	-	-	-	-	-	-	-
ERR067763	-	Sensitiv	99.4	3467844	58	0	18	-	-	-	-	-	-	-	-	-	-	-	-	-	-	-	-	-	-	-	-	-
ERR067766	-	Sensitiv	99.28	4184284	71	0	29	-	-	-	-	-	-	-	-	-	-	-	-	-	-	-	-	-	-	-	-	-
ERR067767	-	Sensitiv	99.46	4062748	69	0	30	-	-	-	-	-	-	-	-	-	-	-	-	-	-	-	-	-	-	-	-	-
ERR072019	-	Sensitiv	99	5536665	95	0	17	-	-	-	-	-	-	-	-	-	-	-	-	-	-	-	-	-	-	-	-	-
ERR072020	-	Sensitiv	98.91	5870191	101	0	33	-	-	-	-	-	-	-	-	-	-	-	-	-	-	-	-	-	-	-	-	-
ERR072023	-	Sensitiv	99.03	5268351	91	0	31	-	-	-	-	-	-	-	-	-	-	-	-	-	-	-	-	-	-	-	-	-
ERR072024	-	Sensitiv	98.96	5873785	101	0	25	-	-	-	-	-	-	-	-	-	-	-	-	-	-	-	-	-	-	-	-	-
ERR072025	-	Sensitiv	98.91	6150553	106	0	33	-	-	-	-	-	-	-	-	-	-	-	-	-	-	-	-	-	-	-	-	-
ERR072026	-	Sensitiv	99.08	4913998	85	0	34	-	-	-	-	-	-	-	-	-	-	-	-	-	-	-	-	-	-	-	-	-
ERR072027	-	Sensitiv	99.12	4606766	79	0	29	-	-	-	-	-	-	-	-	-	-	-	-	-	-	-	-	-	-	-	-	-
ERR072028	-	Sensitiv	99.14	5353620	92	0	22	-	-	-	-	-	-	-	-	-	-	-	-	-	-	-	-	-	-	-	-	-
ERR072029	-	Sensitiv	99.19	5287509	91	0	30	-	-	-	-	-	-	-	-	-	-	-	-	-	-	-	-	-	-	-	-	-
ERR072030	-	Sensitiv	99.35	4551790	79	0	31	-	-	-	-	-	-	-	-	-	-	-	-	-	-	-	-	-	-	-	-	-
ERR072031	-	Sensitiv	98.94	5184450	89	0	30	-	-	-	-	-	-	-	-	-	-	-	-	-	-	-	-	-	-	-	-	-
ERR072032	-	Sensitiv	98.99	4607757	79	0	31	-	-	-	-	-	-	-	-	-	-	-	-	-	-	-	-	-	-	-	-	-
ERR072034	-	Sensitiv	99.07	5469449	94	0	31	-	-	-	-	-	-	-	-	-	-	-	-	-	-	-	-	-	-	-	-	-
ERR072035	-	Sensitiv	99.33	5475793	94	0	20	-	-	-	-	-	-	-	-	-	-	-	-	-	-	-	-	-	-	-	-	-
ERR072036	-	Sensitiv	99.17	6645058	115	0	31	-	-	-	-	-	-	-	-	-	-	-	-	-	-	-	-	-	-	-	-	-
ERR072037	-	Sensitiv	99.29	6047010	104	0	22	-	-	-	-	-	-	-	-	-	-	-	-	-	-	-	-	-	-	-	-	-
ERR072038	-	Sensitiv	99.3	5452923	94	0	20	-	-	-	-	-	-	-	-	-	-	-	-	-	-	-	-	-	-	-	-	-
ERR072039	-	Sensitiv	98.97	6210548	107	0	21	-	-	-	-	-	-	-	-	-	-	-	-	-	-	-	-	-	-	-	-	-
ERR072040	-	Sensitiv	99.08	5483585	94	0	33	-	-	-	-	-	-	-	-	-	-	-	-	-	-	-	-	-	-	-	-	-
ERR072041	-	Sensitiv	99.31	6355946	109	0	18	-	-	-	-	-	-	-	-	-	-	-	-	-	-	-	-	-	-	-	-	-
ERR072042	-	Sensitiv	99.34	5277238	91	0	16	-	-	-	-	-	-	-	-	-	-	-	-	-	-	-	-	-	-	-	-	-
ERR072044	-	Sensitiv	99.35	5121666	88	0	18	-	-	-	-	-	-	-	-	-	-	-	-	-	-	-	-	-	-	-	-	-
ERR072045	-	Sensitiv	99.36	5652152	97	0	21	-	-	-	-	-	-	-	-	-	-	-	-	-	-	-	-	-	-	-	-	-
ERR072046	-	Sensitiv	99.38	4453728	77	0	18	-	-	-	-	-	-	-	-	-	-	-	-	-	-	-	-	-	-	-	-	-
ERR072047	-	Sensitiv	99.33	5595241	96	0	18	-	-	-	-	-	-	-	-	-	-	-	-	-	-	-	-	-	-	-	-	-
ERR072048	-	Sensitiv	99.4	5389892	93	0	19	-	-	-	-	-	-	-	-	-	-	-	-	-	-	-	-	-	-	-	-	-
ERR072050	-	Sensitiv	99.16	5494112	95	0	18	-	-	-	-	-	-	-	-	-	-	-	-	-	-	-	-	-	-	-	-	-
ERR072051	-	Sensitiv	99.32	4788808	83	0	17	-	-	-	-	-	-	-	-	-	-	-	-	-	-	-	-	-	-	-	-	-
ERR072065	-	Sensitiv	99.22	3166682	54	0	30	-	-	-	-	-	-	-	-	-	-	-	-	-	-	-	-	-	-	-	-	-
ERR072072	-	Sensitiv	99.23	3532233	61	0	39	-	-	-	-	-	-	-	-	-	-	-	-	-	-	-	-	-	-	-	-	-
ERR072077	-	Sensitiv	99.21	3221663	55	0	30	-	-	-	-	-	-	-	-	-	-	-	-	-	-	-	-	-	-	-	-	-
ERR072080	-	Sensitiv	99.1	2789090	48	0	29	-	-	-	-	-	-	-	-	-	-	-	-	-	-	-	-	-	-	-	-	-
ERR072087	-	Sensitiv	99.12	5452269	93	0	24	-	-	-	-	-	-	-	-	-	-	-	-	-	-	-	-	-	-	-	-	-
ERR072088	-	Sensitiv	99.17	4752176	81	0	23	-	-	-	-	-	-	-	-	-	-	-	-	-	-	-	-	-	-	-	-	-
ERR072089	-	Sensitiv	99.2	5212041	88	0	25	-	-	-	-	-	-	-	-	-	-	-	-	-	-	-	-	-	-	-	-	-
ERR072090	-	Sensitiv	99.18	4872136	83	0	24	-	-	-	-	-	-	-	-	-	-	-	-	-	-	-	-	-	-	-	-	-
ERR072094	-	Sensitiv	98.88	5700381	95	0	29	-	-	-	-	-	-	-	-	-	-	-	-	-	-	-	-	-	-	-	-	-
ERR072095	-	Sensitiv	99.13	4573505	79	0	28	-	-	-	-	-	-	-	-	-	-	-	-	-	-	-	-	-	-	-	-	-
ERR072096	-	Sensitiv	99.2	4967867	86	0	28	-	-	-	-	-	-	-	-	-	-	-	-	-	-	-	-	-	-	-	-	-
ERR1034626	-	Sensitiv	98.85	8970325	205	0	16	-	-	-	-	-	-	-	-	-	-	-	-	-	-	-	-	-	-	-	-	-
ERR1034635	-	Sensitiv	98.81	9590317	218	0	17	-	-	-	-	-	-	-	-	-	-	-	-	-	-	-	-	-	-	-	-	-
ERR1034695	-	Sensitiv	96.75	3404418	66	0	38	-	-	-	-	-	-	-	-	-	-	-	-	-	-	-	-	-	-	-	-	-
ERR1034699	-	Sensitiv	96.84	4449155	91	0	22	-	-	-	-	-	-	-	-	-	-	-	-	-	-	-	-	-	-	-	-	-
ERR1034700	-	Sensitiv	90.71	3290777	66	0	22	-	-	-	-	-	-	-	-	-	-	-	-	-	-	-	-	-	-	-	-	-
ERR1034701	-	Sensitiv	94.9	3874590	78	0	37	-	-	-	-	-	-	-	-	-	-	-	-	-	-	-	-	-	-	-	-	-
ERR1034702	-	Sensitiv	95.61	8936792	196	0	18	-	-	-	-	-	-	-	-	-	-	-	-	-	-	-	-	-	-	-	-	-
ERR1034708	-	Sensitiv	97.62	16659694	359	0	18	-	-	-	-	-	-	-	-	-	-	-	-	-	-	-	-	-	-	-	-	-
ERR1034918	-	Sensitiv	97.94	5987335	124	0	19	-	-	-	-	-	-	-	-	-	-	-	-	-	-	-	-	-	-	-	-	-
ERR1034955	-	Sensitiv	98.1	12447320	253	0	20	-	-	-	-	-	-	-	-	-	-	-	-	-	-	-	-	-	-	-	-	-
ERR1034958	-	Sensitiv	97.54	4489740	90	0	20	-	-	-	-	-	-	-	-	-	-	-	-	-	-	-	-	-	-	-	-	-
ERR1034985	-	Sensitiv	98.5	5034844	101	0	21	-	-	-	-	-	-	-	-	-	-	-	-	-	-	-	-	-	-	-	-	-
ERR1035115	-	Sensitiv	98.5	8042600	159	0	42	-	-	-	-	-	-	-	-	-	-	-	-	-	-	-	-	-	-	-	-	-
ERR1035119	-	Sensitiv	98.71	15971466	317	0	41	-	-	-	-	-	-	-	-	-	-	-	-	-	-	-	-	-	-	-	-	-
ERR1035134	-	Sensitiv	98.35	16987980	335	0	37	-	-	-	-	-	-	-	-	-	-	-	-	-	-	-	-	-	-	-	-	-
ERR1035140	-	Sensitiv	97.5	4461174	89	0	19	-	-	-	-	-	-	-	-	-	-	-	-	-	-	-	-	-	-	-	-	-
ERR1035148	-	Sensitiv	97.17	2107632	39	0	20	-	-	-	-	-	-	-	-	-	-	-	-	-	-	-	-	-	-	-	-	-
ERR1035188	-	Sensitiv	98.95	7590327	158	0	13	-	-	-	-	-	-	-	-	-	-	-	-	-	-	-	-	-	-	-	-	-
ERR1035209	-	Sensitiv	97.32	3362536	64	0	14	-	-	-	-	-	-	-	-	-	-	-	-	-	-	-	-	-	-	-	-	-
ERR1035230	-	Sensitiv	97.99	5018239	96	0	18	-	-	-	-	-	-	-	-	-	-	-	-	-	-	-	-	-	-	-	-	-
ERR1035248	-	Sensitiv	98.94	4486817	93	0	16	-	-	-	-	-	-	-	-	-	-	-	-	-	-	-	-	-	-	-	-	-
ERR1035249	-	Sensitiv	98.59	4257244	85	0	18	-	-	-	-	-	-	-	-	-	-	-	-	-	-	-	-	-	-	-	-	-
ERR1035250	-	Sensitiv	96.87	15019826	281	0	13	-	-	-	-	-	-	-	-	-	-	-	-	-	-	-	-	-	-	-	-	-
ERR1035255	-	Sensitiv	97.18	30334256	597	0	13	-	-	-	-	-	-	-	-	-	-	-	-	-	-	-	-	-	-	-	-	-
ERR108130	-	Sensitiv	99.35	4287513	95	0	21	-	-	-	-	-	-	-	-	-	-	-	-	-	-	-	-	-	-	-	-	-
ERR108133	-	Sensitiv	99.37	5196584	115	0	18	-	-	-	-	-	-	-	-	-	-	-	-	-	-	-	-	-	-	-	-	-
ERR108134	-	Sensitiv	99.35	4533969	100	0	17	-	-	-	-	-	-	-	-	-	-	-	-	-	-	-	-	-	-	-	-	-
ERR108135	-	Sensitiv	99.33	4724327	105	0	17	-	-	-	-	-	-	-	-	-	-	-	-	-	-	-	-	-	-	-	-	-
ERR108136	-	Sensitiv	99.29	4438442	98	0	18	-	-	-	-	-	-	-	-	-	-	-	-	-	-	-	-	-	-	-	-	-
ERR108137	-	Sensitiv	99.22	4507655	98	0	20	-	-	-	-	-	-	-	-	-	-	-	-	-	-	-	-	-	-	-	-	-
ERR108138	-	Sensitiv	99.25	3594973	79	0	18	-	-	-	-	-	-	-	-	-	-	-	-	-	-	-	-	-	-	-	-	-
ERR108141	-	Sensitiv	99.42	4421285	97	0	15	-	-	-	-	-	-	-	-	-	-	-	-	-	-	-	-	-	-	-	-	-
ERR108142	-	Sensitiv	99.43	4804519	107	0	12	-	-	-	-	-	-	-	-	-	-	-	-	-	-	-	-	-	-	-	-	-
ERR108143	-	Sensitiv	99.32	4069191	90	0	25	-	-	-	-	-	-	-	-	-	-	-	-	-	-	-	-	-	-	-	-	-
ERR108145	-	Sensitiv	99.41	3933055	87	0	19	-	-	-	-	-	-	-	-	-	-	-	-	-	-	-	-	-	-	-	-	-
ERR108146	-	Sensitiv	99.43	4530246	100	0	20	-	-	-	-	-	-	-	-	-	-	-	-	-	-	-	-	-	-	-	-	-
ERR108149	-	Sensitiv	99.47	3504582	77	0	14	-	-	-	-	-	-	-	-	-	-	-	-	-	-	-	-	-	-	-	-	-
ERR108150	-	Sensitiv	99.2	3704249	82	0	15	-	-	-	-	-	-	-	-	-	-	-	-	-	-	-	-	-	-	-	-	-
ERR108151	-	Sensitiv	99.3	3813535	84	0	22	-	-	-	-	-	-	-	-	-	-	-	-	-	-	-	-	-	-	-	-	-
ERR108153	-	Sensitiv	99.33	4129649	91	0	22	-	-	-	-	-	-	-	-	-	-	-	-	-	-	-	-	-	-	-	-	-
ERR108155	-	Sensitiv	99.34	3474728	77	0	25	-	-	-	-	-	-	-	-	-	-	-	-	-	-	-	-	-	-	-	-	-
ERR108157	-	Sensitiv	99.45	3399671	75	0	10	-	-	-	-	-	-	-	-	-	-	-	-	-	-	-	-	-	-	-	-	-
ERR108158	-	Sensitiv	99.45	6407207	141	0	14	-	-	-	-	-	-	-	-	-	-	-	-	-	-	-	-	-	-	-	-	-
ERR108159	-	Sensitiv	99.34	4880289	108	0	28	-	-	-	-	-	-	-	-	-	-	-	-	-	-	-	-	-	-	-	-	-
ERR108160	-	Sensitiv	99.29	4360496	96	0	22	-	-	-	-	-	-	-	-	-	-	-	-	-	-	-	-	-	-	-	-	-
ERR108161	-	Sensitiv	99.36	3463440	76	0	22	-	-	-	-	-	-	-	-	-	-	-	-	-	-	-	-	-	-	-	-	-
ERR108162	-	Sensitiv	99.27	3512500	77	0	24	-	-	-	-	-	-	-	-	-	-	-	-	-	-	-	-	-	-	-	-	-
ERR108163	-	Sensitiv	99.28	3301740	72	0	24	-	-	-	-	-	-	-	-	-	-	-	-	-	-	-	-	-	-	-	-	-
ERR108164	-	Sensitiv	99.24	3898926	86	0	24	-	-	-	-	-	-	-	-	-	-	-	-	-	-	-	-	-	-	-	-	-
ERR108166	-	Sensitiv	99.32	4507993	100	0	24	-	-	-	-	-	-	-	-	-	-	-	-	-	-	-	-	-	-	-	-	-
ERR108167	-	Sensitiv	98.83	4234660	93	0	18	-	-	-	-	-	-	-	-	-	-	-	-	-	-	-	-	-	-	-	-	-
ERR108168	-	Sensitiv	99.4	3418441	75	0	21	-	-	-	-	-	-	-	-	-	-	-	-	-	-	-	-	-	-	-	-	-
ERR108171	-	Sensitiv	99.03	3985780	88	0	25	-	-	-	-	-	-	-	-	-	-	-	-	-	-	-	-	-	-	-	-	-
ERR108172	-	Sensitiv	99.24	5765241	127	0	20	-	-	-	-	-	-	-	-	-	-	-	-	-	-	-	-	-	-	-	-	-
ERR108173	-	Sensitiv	99.34	3530613	78	0	23	-	-	-	-	-	-	-	-	-	-	-	-	-	-	-	-	-	-	-	-	-
ERR108174	-	Sensitiv	99.21	3101843	68	0	23	-	-	-	-	-	-	-	-	-	-	-	-	-	-	-	-	-	-	-	-	-
ERR108175	-	Sensitiv	99.59	3586666	79	0	19	-	-	-	-	-	-	-	-	-	-	-	-	-	-	-	-	-	-	-	-	-
ERR108176	-	Sensitiv	99.54	3782078	83	0	21	-	-	-	-	-	-	-	-	-	-	-	-	-	-	-	-	-	-	-	-	-
ERR108177	-	Sensitiv	99.33	3894378	86	0	23	-	-	-	-	-	-	-	-	-	-	-	-	-	-	-	-	-	-	-	-	-
ERR108178	-	Sensitiv	99.29	3571595	79	0	22	-	-	-	-	-	-	-	-	-	-	-	-	-	-	-	-	-	-	-	-	-
ERR108179	-	Sensitiv	99.42	4669653	102	0	21	-	-	-	-	-	-	-	-	-	-	-	-	-	-	-	-	-	-	-	-	-
ERR108180	-	Sensitiv	99.46	3636225	80	0	20	-	-	-	-	-	-	-	-	-	-	-	-	-	-	-	-	-	-	-	-	-
ERR108181	-	Sensitiv	99.31	4241960	94	0	21	-	-	-	-	-	-	-	-	-	-	-	-	-	-	-	-	-	-	-	-	-
ERR108184	-	Sensitiv	99.31	6040051	134	0	23	-	-	-	-	-	-	-	-	-	-	-	-	-	-	-	-	-	-	-	-	-
ERR108430	-	Sensitiv	98.34	4739973	101	0	22	-	-	-	-	-	-	-	-	-	-	-	-	-	-	-	-	-	-	-	-	-
ERR108434	-	Sensitiv	98.37	4374310	93	0	21	-	-	-	-	-	-	-	-	-	-	-	-	-	-	-	-	-	-	-	-	-
ERR108437	-	Sensitiv	98.12	4139601	87	0	14	-	-	-	-	-	-	-	-	-	-	-	-	-	-	-	-	-	-	-	-	-
ERR108440	-	Sensitiv	98.32	3861382	82	0	21	-	-	-	-	-	-	-	-	-	-	-	-	-	-	-	-	-	-	-	-	-
ERR108441	-	Sensitiv	98.44	4642937	99	0	20	-	-	-	-	-	-	-	-	-	-	-	-	-	-	-	-	-	-	-	-	-
ERR108446	-	Sensitiv	98.43	4927062	104	0	21	-	-	-	-	-	-	-	-	-	-	-	-	-	-	-	-	-	-	-	-	-
ERR108451	-	Sensitiv	98.35	5639527	119	0	22	-	-	-	-	-	-	-	-	-	-	-	-	-	-	-	-	-	-	-	-	-
ERR108456	-	Sensitiv	98.26	6347903	131	0	14	-	-	-	-	-	-	-	-	-	-	-	-	-	-	-	-	-	-	-	-	-
ERR108459	-	Sensitiv	98.26	4947321	105	0	18	-	-	-	-	-	-	-	-	-	-	-	-	-	-	-	-	-	-	-	-	-
ERR108460	-	Sensitiv	98.01	5900523	123	0	8	-	-	-	-	-	-	-	-	-	-	-	-	-	-	-	-	-	-	-	-	-
ERR108470	-	Sensitiv	98.36	4966890	105	0	20	-	-	-	-	-	-	-	-	-	-	-	-	-	-	-	-	-	-	-	-	-
ERR108472	-	Sensitiv	98.12	4581942	96	0	13	-	-	-	-	-	-	-	-	-	-	-	-	-	-	-	-	-	-	-	-	-
ERR108476	-	Sensitiv	50.44	2489602	52	0	162	-	-	-	-	-	-	-	-	-	-	-	-	-	-	-	-	-	-	-	-	-
ERR108478	-	Sensitiv	98.41	5741746	121	0	9	-	-	-	-	-	-	-	-	-	-	-	-	-	-	-	-	-	-	-	-	-
ERR108481	-	Sensitiv	98.44	4367220	92	0	10	-	-	-	-	-	-	-	-	-	-	-	-	-	-	-	-	-	-	-	-	-
ERR108483	-	Sensitiv	98.5	5198637	110	0	20	-	-	-	-	-	-	-	-	-	-	-	-	-	-	-	-	-	-	-	-	-
ERR108486	-	Sensitiv	98.21	4587877	97	0	22	-	-	-	-	-	-	-	-	-	-	-	-	-	-	-	-	-	-	-	-	-
ERR108487	-	Sensitiv	98.45	5284115	112	0	21	-	-	-	-	-	-	-	-	-	-	-	-	-	-	-	-	-	-	-	-	-
ERR108490	-	Sensitiv	98.31	4976342	105	0	19	-	-	-	-	-	-	-	-	-	-	-	-	-	-	-	-	-	-	-	-	-
ERR108496	-	Sensitiv	98.39	4489706	95	0	21	-	-	-	-	-	-	-	-	-	-	-	-	-	-	-	-	-	-	-	-	-
ERR108497	-	Sensitiv	98.23	4240344	89	0	13	-	-	-	-	-	-	-	-	-	-	-	-	-	-	-	-	-	-	-	-	-
ERR108501	-	Sensitiv	97.69	5294123	109	0	18	-	-	-	-	-	-	-	-	-	-	-	-	-	-	-	-	-	-	-	-	-
ERR108504	-	Sensitiv	98.61	5195170	110	0	9	-	-	-	-	-	-	-	-	-	-	-	-	-	-	-	-	-	-	-	-	-
ERR108513	-	Sensitiv	98.39	5692503	121	0	19	-	-	-	-	-	-	-	-	-	-	-	-	-	-	-	-	-	-	-	-	-
ERR117449	-	Sensitiv	99.23	12221051	271	0	22	-	-	-	-	-	-	-	-	-	-	-	-	-	-	-	-	-	-	-	-	-
ERR117450	-	Sensitiv	99.28	13689499	306	0	15	-	-	-	-	-	-	-	-	-	-	-	-	-	-	-	-	-	-	-	-	-
ERR117451	-	Sensitiv	99.1	14390712	318	0	12	-	-	-	-	-	-	-	-	-	-	-	-	-	-	-	-	-	-	-	-	-
ERR117455	-	Sensitiv	99.18	20782075	461	0	19	-	-	-	-	-	-	-	-	-	-	-	-	-	-	-	-	-	-	-	-	-
ERR117457	-	Sensitiv	98.96	12152720	269	0	23	-	-	-	-	-	-	-	-	-	-	-	-	-	-	-	-	-	-	-	-	-
ERR117458	-	Sensitiv	99.19	11535888	255	0	22	-	-	-	-	-	-	-	-	-	-	-	-	-	-	-	-	-	-	-	-	-
ERR117465	-	Sensitiv	99.1	12326729	272	0	23	-	-	-	-	-	-	-	-	-	-	-	-	-	-	-	-	-	-	-	-	-
ERR117467	-	Sensitiv	99.26	18314518	406	0	19	-	-	-	-	-	-	-	-	-	-	-	-	-	-	-	-	-	-	-	-	-
ERR1213911	-	Sensitiv	97.19	5313106	96	0	40	-	-	-	-	-	-	-	-	-	-	-	-	-	-	-	-	-	-	-	-	-
ERR1213925	-	Sensitiv	96.86	4913082	91	0	24	-	-	-	-	-	-	-	-	-	-	-	-	-	-	-	-	-	-	-	-	-
ERR124634	-	Sensitiv	99.31	11678888	265	0	29	-	-	-	-	-	-	-	-	-	-	-	-	-	-	-	-	-	-	-	-	-
ERR124637	-	Sensitiv	99.3	9141793	182	0	25	-	-	-	-	-	-	-	-	-	-	-	-	-	-	-	-	-	-	-	-	-
ERR124639	-	Sensitiv	99.5	10183686	223	0	24	-	-	-	-	-	-	-	-	-	-	-	-	-	-	-	-	-	-	-	-	-
ERR124640	-	Sensitiv	99.09	10670389	239	0	47	-	-	-	-	-	-	-	-	-	-	-	-	-	-	-	-	-	-	-	-	-
ERR124643	-	Sensitiv	99.4	11085996	238	0	23	-	-	-	-	-	-	-	-	-	-	-	-	-	-	-	-	-	-	-	-	-
ERR124644	-	Sensitiv	99.56	11641148	263	0	22	-	-	-	-	-	-	-	-	-	-	-	-	-	-	-	-	-	-	-	-	-
ERR124645	-	Sensitiv	99.37	13317901	299	0	32	-	-	-	-	-	-	-	-	-	-	-	-	-	-	-	-	-	-	-	-	-
ERR124646	-	Sensitiv	99.39	8133435	183	0	30	-	-	-	-	-	-	-	-	-	-	-	-	-	-	-	-	-	-	-	-	-
ERR124647	-	Sensitiv	99.64	9270232	210	0	25	-	-	-	-	-	-	-	-	-	-	-	-	-	-	-	-	-	-	-	-	-
ERR124649	-	Sensitiv	99.57	11122583	250	0	23	-	-	-	-	-	-	-	-	-	-	-	-	-	-	-	-	-	-	-	-	-
ERR124650	-	Sensitiv	98.88	9733807	213	0	22	-	-	-	-	-	-	-	-	-	-	-	-	-	-	-	-	-	-	-	-	-
ERR126598	-	Sensitiv	99.12	10792002	238	0	22	-	-	-	-	-	-	-	-	-	-	-	-	-	-	-	-	-	-	-	-	-
ERR126601	-	Sensitiv	99.34	10361179	229	0	22	-	-	-	-	-	-	-	-	-	-	-	-	-	-	-	-	-	-	-	-	-
ERR126602	-	Sensitiv	98.92	9670614	214	0	39	-	-	-	-	-	-	-	-	-	-	-	-	-	-	-	-	-	-	-	-	-
ERR126603	-	Sensitiv	61.2	6213327	136	0	112	-	-	-	-	-	-	-	-	-	-	-	-	-	-	-	-	-	-	-	-	-
ERR126604	-	Sensitiv	99.15	10842215	239	0	24	-	-	-	-	-	-	-	-	-	-	-	-	-	-	-	-	-	-	-	-	-
ERR126606	-	Sensitiv	99.25	10279872	228	0	23	-	-	-	-	-	-	-	-	-	-	-	-	-	-	-	-	-	-	-	-	-
ERR126609	-	Sensitiv	99.25	6744061	148	0	20	-	-	-	-	-	-	-	-	-	-	-	-	-	-	-	-	-	-	-	-	-
ERR126610	-	Sensitiv	99.44	7706023	169	0	11	-	-	-	-	-	-	-	-	-	-	-	-	-	-	-	-	-	-	-	-	-
ERR126612	-	Sensitiv	99.17	8830907	195	0	20	-	-	-	-	-	-	-	-	-	-	-	-	-	-	-	-	-	-	-	-	-
ERR126613	-	Sensitiv	98.03	8534865	185	0	24	-	-	-	-	-	-	-	-	-	-	-	-	-	-	-	-	-	-	-	-	-
ERR126615	-	Sensitiv	99.42	8962969	199	0	19	-	-	-	-	-	-	-	-	-	-	-	-	-	-	-	-	-	-	-	-	-
ERR126616	-	Sensitiv	99.17	8774255	193	0	26	-	-	-	-	-	-	-	-	-	-	-	-	-	-	-	-	-	-	-	-	-
ERR126617	-	Sensitiv	99.16	7109551	156	0	27	-	-	-	-	-	-	-	-	-	-	-	-	-	-	-	-	-	-	-	-	-
ERR126619	-	Sensitiv	99.16	8245306	183	0	21	-	-	-	-	-	-	-	-	-	-	-	-	-	-	-	-	-	-	-	-	-
ERR126622	-	Sensitiv	98.37	10112078	226	0	22	-	-	-	-	-	-	-	-	-	-	-	-	-	-	-	-	-	-	-	-	-
ERR126623	-	Sensitiv	99.49	9945334	222	0	18	-	-	-	-	-	-	-	-	-	-	-	-	-	-	-	-	-	-	-	-	-
ERR126624	-	Sensitiv	99.38	10544327	224	0	19	-	-	-	-	-	-	-	-	-	-	-	-	-	-	-	-	-	-	-	-	-
ERR126625	-	Sensitiv	99.33	11164158	248	0	16	-	-	-	-	-	-	-	-	-	-	-	-	-	-	-	-	-	-	-	-	-
ERR126627	-	Sensitiv	97.89	11086217	229	0	20	-	-	-	-	-	-	-	-	-	-	-	-	-	-	-	-	-	-	-	-	-
ERR126628	-	Sensitiv	99.41	9968848	219	0	16	-	-	-	-	-	-	-	-	-	-	-	-	-	-	-	-	-	-	-	-	-
ERR126629	-	Sensitiv	99.32	10374262	216	0	18	-	-	-	-	-	-	-	-	-	-	-	-	-	-	-	-	-	-	-	-	-
ERR126630	-	Sensitiv	99.27	9654840	209	0	18	-	-	-	-	-	-	-	-	-	-	-	-	-	-	-	-	-	-	-	-	-
ERR126631	-	Sensitiv	94.3	9557956	209	0	39	-	-	-	-	-	-	-	-	-	-	-	-	-	-	-	-	-	-	-	-	-
ERR126635	-	Sensitiv	99.34	7458538	163	0	13	-	-	-	-	-	-	-	-	-	-	-	-	-	-	-	-	-	-	-	-	-
ERR126636	-	Sensitiv	98.99	10708350	237	0	43	-	-	-	-	-	-	-	-	-	-	-	-	-	-	-	-	-	-	-	-	-
ERR126637	-	Sensitiv	99.36	10560490	231	0	19	-	-	-	-	-	-	-	-	-	-	-	-	-	-	-	-	-	-	-	-	-
ERR126639	-	Sensitiv	98.96	12327189	273	0	40	-	-	-	-	-	-	-	-	-	-	-	-	-	-	-	-	-	-	-	-	-
ERR126640	-	Sensitiv	99.18	10082206	222	0	25	-	-	-	-	-	-	-	-	-	-	-	-	-	-	-	-	-	-	-	-	-
ERR126644	-	Sensitiv	99.16	10478963	231	0	27	-	-	-	-	-	-	-	-	-	-	-	-	-	-	-	-	-	-	-	-	-
ERR133802	-	Sensitiv	99.08	6291844	137	0	28	-	-	-	-	-	-	-	-	-	-	-	-	-	-	-	-	-	-	-	-	-
ERR133803	-	Sensitiv	99.29	12107995	265	0	14	-	-	-	-	-	-	-	-	-	-	-	-	-	-	-	-	-	-	-	-	-
ERR133807	-	Sensitiv	99.47	13426125	293	0	17	-	-	-	-	-	-	-	-	-	-	-	-	-	-	-	-	-	-	-	-	-
ERR133810	-	Sensitiv	99.18	11690357	254	0	28	-	-	-	-	-	-	-	-	-	-	-	-	-	-	-	-	-	-	-	-	-
ERR133811	-	Sensitiv	99.37	13641701	298	0	29	-	-	-	-	-	-	-	-	-	-	-	-	-	-	-	-	-	-	-	-	-
ERR133813	-	Sensitiv	99.31	13621045	298	0	18	-	-	-	-	-	-	-	-	-	-	-	-	-	-	-	-	-	-	-	-	-
ERR133817	-	Sensitiv	98.79	5429146	118	0	17	-	-	-	-	-	-	-	-	-	-	-	-	-	-	-	-	-	-	-	-	-
ERR133818	-	Sensitiv	99.17	5735892	125	0	24	-	-	-	-	-	-	-	-	-	-	-	-	-	-	-	-	-	-	-	-	-
ERR133819	-	Sensitiv	99.11	6836842	149	0	20	-	-	-	-	-	-	-	-	-	-	-	-	-	-	-	-	-	-	-	-	-
ERR133820	-	Sensitiv	99.15	7682069	167	0	26	-	-	-	-	-	-	-	-	-	-	-	-	-	-	-	-	-	-	-	-	-
ERR133828	-	Sensitiv	99.32	6047498	132	0	17	-	-	-	-	-	-	-	-	-	-	-	-	-	-	-	-	-	-	-	-	-
ERR133829	-	Sensitiv	99.12	5070129	110	0	28	-	-	-	-	-	-	-	-	-	-	-	-	-	-	-	-	-	-	-	-	-
ERR133830	-	Sensitiv	99.33	4569741	99	0	16	-	-	-	-	-	-	-	-	-	-	-	-	-	-	-	-	-	-	-	-	-
ERR133846	-	Sensitiv	99.26	4387342	95	0	29	-	-	-	-	-	-	-	-	-	-	-	-	-	-	-	-	-	-	-	-	-
ERR133847	-	Sensitiv	99.04	8933062	193	0	27	-	-	-	-	-	-	-	-	-	-	-	-	-	-	-	-	-	-	-	-	-
ERR133850	-	Sensitiv	99.04	8511373	185	0	22	-	-	-	-	-	-	-	-	-	-	-	-	-	-	-	-	-	-	-	-	-
ERR133851	-	Sensitiv	99.28	5309752	115	0	28	-	-	-	-	-	-	-	-	-	-	-	-	-	-	-	-	-	-	-	-	-
ERR133857	-	Sensitiv	99.23	5986863	129	0	20	-	-	-	-	-	-	-	-	-	-	-	-	-	-	-	-	-	-	-	-	-
ERR133859	-	Sensitiv	99.06	10697148	232	0	24	-	-	-	-	-	-	-	-	-	-	-	-	-	-	-	-	-	-	-	-	-
ERR133864	-	Sensitiv	99.2	13362836	290	0	13	-	-	-	-	-	-	-	-	-	-	-	-	-	-	-	-	-	-	-	-	-
ERR133871	-	Sensitiv	99.1	9995292	218	0	29	-	-	-	-	-	-	-	-	-	-	-	-	-	-	-	-	-	-	-	-	-
ERR133874	-	Sensitiv	99.07	10366016	225	0	21	-	-	-	-	-	-	-	-	-	-	-	-	-	-	-	-	-	-	-	-	-
ERR133876	-	Sensitiv	99.35	5369879	116	0	26	-	-	-	-	-	-	-	-	-	-	-	-	-	-	-	-	-	-	-	-	-
ERR133877	-	Sensitiv	99.12	14843566	323	0	23	-	-	-	-	-	-	-	-	-	-	-	-	-	-	-	-	-	-	-	-	-
ERR133883	-	Sensitiv	99.06	9931930	213	0	18	-	-	-	-	-	-	-	-	-	-	-	-	-	-	-	-	-	-	-	-	-
ERR133891	-	Sensitiv	99.07	11119014	241	0	25	-	-	-	-	-	-	-	-	-	-	-	-	-	-	-	-	-	-	-	-	-
ERR133893	-	Sensitiv	95.27	10220151	221	0	54	-	-	-	-	-	-	-	-	-	-	-	-	-	-	-	-	-	-	-	-	-
ERR133898	-	Sensitiv	99.23	8966653	197	0	23	-	-	-	-	-	-	-	-	-	-	-	-	-	-	-	-	-	-	-	-	-
ERR133904	-	Sensitiv	99.27	8221569	181	0	26	-	-	-	-	-	-	-	-	-	-	-	-	-	-	-	-	-	-	-	-	-
ERR133905	-	Sensitiv	99.44	9272308	203	0	17	-	-	-	-	-	-	-	-	-	-	-	-	-	-	-	-	-	-	-	-	-
ERR133912	-	Sensitiv	99.4	7847016	171	0	24	-	-	-	-	-	-	-	-	-	-	-	-	-	-	-	-	-	-	-	-	-
ERR133920	-	Sensitiv	99.49	7407108	162	0	21	-	-	-	-	-	-	-	-	-	-	-	-	-	-	-	-	-	-	-	-	-
ERR133921	-	Sensitiv	99.12	7917310	174	0	20	-	-	-	-	-	-	-	-	-	-	-	-	-	-	-	-	-	-	-	-	-
ERR133925	-	Sensitiv	99.19	8124064	178	0	24	-	-	-	-	-	-	-	-	-	-	-	-	-	-	-	-	-	-	-	-	-
ERR133926	-	Sensitiv	99.2	6780387	148	0	26	-	-	-	-	-	-	-	-	-	-	-	-	-	-	-	-	-	-	-	-	-
ERR133929	-	Sensitiv	99.24	8949399	196	0	25	-	-	-	-	-	-	-	-	-	-	-	-	-	-	-	-	-	-	-	-	-
ERR133932	-	Sensitiv	99.18	7525551	164	0	28	-	-	-	-	-	-	-	-	-	-	-	-	-	-	-	-	-	-	-	-	-
ERR133934	-	Sensitiv	99.32	8114640	177	0	16	-	-	-	-	-	-	-	-	-	-	-	-	-	-	-	-	-	-	-	-	-
ERR133941	-	Sensitiv	99.2	9928792	218	0	24	-	-	-	-	-	-	-	-	-	-	-	-	-	-	-	-	-	-	-	-	-
ERR133946	-	Sensitiv	99.17	6947636	150	0	22	-	-	-	-	-	-	-	-	-	-	-	-	-	-	-	-	-	-	-	-	-
ERR133948	-	Sensitiv	99.18	8103304	172	0	25	-	-	-	-	-	-	-	-	-	-	-	-	-	-	-	-	-	-	-	-	-
ERR133949	-	Sensitiv	99.4	7566258	164	0	22	-	-	-	-	-	-	-	-	-	-	-	-	-	-	-	-	-	-	-	-	-
ERR133950	-	Sensitiv	99.24	10345898	225	0	22	-	-	-	-	-	-	-	-	-	-	-	-	-	-	-	-	-	-	-	-	-
ERR133956	-	Sensitiv	99.4	8069824	175	0	25	-	-	-	-	-	-	-	-	-	-	-	-	-	-	-	-	-	-	-	-	-
ERR133958	-	Sensitiv	99.22	9286089	202	0	25	-	-	-	-	-	-	-	-	-	-	-	-	-	-	-	-	-	-	-	-	-
ERR133960	-	Sensitiv	99.21	9469039	206	0	24	-	-	-	-	-	-	-	-	-	-	-	-	-	-	-	-	-	-	-	-	-
ERR133962	-	Sensitiv	99.4	7073839	154	0	24	-	-	-	-	-	-	-	-	-	-	-	-	-	-	-	-	-	-	-	-	-
ERR133965	-	Sensitiv	99.25	8772725	191	0	26	-	-	-	-	-	-	-	-	-	-	-	-	-	-	-	-	-	-	-	-	-
ERR133967	-	Sensitiv	99.21	9645453	210	0	20	-	-	-	-	-	-	-	-	-	-	-	-	-	-	-	-	-	-	-	-	-
ERR133971	-	Sensitiv	99.24	8511905	185	0	26	-	-	-	-	-	-	-	-	-	-	-	-	-	-	-	-	-	-	-	-	-
ERR133979	-	Sensitiv	99.26	7286913	158	0	25	-	-	-	-	-	-	-	-	-	-	-	-	-	-	-	-	-	-	-	-	-
ERR133983	-	Sensitiv	99.25	8362475	181	0	24	-	-	-	-	-	-	-	-	-	-	-	-	-	-	-	-	-	-	-	-	-
ERR133987	-	Sensitiv	99.25	8107520	176	0	24	-	-	-	-	-	-	-	-	-	-	-	-	-	-	-	-	-	-	-	-	-
ERR137195	-	Sensitiv	99.23	9506820	209	0	28	-	-	-	-	-	-	-	-	-	-	-	-	-	-	-	-	-	-	-	-	-
ERR137197	-	Sensitiv	99.38	6973635	154	0	18	-	-	-	-	-	-	-	-	-	-	-	-	-	-	-	-	-	-	-	-	-
ERR137200	-	Sensitiv	99.39	5842335	128	0	25	-	-	-	-	-	-	-	-	-	-	-	-	-	-	-	-	-	-	-	-	-
ERR137207	-	Sensitiv	99.24	8320542	184	0	28	-	-	-	-	-	-	-	-	-	-	-	-	-	-	-	-	-	-	-	-	-
ERR137215	-	Sensitiv	99.2	7261729	160	0	28	-	-	-	-	-	-	-	-	-	-	-	-	-	-	-	-	-	-	-	-	-
ERR137238	-	Sensitiv	99.43	4497461	98	0	18	-	-	-	-	-	-	-	-	-	-	-	-	-	-	-	-	-	-	-	-	-
ERR137239	-	Sensitiv	99.12	9271681	204	0	23	-	-	-	-	-	-	-	-	-	-	-	-	-	-	-	-	-	-	-	-	-
ERR137241	-	Sensitiv	99.17	7650086	165	0	26	-	-	-	-	-	-	-	-	-	-	-	-	-	-	-	-	-	-	-	-	-
ERR137245	-	Sensitiv	99.09	8034349	175	0	22	-	-	-	-	-	-	-	-	-	-	-	-	-	-	-	-	-	-	-	-	-
ERR137249	-	Sensitiv	99.23	7538059	166	0	26	-	-	-	-	-	-	-	-	-	-	-	-	-	-	-	-	-	-	-	-	-
ERR137251	-	Sensitiv	99.05	7013897	143	0	20	-	-	-	-	-	-	-	-	-	-	-	-	-	-	-	-	-	-	-	-	-
ERR137252	-	Sensitiv	99.19	8863851	180	0	22	-	-	-	-	-	-	-	-	-	-	-	-	-	-	-	-	-	-	-	-	-
ERR137258	-	Sensitiv	99.44	8025030	163	0	24	-	-	-	-	-	-	-	-	-	-	-	-	-	-	-	-	-	-	-	-	-
ERR137263	-	Sensitiv	99.22	8730497	193	0	27	-	-	-	-	-	-	-	-	-	-	-	-	-	-	-	-	-	-	-	-	-
ERR137280	-	Sensitiv	99.26	7917332	175	0	20	-	-	-	-	-	-	-	-	-	-	-	-	-	-	-	-	-	-	-	-	-
ERR137285	-	Sensitiv	99.24	5229887	115	0	30	-	-	-	-	-	-	-	-	-	-	-	-	-	-	-	-	-	-	-	-	-
ERR1413481	-	Sensitiv	98.71	1877516	39	0	12	-	-	-	-	-	-	-	-	-	-	-	-	-	-	-	-	-	-	-	-	-
ERR144546	-	Sensitiv	99.2	5475983	116	0	19	-	-	-	-	-	-	-	-	-	-	-	-	-	-	-	-	-	-	-	-	-
ERR144547	-	Sensitiv	99.1	5655058	121	0	24	-	-	-	-	-	-	-	-	-	-	-	-	-	-	-	-	-	-	-	-	-
ERR144552	-	Sensitiv	99.06	10338349	222	0	27	-	-	-	-	-	-	-	-	-	-	-	-	-	-	-	-	-	-	-	-	-
ERR144555	-	Sensitiv	98.93	6914260	147	0	21	-	-	-	-	-	-	-	-	-	-	-	-	-	-	-	-	-	-	-	-	-
ERR144569	-	Sensitiv	98.9	4826027	103	0	22	-	-	-	-	-	-	-	-	-	-	-	-	-	-	-	-	-	-	-	-	-
ERR144582	-	Sensitiv	99.01	4445914	95	0	28	-	-	-	-	-	-	-	-	-	-	-	-	-	-	-	-	-	-	-	-	-
ERR144603	-	Sensitiv	98.56	3550990	72	0	20	-	-	-	-	-	-	-	-	-	-	-	-	-	-	-	-	-	-	-	-	-
ERR144606	-	Sensitiv	99.18	5778258	126	0	25	-	-	-	-	-	-	-	-	-	-	-	-	-	-	-	-	-	-	-	-	-
ERR144609	-	Sensitiv	99.15	5392645	117	0	25	-	-	-	-	-	-	-	-	-	-	-	-	-	-	-	-	-	-	-	-	-
ERR144610	-	Sensitiv	99.18	6617368	144	0	28	-	-	-	-	-	-	-	-	-	-	-	-	-	-	-	-	-	-	-	-	-
ERR144614	-	Sensitiv	99.19	8831921	193	0	30	-	-	-	-	-	-	-	-	-	-	-	-	-	-	-	-	-	-	-	-	-
ERR144616	-	Sensitiv	99.17	6599676	143	0	25	-	-	-	-	-	-	-	-	-	-	-	-	-	-	-	-	-	-	-	-	-
ERR144621	-	Sensitiv	99.28	14931754	312	0	25	-	-	-	-	-	-	-	-	-	-	-	-	-	-	-	-	-	-	-	-	-
ERR144626	-	Sensitiv	99.17	10105156	220	0	30	-	-	-	-	-	-	-	-	-	-	-	-	-	-	-	-	-	-	-	-	-
ERR144630	-	Sensitiv	99.22	10017191	219	0	24	-	-	-	-	-	-	-	-	-	-	-	-	-	-	-	-	-	-	-	-	-
ERR1577247	-	Sensitiv	97.25	1923246	50	0	47	-	-	-	-	-	-	-	-	-	-	-	-	-	-	-	-	-	-	-	-	-
ERR158571	-	Sensitiv	99.36	6561913	145	0	20	-	-	-	-	-	-	-	-	-	-	-	-	-	-	-	-	-	-	-	-	-
ERR158575	-	Sensitiv	99.31	7406309	164	0	31	-	-	-	-	-	-	-	-	-	-	-	-	-	-	-	-	-	-	-	-	-
ERR158577	-	Sensitiv	99.32	7804203	173	0	32	-	-	-	-	-	-	-	-	-	-	-	-	-	-	-	-	-	-	-	-	-
ERR158582	-	Sensitiv	98.98	5594940	119	0	25	-	-	-	-	-	-	-	-	-	-	-	-	-	-	-	-	-	-	-	-	-
ERR158593	-	Sensitiv	99.31	5746393	127	0	31	-	-	-	-	-	-	-	-	-	-	-	-	-	-	-	-	-	-	-	-	-
ERR158612	-	Sensitiv	99.44	6939580	154	0	24	-	-	-	-	-	-	-	-	-	-	-	-	-	-	-	-	-	-	-	-	-
ERR161013	-	Sensitiv	99.23	5641211	124	0	19	-	-	-	-	-	-	-	-	-	-	-	-	-	-	-	-	-	-	-	-	-
ERR161016	-	Sensitiv	99.22	4154634	90	0	18	-	-	-	-	-	-	-	-	-	-	-	-	-	-	-	-	-	-	-	-	-
ERR161017	-	Sensitiv	99.2	3671441	81	0	22	-	-	-	-	-	-	-	-	-	-	-	-	-	-	-	-	-	-	-	-	-
ERR161018	-	Sensitiv	99.08	4515371	99	0	21	-	-	-	-	-	-	-	-	-	-	-	-	-	-	-	-	-	-	-	-	-
ERR161019	-	Sensitiv	98.99	6581711	145	0	15	-	-	-	-	-	-	-	-	-	-	-	-	-	-	-	-	-	-	-	-	-
ERR161020	-	Sensitiv	99.21	3665172	81	0	19	-	-	-	-	-	-	-	-	-	-	-	-	-	-	-	-	-	-	-	-	-
ERR161021	-	Sensitiv	99.13	5987647	132	0	22	-	-	-	-	-	-	-	-	-	-	-	-	-	-	-	-	-	-	-	-	-
ERR161023	-	Sensitiv	99.04	5707904	125	0	16	-	-	-	-	-	-	-	-	-	-	-	-	-	-	-	-	-	-	-	-	-
ERR161025	-	Sensitiv	99.14	4108246	88	0	18	-	-	-	-	-	-	-	-	-	-	-	-	-	-	-	-	-	-	-	-	-
ERR161028	-	Sensitiv	98.9	4209461	92	0	17	-	-	-	-	-	-	-	-	-	-	-	-	-	-	-	-	-	-	-	-	-
ERR161029	-	Sensitiv	99.05	4071882	89	0	16	-	-	-	-	-	-	-	-	-	-	-	-	-	-	-	-	-	-	-	-	-
ERR161031	-	Sensitiv	98.64	3218904	70	0	40	-	-	-	-	-	-	-	-	-	-	-	-	-	-	-	-	-	-	-	-	-
ERR161032	-	Sensitiv	99.17	3779082	83	0	18	-	-	-	-	-	-	-	-	-	-	-	-	-	-	-	-	-	-	-	-	-
ERR161035	-	Sensitiv	99.19	6865778	151	0	18	-	-	-	-	-	-	-	-	-	-	-	-	-	-	-	-	-	-	-	-	-
ERR161040	-	Sensitiv	99	4601262	100	0	26	-	-	-	-	-	-	-	-	-	-	-	-	-	-	-	-	-	-	-	-	-
ERR161041	-	Sensitiv	99.07	3869647	85	0	17	-	-	-	-	-	-	-	-	-	-	-	-	-	-	-	-	-	-	-	-	-
ERR161042	-	Sensitiv	98.67	4425901	96	0	9	-	-	-	-	-	-	-	-	-	-	-	-	-	-	-	-	-	-	-	-	-
ERR161046	-	Sensitiv	99.02	5429078	119	0	18	-	-	-	-	-	-	-	-	-	-	-	-	-	-	-	-	-	-	-	-	-
ERR161051	-	Sensitiv	99.06	3246932	71	0	21	-	-	-	-	-	-	-	-	-	-	-	-	-	-	-	-	-	-	-	-	-
ERR161052	-	Sensitiv	99.13	3093313	67	0	12	-	-	-	-	-	-	-	-	-	-	-	-	-	-	-	-	-	-	-	-	-
ERR161054	-	Sensitiv	98.88	4305069	93	0	21	-	-	-	-	-	-	-	-	-	-	-	-	-	-	-	-	-	-	-	-	-
ERR161056	-	Sensitiv	99.16	4084658	90	0	21	-	-	-	-	-	-	-	-	-	-	-	-	-	-	-	-	-	-	-	-	-
ERR161057	-	Sensitiv	98.46	3441440	75	0	20	-	-	-	-	-	-	-	-	-	-	-	-	-	-	-	-	-	-	-	-	-
ERR161058	-	Sensitiv	98.9	3404043	74	0	19	-	-	-	-	-	-	-	-	-	-	-	-	-	-	-	-	-	-	-	-	-
ERR161059	-	Sensitiv	98.72	5689689	124	0	42	-	-	-	-	-	-	-	-	-	-	-	-	-	-	-	-	-	-	-	-	-
ERR161062	-	Sensitiv	98.74	3743961	81	0	23	-	-	-	-	-	-	-	-	-	-	-	-	-	-	-	-	-	-	-	-	-
ERR161063	-	Sensitiv	98.65	3195742	70	0	39	-	-	-	-	-	-	-	-	-	-	-	-	-	-	-	-	-	-	-	-	-
ERR161064	-	Sensitiv	98.78	3461163	75	0	25	-	-	-	-	-	-	-	-	-	-	-	-	-	-	-	-	-	-	-	-	-
ERR161065	-	Sensitiv	98.82	3612768	79	0	25	-	-	-	-	-	-	-	-	-	-	-	-	-	-	-	-	-	-	-	-	-
ERR161066	-	Sensitiv	99.09	4234722	92	0	9	-	-	-	-	-	-	-	-	-	-	-	-	-	-	-	-	-	-	-	-	-
ERR161067	-	Sensitiv	99.07	3653865	79	0	15	-	-	-	-	-	-	-	-	-	-	-	-	-	-	-	-	-	-	-	-	-
ERR161068	-	Sensitiv	98.94	3809361	84	0	21	-	-	-	-	-	-	-	-	-	-	-	-	-	-	-	-	-	-	-	-	-
ERR161069	-	Sensitiv	98.97	3706101	81	0	17	-	-	-	-	-	-	-	-	-	-	-	-	-	-	-	-	-	-	-	-	-
ERR161070	-	Sensitiv	99.18	3791027	83	0	19	-	-	-	-	-	-	-	-	-	-	-	-	-	-	-	-	-	-	-	-	-
ERR161073	-	Sensitiv	99.23	3497532	77	0	22	-	-	-	-	-	-	-	-	-	-	-	-	-	-	-	-	-	-	-	-	-
ERR161074	-	Sensitiv	99.22	3985926	88	0	18	-	-	-	-	-	-	-	-	-	-	-	-	-	-	-	-	-	-	-	-	-
ERR161075	-	Sensitiv	99.06	3258450	71	0	16	-	-	-	-	-	-	-	-	-	-	-	-	-	-	-	-	-	-	-	-	-
ERR161076	-	Sensitiv	99.05	2629753	57	0	22	-	-	-	-	-	-	-	-	-	-	-	-	-	-	-	-	-	-	-	-	-
ERR161079	-	Sensitiv	98.82	3765096	82	0	24	-	-	-	-	-	-	-	-	-	-	-	-	-	-	-	-	-	-	-	-	-
ERR161080	-	Sensitiv	99.19	4573291	101	0	16	-	-	-	-	-	-	-	-	-	-	-	-	-	-	-	-	-	-	-	-	-
ERR161082	-	Sensitiv	98.92	4314510	94	0	24	-	-	-	-	-	-	-	-	-	-	-	-	-	-	-	-	-	-	-	-	-
ERR161083	-	Sensitiv	98.93	5493270	120	0	24	-	-	-	-	-	-	-	-	-	-	-	-	-	-	-	-	-	-	-	-	-
ERR161090	-	Sensitiv	98.96	3231856	70	0	14	-	-	-	-	-	-	-	-	-	-	-	-	-	-	-	-	-	-	-	-	-
ERR161091	-	Sensitiv	99.19	4166769	92	0	15	-	-	-	-	-	-	-	-	-	-	-	-	-	-	-	-	-	-	-	-	-
ERR161092	-	Sensitiv	99.18	4667916	103	0	19	-	-	-	-	-	-	-	-	-	-	-	-	-	-	-	-	-	-	-	-	-
ERR161094	-	Sensitiv	99.07	7010909	155	0	13	-	-	-	-	-	-	-	-	-	-	-	-	-	-	-	-	-	-	-	-	-
ERR161095	-	Sensitiv	98.88	5126779	112	0	19	-	-	-	-	-	-	-	-	-	-	-	-	-	-	-	-	-	-	-	-	-
ERR161096	-	Sensitiv	99.14	5155750	114	0	20	-	-	-	-	-	-	-	-	-	-	-	-	-	-	-	-	-	-	-	-	-
ERR161098	-	Sensitiv	99.09	5331932	118	0	14	-	-	-	-	-	-	-	-	-	-	-	-	-	-	-	-	-	-	-	-	-
ERR161100	-	Sensitiv	98.69	5070402	111	0	44	-	-	-	-	-	-	-	-	-	-	-	-	-	-	-	-	-	-	-	-	-
ERR161101	-	Sensitiv	99.15	5610554	123	0	18	-	-	-	-	-	-	-	-	-	-	-	-	-	-	-	-	-	-	-	-	-
ERR161107	-	Sensitiv	98.97	6572615	144	0	25	-	-	-	-	-	-	-	-	-	-	-	-	-	-	-	-	-	-	-	-	-
ERR161108	-	Sensitiv	99.3	3652457	79	0	24	-	-	-	-	-	-	-	-	-	-	-	-	-	-	-	-	-	-	-	-	-
ERR161111	-	Sensitiv	99.2	3713216	82	0	22	-	-	-	-	-	-	-	-	-	-	-	-	-	-	-	-	-	-	-	-	-
ERR161112	-	Sensitiv	99.32	4074155	90	0	21	-	-	-	-	-	-	-	-	-	-	-	-	-	-	-	-	-	-	-	-	-
ERR161115	-	Sensitiv	99.44	4116695	91	0	23	-	-	-	-	-	-	-	-	-	-	-	-	-	-	-	-	-	-	-	-	-
ERR161117	-	Sensitiv	99.35	3344002	73	0	14	-	-	-	-	-	-	-	-	-	-	-	-	-	-	-	-	-	-	-	-	-
ERR161119	-	Sensitiv	99.39	3432549	76	0	22	-	-	-	-	-	-	-	-	-	-	-	-	-	-	-	-	-	-	-	-	-
ERR161120	-	Sensitiv	99.43	4024889	89	0	23	-	-	-	-	-	-	-	-	-	-	-	-	-	-	-	-	-	-	-	-	-
ERR161121	-	Sensitiv	98.75	3535129	76	0	45	-	-	-	-	-	-	-	-	-	-	-	-	-	-	-	-	-	-	-	-	-
ERR161124	-	Sensitiv	98.88	3630843	79	0	46	-	-	-	-	-	-	-	-	-	-	-	-	-	-	-	-	-	-	-	-	-
ERR161126	-	Sensitiv	99.37	3724625	82	0	20	-	-	-	-	-	-	-	-	-	-	-	-	-	-	-	-	-	-	-	-	-
ERR161127	-	Sensitiv	99.33	3180467	70	0	25	-	-	-	-	-	-	-	-	-	-	-	-	-	-	-	-	-	-	-	-	-
ERR161128	-	Sensitiv	99.47	3464636	77	0	22	-	-	-	-	-	-	-	-	-	-	-	-	-	-	-	-	-	-	-	-	-
ERR161129	-	Sensitiv	98.75	3855556	84	0	47	-	-	-	-	-	-	-	-	-	-	-	-	-	-	-	-	-	-	-	-	-
ERR161130	-	Sensitiv	99.41	3790496	84	0	20	-	-	-	-	-	-	-	-	-	-	-	-	-	-	-	-	-	-	-	-	-
ERR161133	-	Sensitiv	98.92	3531596	77	0	45	-	-	-	-	-	-	-	-	-	-	-	-	-	-	-	-	-	-	-	-	-
ERR161134	-	Sensitiv	99.44	3230484	71	0	21	-	-	-	-	-	-	-	-	-	-	-	-	-	-	-	-	-	-	-	-	-
ERR161135	-	Sensitiv	99.41	3670808	81	0	21	-	-	-	-	-	-	-	-	-	-	-	-	-	-	-	-	-	-	-	-	-
ERR161136	-	Sensitiv	99.44	3766047	83	0	12	-	-	-	-	-	-	-	-	-	-	-	-	-	-	-	-	-	-	-	-	-
ERR161139	-	Sensitiv	99.32	2768771	61	0	23	-	-	-	-	-	-	-	-	-	-	-	-	-	-	-	-	-	-	-	-	-
ERR161140	-	Sensitiv	99.46	3897081	87	0	21	-	-	-	-	-	-	-	-	-	-	-	-	-	-	-	-	-	-	-	-	-
ERR161142	-	Sensitiv	99.37	3613115	78	0	12	-	-	-	-	-	-	-	-	-	-	-	-	-	-	-	-	-	-	-	-	-
ERR161143	-	Sensitiv	99.31	3872166	85	0	30	-	-	-	-	-	-	-	-	-	-	-	-	-	-	-	-	-	-	-	-	-
ERR161145	-	Sensitiv	99.11	3311469	72	0	28	-	-	-	-	-	-	-	-	-	-	-	-	-	-	-	-	-	-	-	-	-
ERR161146	-	Sensitiv	99.46	3235237	72	0	23	-	-	-	-	-	-	-	-	-	-	-	-	-	-	-	-	-	-	-	-	-
ERR161148	-	Sensitiv	99.25	3549607	79	0	24	-	-	-	-	-	-	-	-	-	-	-	-	-	-	-	-	-	-	-	-	-
ERR161151	-	Sensitiv	99.32	3878856	85	0	23	-	-	-	-	-	-	-	-	-	-	-	-	-	-	-	-	-	-	-	-	-
ERR161152	-	Sensitiv	99.49	3740457	83	0	23	-	-	-	-	-	-	-	-	-	-	-	-	-	-	-	-	-	-	-	-	-
ERR161153	-	Sensitiv	98.97	3535037	77	0	22	-	-	-	-	-	-	-	-	-	-	-	-	-	-	-	-	-	-	-	-	-
ERR161154	-	Sensitiv	99.51	3992298	88	0	22	-	-	-	-	-	-	-	-	-	-	-	-	-	-	-	-	-	-	-	-	-
ERR161155	-	Sensitiv	99.44	4055392	90	0	25	-	-	-	-	-	-	-	-	-	-	-	-	-	-	-	-	-	-	-	-	-
ERR161156	-	Sensitiv	99.48	3768051	84	0	26	-	-	-	-	-	-	-	-	-	-	-	-	-	-	-	-	-	-	-	-	-
ERR161157	-	Sensitiv	99.47	3106473	69	0	26	-	-	-	-	-	-	-	-	-	-	-	-	-	-	-	-	-	-	-	-	-
ERR161158	-	Sensitiv	99.45	3564597	79	0	25	-	-	-	-	-	-	-	-	-	-	-	-	-	-	-	-	-	-	-	-	-
ERR161159	-	Sensitiv	99.3	3026896	67	0	20	-	-	-	-	-	-	-	-	-	-	-	-	-	-	-	-	-	-	-	-	-
ERR161160	-	Sensitiv	99.39	3104759	69	0	20	-	-	-	-	-	-	-	-	-	-	-	-	-	-	-	-	-	-	-	-	-
ERR161162	-	Sensitiv	99.39	2883949	64	0	19	-	-	-	-	-	-	-	-	-	-	-	-	-	-	-	-	-	-	-	-	-
ERR161163	-	Sensitiv	99.39	3196531	71	0	21	-	-	-	-	-	-	-	-	-	-	-	-	-	-	-	-	-	-	-	-	-
ERR161164	-	Sensitiv	99.39	3540017	78	0	21	-	-	-	-	-	-	-	-	-	-	-	-	-	-	-	-	-	-	-	-	-
ERR161165	-	Sensitiv	99.49	3239305	72	0	19	-	-	-	-	-	-	-	-	-	-	-	-	-	-	-	-	-	-	-	-	-
ERR161167	-	Sensitiv	99.23	3381073	74	0	25	-	-	-	-	-	-	-	-	-	-	-	-	-	-	-	-	-	-	-	-	-
ERR161168	-	Sensitiv	99.39	2738820	61	0	23	-	-	-	-	-	-	-	-	-	-	-	-	-	-	-	-	-	-	-	-	-
ERR161169	-	Sensitiv	99.16	3111483	68	0	28	-	-	-	-	-	-	-	-	-	-	-	-	-	-	-	-	-	-	-	-	-
ERR161171	-	Sensitiv	99.31	2875265	63	0	12	-	-	-	-	-	-	-	-	-	-	-	-	-	-	-	-	-	-	-	-	-
ERR161172	-	Sensitiv	99.35	2811810	62	0	21	-	-	-	-	-	-	-	-	-	-	-	-	-	-	-	-	-	-	-	-	-
ERR161174	-	Sensitiv	99.39	3129943	69	0	21	-	-	-	-	-	-	-	-	-	-	-	-	-	-	-	-	-	-	-	-	-
ERR161175	-	Sensitiv	99.36	2499078	54	0	21	-	-	-	-	-	-	-	-	-	-	-	-	-	-	-	-	-	-	-	-	-
ERR161178	-	Sensitiv	99.37	3131484	68	0	23	-	-	-	-	-	-	-	-	-	-	-	-	-	-	-	-	-	-	-	-	-
ERR161180	-	Sensitiv	98.94	3893413	85	0	44	-	-	-	-	-	-	-	-	-	-	-	-	-	-	-	-	-	-	-	-	-
ERR161181	-	Sensitiv	98.93	4017332	88	0	45	-	-	-	-	-	-	-	-	-	-	-	-	-	-	-	-	-	-	-	-	-
ERR161185	-	Sensitiv	99.38	3014991	67	0	22	-	-	-	-	-	-	-	-	-	-	-	-	-	-	-	-	-	-	-	-	-
ERR161186	-	Sensitiv	99.5	3450260	76	0	24	-	-	-	-	-	-	-	-	-	-	-	-	-	-	-	-	-	-	-	-	-
ERR161187	-	Sensitiv	99.49	3647926	81	0	22	-	-	-	-	-	-	-	-	-	-	-	-	-	-	-	-	-	-	-	-	-
ERR161188	-	Sensitiv	99.41	3289164	73	0	24	-	-	-	-	-	-	-	-	-	-	-	-	-	-	-	-	-	-	-	-	-
ERR161189	-	Sensitiv	99.37	3143356	69	0	22	-	-	-	-	-	-	-	-	-	-	-	-	-	-	-	-	-	-	-	-	-
ERR161190	-	Sensitiv	98.96	4043944	88	0	42	-	-	-	-	-	-	-	-	-	-	-	-	-	-	-	-	-	-	-	-	-
ERR161191	-	Sensitiv	99.48	4417407	98	0	24	-	-	-	-	-	-	-	-	-	-	-	-	-	-	-	-	-	-	-	-	-
ERR161192	-	Sensitiv	99.11	3157785	69	0	29	-	-	-	-	-	-	-	-	-	-	-	-	-	-	-	-	-	-	-	-	-
ERR161196	-	Sensitiv	99.42	3436697	75	0	17	-	-	-	-	-	-	-	-	-	-	-	-	-	-	-	-	-	-	-	-	-
ERR161197	-	Sensitiv	99.4	3853413	85	0	19	-	-	-	-	-	-	-	-	-	-	-	-	-	-	-	-	-	-	-	-	-
ERR161198	-	Sensitiv	99.2	3530515	77	0	28	-	-	-	-	-	-	-	-	-	-	-	-	-	-	-	-	-	-	-	-	-
ERR161200	-	Sensitiv	99.03	3739737	82	0	26	-	-	-	-	-	-	-	-	-	-	-	-	-	-	-	-	-	-	-	-	-
ERR161202	-	Sensitiv	99.28	3743774	81	0	23	-	-	-	-	-	-	-	-	-	-	-	-	-	-	-	-	-	-	-	-	-
ERR161203	-	Sensitiv	99.31	5078345	112	0	17	-	-	-	-	-	-	-	-	-	-	-	-	-	-	-	-	-	-	-	-	-
ERR1633775	-	Sensitiv	99.21	3618006	79	0	12	-	-	-	-	-	-	-	-	-	-	-	-	-	-	-	-	-	-	-	-	-
ERR1633777	-	Sensitiv	99.04	3769346	83	0	21	-	-	-	-	-	-	-	-	-	-	-	-	-	-	-	-	-	-	-	-	-
ERR1633778	-	Sensitiv	99	3845416	85	0	16	-	-	-	-	-	-	-	-	-	-	-	-	-	-	-	-	-	-	-	-	-
ERR1633779	-	Sensitiv	99.09	3952916	87	0	17	-	-	-	-	-	-	-	-	-	-	-	-	-	-	-	-	-	-	-	-	-
ERR1633782	-	Sensitiv	99.26	3673615	79	0	16	-	-	-	-	-	-	-	-	-	-	-	-	-	-	-	-	-	-	-	-	-
ERR1633785	-	Sensitiv	99.3	3997918	88	0	18	-	-	-	-	-	-	-	-	-	-	-	-	-	-	-	-	-	-	-	-	-
ERR1633788	-	Sensitiv	99.16	3984677	87	0	12	-	-	-	-	-	-	-	-	-	-	-	-	-	-	-	-	-	-	-	-	-
ERR1633798	-	Sensitiv	99.04	3819862	85	0	15	-	-	-	-	-	-	-	-	-	-	-	-	-	-	-	-	-	-	-	-	-
ERR1633800	-	Sensitiv	97.16	3038287	53	0	18	-	-	-	-	-	-	-	-	-	-	-	-	-	-	-	-	-	-	-	-	-
ERR1633807	-	Sensitiv	99.2	3784008	83	0	11	-	-	-	-	-	-	-	-	-	-	-	-	-	-	-	-	-	-	-	-	-
ERR1633809	-	Sensitiv	99.02	3556870	78	0	20	-	-	-	-	-	-	-	-	-	-	-	-	-	-	-	-	-	-	-	-	-
ERR1633812	-	Sensitiv	99.14	3623994	79	0	11	-	-	-	-	-	-	-	-	-	-	-	-	-	-	-	-	-	-	-	-	-
ERR1633813	-	Sensitiv	99.11	3730372	82	0	18	-	-	-	-	-	-	-	-	-	-	-	-	-	-	-	-	-	-	-	-	-
ERR1633816	-	Sensitiv	99.05	3657416	81	0	21	-	-	-	-	-	-	-	-	-	-	-	-	-	-	-	-	-	-	-	-	-
ERR1633817	-	Sensitiv	99.04	3487802	77	0	15	-	-	-	-	-	-	-	-	-	-	-	-	-	-	-	-	-	-	-	-	-
ERR1633828	-	Sensitiv	98.11	2646154	35	0	18	-	-	-	-	-	-	-	-	-	-	-	-	-	-	-	-	-	-	-	-	-
ERR1633829	-	Sensitiv	99.05	3975156	88	0	19	-	-	-	-	-	-	-	-	-	-	-	-	-	-	-	-	-	-	-	-	-
ERR1633831	-	Sensitiv	99.03	3643421	80	0	21	-	-	-	-	-	-	-	-	-	-	-	-	-	-	-	-	-	-	-	-	-
ERR1633833	-	Sensitiv	99.01	3670465	81	0	14	-	-	-	-	-	-	-	-	-	-	-	-	-	-	-	-	-	-	-	-	-
ERR1633834	-	Sensitiv	98.92	3825429	82	0	23	-	-	-	-	-	-	-	-	-	-	-	-	-	-	-	-	-	-	-	-	-
ERR1633835	-	Sensitiv	99.04	3558908	78	0	20	-	-	-	-	-	-	-	-	-	-	-	-	-	-	-	-	-	-	-	-	-
ERR1633844	-	Sensitiv	99	3599316	79	0	19	-	-	-	-	-	-	-	-	-	-	-	-	-	-	-	-	-	-	-	-	-
ERR1633845	-	Sensitiv	99.19	3470415	76	0	21	-	-	-	-	-	-	-	-	-	-	-	-	-	-	-	-	-	-	-	-	-
ERR1633846	-	Sensitiv	99.13	3718606	82	0	15	-	-	-	-	-	-	-	-	-	-	-	-	-	-	-	-	-	-	-	-	-
ERR1633847	-	Sensitiv	99.11	4008772	88	0	18	-	-	-	-	-	-	-	-	-	-	-	-	-	-	-	-	-	-	-	-	-
ERR1633850	-	Sensitiv	99.25	3979847	89	0	15	-	-	-	-	-	-	-	-	-	-	-	-	-	-	-	-	-	-	-	-	-
ERR1633851	-	Sensitiv	97.8	1815605	31	0	31	-	-	-	-	-	-	-	-	-	-	-	-	-	-	-	-	-	-	-	-	-
ERR1633856	-	Sensitiv	99.14	3763402	83	0	16	-	-	-	-	-	-	-	-	-	-	-	-	-	-	-	-	-	-	-	-	-
ERR1633858	-	Sensitiv	99.33	3890700	85	0	19	-	-	-	-	-	-	-	-	-	-	-	-	-	-	-	-	-	-	-	-	-
ERR1633864	-	Sensitiv	99.03	4060857	89	0	20	-	-	-	-	-	-	-	-	-	-	-	-	-	-	-	-	-	-	-	-	-
ERR1633868	-	Sensitiv	99.07	4376147	97	0	18	-	-	-	-	-	-	-	-	-	-	-	-	-	-	-	-	-	-	-	-	-
ERR1633870	-	Sensitiv	99.17	3806180	84	0	15	-	-	-	-	-	-	-	-	-	-	-	-	-	-	-	-	-	-	-	-	-
ERR1633877	-	Sensitiv	99.08	4752179	105	0	18	-	-	-	-	-	-	-	-	-	-	-	-	-	-	-	-	-	-	-	-	-
ERR1633882	-	Sensitiv	98.5	3289869	36	0	23	-	-	-	-	-	-	-	-	-	-	-	-	-	-	-	-	-	-	-	-	-
ERR1633884	-	Sensitiv	98.96	4416359	97	0	11	-	-	-	-	-	-	-	-	-	-	-	-	-	-	-	-	-	-	-	-	-
ERR1633889	-	Sensitiv	99.1	3766391	87	0	16	-	-	-	-	-	-	-	-	-	-	-	-	-	-	-	-	-	-	-	-	-
ERR1633893	-	Sensitiv	99.16	4053894	90	0	14	-	-	-	-	-	-	-	-	-	-	-	-	-	-	-	-	-	-	-	-	-
ERR1633895	-	Sensitiv	98.98	4367499	96	0	21	-	-	-	-	-	-	-	-	-	-	-	-	-	-	-	-	-	-	-	-	-
ERR1633896	-	Sensitiv	99	3441539	75	0	19	-	-	-	-	-	-	-	-	-	-	-	-	-	-	-	-	-	-	-	-	-
ERR1633899	-	Sensitiv	99.04	3507578	68	0	10	-	-	-	-	-	-	-	-	-	-	-	-	-	-	-	-	-	-	-	-	-
ERR1633900	-	Sensitiv	99.09	3926102	87	0	17	-	-	-	-	-	-	-	-	-	-	-	-	-	-	-	-	-	-	-	-	-
ERR1633902	-	Sensitiv	99.07	4305344	94	0	17	-	-	-	-	-	-	-	-	-	-	-	-	-	-	-	-	-	-	-	-	-
ERR1633903	-	Sensitiv	98.93	4077238	90	0	17	-	-	-	-	-	-	-	-	-	-	-	-	-	-	-	-	-	-	-	-	-
ERR1633909	-	Sensitiv	99.08	4070363	89	0	17	-	-	-	-	-	-	-	-	-	-	-	-	-	-	-	-	-	-	-	-	-
ERR1633913	-	Sensitiv	98.97	3954796	87	0	16	-	-	-	-	-	-	-	-	-	-	-	-	-	-	-	-	-	-	-	-	-
ERR1633915	-	Sensitiv	99	3653989	81	0	20	-	-	-	-	-	-	-	-	-	-	-	-	-	-	-	-	-	-	-	-	-
ERR1633917	-	Sensitiv	99.08	3730115	82	0	16	-	-	-	-	-	-	-	-	-	-	-	-	-	-	-	-	-	-	-	-	-
ERR1633921	-	Sensitiv	99.18	3415752	76	0	15	-	-	-	-	-	-	-	-	-	-	-	-	-	-	-	-	-	-	-	-	-
ERR1633924	-	Sensitiv	99.08	4334493	95	0	17	-	-	-	-	-	-	-	-	-	-	-	-	-	-	-	-	-	-	-	-	-
ERR1633926	-	Sensitiv	98.87	3543089	77	0	22	-	-	-	-	-	-	-	-	-	-	-	-	-	-	-	-	-	-	-	-	-
ERR1633928	-	Sensitiv	99.03	3693400	81	0	19	-	-	-	-	-	-	-	-	-	-	-	-	-	-	-	-	-	-	-	-	-
ERR1633930	-	Sensitiv	99.21	3059936	68	0	18	-	-	-	-	-	-	-	-	-	-	-	-	-	-	-	-	-	-	-	-	-
ERR1633933	-	Sensitiv	99.01	3603300	79	0	21	-	-	-	-	-	-	-	-	-	-	-	-	-	-	-	-	-	-	-	-	-
ERR1633938	-	Sensitiv	99.05	3783987	83	0	19	-	-	-	-	-	-	-	-	-	-	-	-	-	-	-	-	-	-	-	-	-
ERR1633940	-	Sensitiv	98.99	3009949	64	0	16	-	-	-	-	-	-	-	-	-	-	-	-	-	-	-	-	-	-	-	-	-
ERR1633943	-	Sensitiv	99.21	3520673	77	0	14	-	-	-	-	-	-	-	-	-	-	-	-	-	-	-	-	-	-	-	-	-
ERR1633946	-	Sensitiv	99.05	4312984	95	0	20	-	-	-	-	-	-	-	-	-	-	-	-	-	-	-	-	-	-	-	-	-
ERR1633948	-	Sensitiv	99.06	2961477	65	0	19	-	-	-	-	-	-	-	-	-	-	-	-	-	-	-	-	-	-	-	-	-
ERR1633952	-	Sensitiv	99.17	3657792	80	0	18	-	-	-	-	-	-	-	-	-	-	-	-	-	-	-	-	-	-	-	-	-
ERR1633953	-	Sensitiv	99.04	3784148	84	0	14	-	-	-	-	-	-	-	-	-	-	-	-	-	-	-	-	-	-	-	-	-
ERR1633955	-	Sensitiv	99.09	3618550	81	0	20	-	-	-	-	-	-	-	-	-	-	-	-	-	-	-	-	-	-	-	-	-
ERR1633957	-	Sensitiv	99.13	4591870	101	0	17	-	-	-	-	-	-	-	-	-	-	-	-	-	-	-	-	-	-	-	-	-
ERR1633959	-	Sensitiv	99.24	3574970	81	0	14	-	-	-	-	-	-	-	-	-	-	-	-	-	-	-	-	-	-	-	-	-
ERR1633960	-	Sensitiv	99.02	3761386	83	0	19	-	-	-	-	-	-	-	-	-	-	-	-	-	-	-	-	-	-	-	-	-
ERR1633961	-	Sensitiv	99.01	3835006	84	0	19	-	-	-	-	-	-	-	-	-	-	-	-	-	-	-	-	-	-	-	-	-
ERR163930	-	Sensitiv	99.08	7299704	160	0	14	-	-	-	-	-	-	-	-	-	-	-	-	-	-	-	-	-	-	-	-	-
ERR163931	-	Sensitiv	98.84	6048410	133	0	20	-	-	-	-	-	-	-	-	-	-	-	-	-	-	-	-	-	-	-	-	-
ERR163934	-	Sensitiv	99.13	5755658	127	0	22	-	-	-	-	-	-	-	-	-	-	-	-	-	-	-	-	-	-	-	-	-
ERR163935	-	Sensitiv	98.56	5544253	121	0	44	-	-	-	-	-	-	-	-	-	-	-	-	-	-	-	-	-	-	-	-	-
ERR163936	-	Sensitiv	98.89	2930367	64	0	23	-	-	-	-	-	-	-	-	-	-	-	-	-	-	-	-	-	-	-	-	-
ERR163937	-	Sensitiv	98.83	5625001	123	0	19	-	-	-	-	-	-	-	-	-	-	-	-	-	-	-	-	-	-	-	-	-
ERR163938	-	Sensitiv	98.86	4876978	107	0	19	-	-	-	-	-	-	-	-	-	-	-	-	-	-	-	-	-	-	-	-	-
ERR163941	-	Sensitiv	99.1	3815366	84	0	23	-	-	-	-	-	-	-	-	-	-	-	-	-	-	-	-	-	-	-	-	-
ERR163944	-	Sensitiv	99.08	6205363	137	0	22	-	-	-	-	-	-	-	-	-	-	-	-	-	-	-	-	-	-	-	-	-
ERR163946	-	Sensitiv	99.04	3429665	75	0	15	-	-	-	-	-	-	-	-	-	-	-	-	-	-	-	-	-	-	-	-	-
ERR163949	-	Sensitiv	98.8	3690601	80	0	20	-	-	-	-	-	-	-	-	-	-	-	-	-	-	-	-	-	-	-	-	-
ERR163950	-	Sensitiv	99.16	6216204	137	0	22	-	-	-	-	-	-	-	-	-	-	-	-	-	-	-	-	-	-	-	-	-
ERR163951	-	Sensitiv	98.72	5971751	129	0	26	-	-	-	-	-	-	-	-	-	-	-	-	-	-	-	-	-	-	-	-	-
ERR163955	-	Sensitiv	99.07	3224581	71	0	21	-	-	-	-	-	-	-	-	-	-	-	-	-	-	-	-	-	-	-	-	-
ERR163956	-	Sensitiv	99.1	3293465	72	0	24	-	-	-	-	-	-	-	-	-	-	-	-	-	-	-	-	-	-	-	-	-
ERR163960	-	Sensitiv	99.07	2581871	56	0	23	-	-	-	-	-	-	-	-	-	-	-	-	-	-	-	-	-	-	-	-	-
ERR163963	-	Sensitiv	92.81	5278762	111	0	69	-	-	-	-	-	-	-	-	-	-	-	-	-	-	-	-	-	-	-	-	-
ERR163964	-	Sensitiv	99.18	2793903	61	0	24	-	-	-	-	-	-	-	-	-	-	-	-	-	-	-	-	-	-	-	-	-
ERR163966	-	Sensitiv	98.8	2875014	62	0	32	-	-	-	-	-	-	-	-	-	-	-	-	-	-	-	-	-	-	-	-	-
ERR163967	-	Sensitiv	99.09	3351971	74	0	23	-	-	-	-	-	-	-	-	-	-	-	-	-	-	-	-	-	-	-	-	-
ERR163968	-	Sensitiv	98.94	3332135	73	0	19	-	-	-	-	-	-	-	-	-	-	-	-	-	-	-	-	-	-	-	-	-
ERR163972	-	Sensitiv	98.38	3264404	66	0	40	-	-	-	-	-	-	-	-	-	-	-	-	-	-	-	-	-	-	-	-	-
ERR163973	-	Sensitiv	98.85	3976812	85	0	25	-	-	-	-	-	-	-	-	-	-	-	-	-	-	-	-	-	-	-	-	-
ERR163974	-	Sensitiv	98.81	3717097	81	0	24	-	-	-	-	-	-	-	-	-	-	-	-	-	-	-	-	-	-	-	-	-
ERR163977	-	Sensitiv	98.67	6273338	137	0	20	-	-	-	-	-	-	-	-	-	-	-	-	-	-	-	-	-	-	-	-	-
ERR163978	-	Sensitiv	98.86	4538686	99	0	29	-	-	-	-	-	-	-	-	-	-	-	-	-	-	-	-	-	-	-	-	-
ERR163979	-	Sensitiv	98.9	3015751	65	0	16	-	-	-	-	-	-	-	-	-	-	-	-	-	-	-	-	-	-	-	-	-
ERR163980	-	Sensitiv	97.81	3235456	65	0	44	-	-	-	-	-	-	-	-	-	-	-	-	-	-	-	-	-	-	-	-	-
ERR163981	-	Sensitiv	98.89	3863588	83	0	21	-	-	-	-	-	-	-	-	-	-	-	-	-	-	-	-	-	-	-	-	-
ERR163983	-	Sensitiv	99.1	3324886	73	0	21	-	-	-	-	-	-	-	-	-	-	-	-	-	-	-	-	-	-	-	-	-
ERR163987	-	Sensitiv	99.12	8469857	187	0	26	-	-	-	-	-	-	-	-	-	-	-	-	-	-	-	-	-	-	-	-	-
ERR163989	-	Sensitiv	99.07	3188172	70	0	22	-	-	-	-	-	-	-	-	-	-	-	-	-	-	-	-	-	-	-	-	-
ERR163990	-	Sensitiv	98.81	3037415	66	0	24	-	-	-	-	-	-	-	-	-	-	-	-	-	-	-	-	-	-	-	-	-
ERR163992	-	Sensitiv	99.02	3185932	70	0	20	-	-	-	-	-	-	-	-	-	-	-	-	-	-	-	-	-	-	-	-	-
ERR163994	-	Sensitiv	98.68	3207110	70	0	43	-	-	-	-	-	-	-	-	-	-	-	-	-	-	-	-	-	-	-	-	-
ERR163995	-	Sensitiv	98.85	3461483	76	0	26	-	-	-	-	-	-	-	-	-	-	-	-	-	-	-	-	-	-	-	-	-
ERR163998	-	Sensitiv	98.69	4836942	105	0	18	-	-	-	-	-	-	-	-	-	-	-	-	-	-	-	-	-	-	-	-	-
ERR163999	-	Sensitiv	97.88	6107973	134	0	43	-	-	-	-	-	-	-	-	-	-	-	-	-	-	-	-	-	-	-	-	-
ERR164000	-	Sensitiv	98.4	5658001	123	0	42	-	-	-	-	-	-	-	-	-	-	-	-	-	-	-	-	-	-	-	-	-
ERR164003	-	Sensitiv	98.26	2781229	61	0	22	-	-	-	-	-	-	-	-	-	-	-	-	-	-	-	-	-	-	-	-	-
ERR164005	-	Sensitiv	98.31	2875902	62	0	41	-	-	-	-	-	-	-	-	-	-	-	-	-	-	-	-	-	-	-	-	-
ERR164006	-	Sensitiv	98.54	4798325	105	0	18	-	-	-	-	-	-	-	-	-	-	-	-	-	-	-	-	-	-	-	-	-
ERR164009	-	Sensitiv	98.5	5646246	124	0	21	-	-	-	-	-	-	-	-	-	-	-	-	-	-	-	-	-	-	-	-	-
ERR164010	-	Sensitiv	98.89	5377147	119	0	21	-	-	-	-	-	-	-	-	-	-	-	-	-	-	-	-	-	-	-	-	-
ERR164011	-	Sensitiv	98.83	5809365	127	0	31	-	-	-	-	-	-	-	-	-	-	-	-	-	-	-	-	-	-	-	-	-
ERR164012	-	Sensitiv	98.99	4151118	91	0	18	-	-	-	-	-	-	-	-	-	-	-	-	-	-	-	-	-	-	-	-	-
ERR164013	-	Sensitiv	98.72	5377132	117	0	15	-	-	-	-	-	-	-	-	-	-	-	-	-	-	-	-	-	-	-	-	-
ERR164015	-	Sensitiv	98.72	4686458	103	0	22	-	-	-	-	-	-	-	-	-	-	-	-	-	-	-	-	-	-	-	-	-
ERR164016	-	Sensitiv	98.79	3214519	67	0	20	-	-	-	-	-	-	-	-	-	-	-	-	-	-	-	-	-	-	-	-	-
ERR164018	-	Sensitiv	99.03	6284007	139	0	16	-	-	-	-	-	-	-	-	-	-	-	-	-	-	-	-	-	-	-	-	-
ERR164019	-	Sensitiv	98.6	4021882	88	0	42	-	-	-	-	-	-	-	-	-	-	-	-	-	-	-	-	-	-	-	-	-
ERR164020	-	Sensitiv	98.89	5279200	116	0	19	-	-	-	-	-	-	-	-	-	-	-	-	-	-	-	-	-	-	-	-	-
ERR1679642	-	Sensitiv	99.05	1110768	45	0	11	-	-	-	-	-	-	-	-	-	-	-	-	-	-	-	-	-	-	-	-	-
ERR1679644	-	Sensitiv	99.28	962003	33	0	18	-	-	-	-	-	-	-	-	-	-	-	-	-	-	-	-	-	-	-	-	-
ERR1679649	-	Sensitiv	99.56	982713	33	0	13	-	-	-	-	-	-	-	-	-	-	-	-	-	-	-	-	-	-	-	-	-
ERR171129	-	Sensitiv	98.9	4308953	94	0	22	-	-	-	-	-	-	-	-	-	-	-	-	-	-	-	-	-	-	-	-	-
ERR171132	-	Sensitiv	99.2	6087173	132	0	17	-	-	-	-	-	-	-	-	-	-	-	-	-	-	-	-	-	-	-	-	-
ERR171134	-	Sensitiv	99.08	16189386	358	0	13	-	-	-	-	-	-	-	-	-	-	-	-	-	-	-	-	-	-	-	-	-
ERR171146	-	Sensitiv	99.2	7232721	159	0	11	-	-	-	-	-	-	-	-	-	-	-	-	-	-	-	-	-	-	-	-	-
ERR171147	-	Sensitiv	99.18	3587352	78	0	11	-	-	-	-	-	-	-	-	-	-	-	-	-	-	-	-	-	-	-	-	-
ERR171148	-	Sensitiv	98.97	10532287	232	0	18	-	-	-	-	-	-	-	-	-	-	-	-	-	-	-	-	-	-	-	-	-
ERR171149	-	Sensitiv	98.9	4123566	90	0	17	-	-	-	-	-	-	-	-	-	-	-	-	-	-	-	-	-	-	-	-	-
ERR171152	-	Sensitiv	99.08	4266731	93	0	12	-	-	-	-	-	-	-	-	-	-	-	-	-	-	-	-	-	-	-	-	-
ERR171153	-	Sensitiv	97.39	2761894	53	0	10	-	-	-	-	-	-	-	-	-	-	-	-	-	-	-	-	-	-	-	-	-
ERR171158	-	Sensitiv	98.15	4095872	86	0	42	-	-	-	-	-	-	-	-	-	-	-	-	-	-	-	-	-	-	-	-	-
ERR171159	-	Sensitiv	98.48	6109061	128	0	41	-	-	-	-	-	-	-	-	-	-	-	-	-	-	-	-	-	-	-	-	-
ERR171160	-	Sensitiv	98.04	3545408	76	0	20	-	-	-	-	-	-	-	-	-	-	-	-	-	-	-	-	-	-	-	-	-
ERR171161	-	Sensitiv	98.28	5916306	121	0	18	-	-	-	-	-	-	-	-	-	-	-	-	-	-	-	-	-	-	-	-	-
ERR171166	-	Sensitiv	99.09	4886263	107	0	17	-	-	-	-	-	-	-	-	-	-	-	-	-	-	-	-	-	-	-	-	-
ERR1750877	-	Sensitiv	96.95	15526690	329	0	19	-	-	-	-	-	-	-	-	-	-	-	-	-	-	-	-	-	-	-	-	-
ERR1750878	-	Sensitiv	96.94	4930554	103	0	49	-	-	-	-	-	-	-	-	-	-	-	-	-	-	-	-	-	-	-	-	-
ERR1750879	-	Sensitiv	97.01	15313667	322	0	29	-	-	-	-	-	-	-	-	-	-	-	-	-	-	-	-	-	-	-	-	-
ERR1750882	-	Sensitiv	96.9	5287370	90	0	26	-	-	-	-	-	-	-	-	-	-	-	-	-	-	-	-	-	-	-	-	-
ERR1750883	-	Sensitiv	95.49	3081881	64	0	28	-	-	-	-	-	-	-	-	-	-	-	-	-	-	-	-	-	-	-	-	-
ERR1750884	-	Sensitiv	94.46	2602671	55	0	32	-	-	-	-	-	-	-	-	-	-	-	-	-	-	-	-	-	-	-	-	-
ERR1750885	-	Sensitiv	94.33	8890852	189	0	92	-	-	-	-	-	-	-	-	-	-	-	-	-	-	-	-	-	-	-	-	-
ERR1750886	-	Sensitiv	97.91	7242470	154	0	17	-	-	-	-	-	-	-	-	-	-	-	-	-	-	-	-	-	-	-	-	-
ERR176451	-	Sensitiv	99.17	5859183	133	0	18	-	-	-	-	-	-	-	-	-	-	-	-	-	-	-	-	-	-	-	-	-
ERR176452	-	Sensitiv	99.21	4215225	96	0	23	-	-	-	-	-	-	-	-	-	-	-	-	-	-	-	-	-	-	-	-	-
ERR176453	-	Sensitiv	98.77	5124563	111	0	45	-	-	-	-	-	-	-	-	-	-	-	-	-	-	-	-	-	-	-	-	-
ERR176454	-	Sensitiv	98.47	2715972	60	0	19	-	-	-	-	-	-	-	-	-	-	-	-	-	-	-	-	-	-	-	-	-
ERR176455	-	Sensitiv	99.07	2817070	61	0	33	-	-	-	-	-	-	-	-	-	-	-	-	-	-	-	-	-	-	-	-	-
ERR176456	-	Sensitiv	98.48	4565639	102	0	43	-	-	-	-	-	-	-	-	-	-	-	-	-	-	-	-	-	-	-	-	-
ERR176457	-	Sensitiv	99.26	3556012	79	0	18	-	-	-	-	-	-	-	-	-	-	-	-	-	-	-	-	-	-	-	-	-
ERR176465	-	Sensitiv	99.29	3100185	68	0	26	-	-	-	-	-	-	-	-	-	-	-	-	-	-	-	-	-	-	-	-	-
ERR176466	-	Sensitiv	99.07	4753304	106	0	29	-	-	-	-	-	-	-	-	-	-	-	-	-	-	-	-	-	-	-	-	-
ERR176469	-	Sensitiv	99.44	2741480	62	0	26	-	-	-	-	-	-	-	-	-	-	-	-	-	-	-	-	-	-	-	-	-
ERR176471	-	Sensitiv	98.68	3839217	84	0	31	-	-	-	-	-	-	-	-	-	-	-	-	-	-	-	-	-	-	-	-	-
ERR176472	-	Sensitiv	99.36	2302733	51	0	24	-	-	-	-	-	-	-	-	-	-	-	-	-	-	-	-	-	-	-	-	-
ERR176478	-	Sensitiv	99.37	2532798	56	0	20	-	-	-	-	-	-	-	-	-	-	-	-	-	-	-	-	-	-	-	-	-
ERR176479	-	Sensitiv	99.15	4377733	93	0	28	-	-	-	-	-	-	-	-	-	-	-	-	-	-	-	-	-	-	-	-	-
ERR176480	-	Sensitiv	99.14	5262994	117	0	22	-	-	-	-	-	-	-	-	-	-	-	-	-	-	-	-	-	-	-	-	-
ERR176481	-	Sensitiv	99.08	2723681	60	0	29	-	-	-	-	-	-	-	-	-	-	-	-	-	-	-	-	-	-	-	-	-
ERR176484	-	Sensitiv	99.38	2360838	52	0	24	-	-	-	-	-	-	-	-	-	-	-	-	-	-	-	-	-	-	-	-	-
ERR176486	-	Sensitiv	99.21	4661673	104	0	23	-	-	-	-	-	-	-	-	-	-	-	-	-	-	-	-	-	-	-	-	-
ERR176488	-	Sensitiv	99.16	3251540	72	0	20	-	-	-	-	-	-	-	-	-	-	-	-	-	-	-	-	-	-	-	-	-
ERR176491	-	Sensitiv	98.68	5005158	110	0	45	-	-	-	-	-	-	-	-	-	-	-	-	-	-	-	-	-	-	-	-	-
ERR176492	-	Sensitiv	97.68	3403189	65	0	23	-	-	-	-	-	-	-	-	-	-	-	-	-	-	-	-	-	-	-	-	-
ERR176493	-	Sensitiv	99.07	4958446	110	0	24	-	-	-	-	-	-	-	-	-	-	-	-	-	-	-	-	-	-	-	-	-
ERR176494	-	Sensitiv	99.28	2631070	58	0	27	-	-	-	-	-	-	-	-	-	-	-	-	-	-	-	-	-	-	-	-	-
ERR176495	-	Sensitiv	99.27	3003098	66	0	24	-	-	-	-	-	-	-	-	-	-	-	-	-	-	-	-	-	-	-	-	-
ERR176496	-	Sensitiv	99.27	4096678	89	0	23	-	-	-	-	-	-	-	-	-	-	-	-	-	-	-	-	-	-	-	-	-
ERR176497	-	Sensitiv	99.03	3464258	77	0	32	-	-	-	-	-	-	-	-	-	-	-	-	-	-	-	-	-	-	-	-	-
ERR176500	-	Sensitiv	97.03	4505404	101	0	30	-	-	-	-	-	-	-	-	-	-	-	-	-	-	-	-	-	-	-	-	-
ERR176502	-	Sensitiv	99.09	6661940	148	0	24	-	-	-	-	-	-	-	-	-	-	-	-	-	-	-	-	-	-	-	-	-
ERR176503	-	Sensitiv	99.28	2806842	62	0	24	-	-	-	-	-	-	-	-	-	-	-	-	-	-	-	-	-	-	-	-	-
ERR176504	-	Sensitiv	98.93	3213314	69	0	28	-	-	-	-	-	-	-	-	-	-	-	-	-	-	-	-	-	-	-	-	-
ERR176505	-	Sensitiv	99.24	4023729	89	0	20	-	-	-	-	-	-	-	-	-	-	-	-	-	-	-	-	-	-	-	-	-
ERR176506	-	Sensitiv	99.17	2775966	61	0	21	-	-	-	-	-	-	-	-	-	-	-	-	-	-	-	-	-	-	-	-	-
ERR176509	-	Sensitiv	98.95	3651160	80	0	29	-	-	-	-	-	-	-	-	-	-	-	-	-	-	-	-	-	-	-	-	-
ERR176510	-	Sensitiv	98.77	3092109	66	0	27	-	-	-	-	-	-	-	-	-	-	-	-	-	-	-	-	-	-	-	-	-
ERR176511	-	Sensitiv	99.3	4477830	100	0	20	-	-	-	-	-	-	-	-	-	-	-	-	-	-	-	-	-	-	-	-	-
ERR176512	-	Sensitiv	99.37	3139358	70	0	26	-	-	-	-	-	-	-	-	-	-	-	-	-	-	-	-	-	-	-	-	-
ERR176516	-	Sensitiv	99.3	3466318	77	0	24	-	-	-	-	-	-	-	-	-	-	-	-	-	-	-	-	-	-	-	-	-
ERR176520	-	Sensitiv	99.39	4017572	89	0	20	-	-	-	-	-	-	-	-	-	-	-	-	-	-	-	-	-	-	-	-	-
ERR176525	-	Sensitiv	98.93	4774605	106	0	23	-	-	-	-	-	-	-	-	-	-	-	-	-	-	-	-	-	-	-	-	-
ERR176526	-	Sensitiv	99.27	4379541	98	0	24	-	-	-	-	-	-	-	-	-	-	-	-	-	-	-	-	-	-	-	-	-
ERR176527	-	Sensitiv	98.57	3838402	79	0	23	-	-	-	-	-	-	-	-	-	-	-	-	-	-	-	-	-	-	-	-	-
ERR176529	-	Sensitiv	99.38	3891011	86	0	15	-	-	-	-	-	-	-	-	-	-	-	-	-	-	-	-	-	-	-	-	-
ERR176532	-	Sensitiv	99.11	3740542	85	0	22	-	-	-	-	-	-	-	-	-	-	-	-	-	-	-	-	-	-	-	-	-
ERR176533	-	Sensitiv	98.63	4291531	99	0	22	-	-	-	-	-	-	-	-	-	-	-	-	-	-	-	-	-	-	-	-	-
ERR176534	-	Sensitiv	98.6	2778590	61	0	36	-	-	-	-	-	-	-	-	-	-	-	-	-	-	-	-	-	-	-	-	-
ERR176536	-	Sensitiv	99.25	3722874	82	0	21	-	-	-	-	-	-	-	-	-	-	-	-	-	-	-	-	-	-	-	-	-
ERR176537	-	Sensitiv	99.12	3822850	85	0	17	-	-	-	-	-	-	-	-	-	-	-	-	-	-	-	-	-	-	-	-	-
ERR176538	-	Sensitiv	99.31	4621303	102	0	17	-	-	-	-	-	-	-	-	-	-	-	-	-	-	-	-	-	-	-	-	-
ERR176539	-	Sensitiv	97.85	5441180	122	0	22	-	-	-	-	-	-	-	-	-	-	-	-	-	-	-	-	-	-	-	-	-
ERR176540	-	Sensitiv	99.27	3413818	77	0	23	-	-	-	-	-	-	-	-	-	-	-	-	-	-	-	-	-	-	-	-	-
ERR176541	-	Sensitiv	99.18	5287624	118	0	18	-	-	-	-	-	-	-	-	-	-	-	-	-	-	-	-	-	-	-	-	-
ERR176542	-	Sensitiv	98.02	3919196	87	0	38	-	-	-	-	-	-	-	-	-	-	-	-	-	-	-	-	-	-	-	-	-
ERR176546	-	Sensitiv	91.4	3672767	79	0	33	-	-	-	-	-	-	-	-	-	-	-	-	-	-	-	-	-	-	-	-	-
ERR176548	-	Sensitiv	98.47	3411920	76	0	24	-	-	-	-	-	-	-	-	-	-	-	-	-	-	-	-	-	-	-	-	-
ERR176551	-	Sensitiv	99.2	5369260	121	0	25	-	-	-	-	-	-	-	-	-	-	-	-	-	-	-	-	-	-	-	-	-
ERR176553	-	Sensitiv	99.17	4588679	102	0	19	-	-	-	-	-	-	-	-	-	-	-	-	-	-	-	-	-	-	-	-	-
ERR176558	-	Sensitiv	98.9	3449897	77	0	24	-	-	-	-	-	-	-	-	-	-	-	-	-	-	-	-	-	-	-	-	-
ERR176559	-	Sensitiv	98.46	4522462	101	0	20	-	-	-	-	-	-	-	-	-	-	-	-	-	-	-	-	-	-	-	-	-
ERR176562	-	Sensitiv	98.64	3470020	78	0	24	-	-	-	-	-	-	-	-	-	-	-	-	-	-	-	-	-	-	-	-	-
ERR176566	-	Sensitiv	99.25	4758703	106	0	27	-	-	-	-	-	-	-	-	-	-	-	-	-	-	-	-	-	-	-	-	-
ERR176571	-	Sensitiv	99.22	2868004	64	0	27	-	-	-	-	-	-	-	-	-	-	-	-	-	-	-	-	-	-	-	-	-
ERR176572	-	Sensitiv	98.76	2843176	63	0	26	-	-	-	-	-	-	-	-	-	-	-	-	-	-	-	-	-	-	-	-	-
ERR176573	-	Sensitiv	99.34	2944814	64	0	24	-	-	-	-	-	-	-	-	-	-	-	-	-	-	-	-	-	-	-	-	-
ERR176574	-	Sensitiv	99.33	5623811	122	0	25	-	-	-	-	-	-	-	-	-	-	-	-	-	-	-	-	-	-	-	-	-
ERR176575	-	Sensitiv	99.32	4423128	98	0	24	-	-	-	-	-	-	-	-	-	-	-	-	-	-	-	-	-	-	-	-	-
ERR176578	-	Sensitiv	99.32	3439479	73	0	22	-	-	-	-	-	-	-	-	-	-	-	-	-	-	-	-	-	-	-	-	-
ERR176579	-	Sensitiv	99.19	3454197	76	0	12	-	-	-	-	-	-	-	-	-	-	-	-	-	-	-	-	-	-	-	-	-
ERR176582	-	Sensitiv	99.08	2914786	64	0	24	-	-	-	-	-	-	-	-	-	-	-	-	-	-	-	-	-	-	-	-	-
ERR176583	-	Sensitiv	99.08	3140035	69	0	25	-	-	-	-	-	-	-	-	-	-	-	-	-	-	-	-	-	-	-	-	-
ERR176585	-	Sensitiv	99.16	4579779	99	0	14	-	-	-	-	-	-	-	-	-	-	-	-	-	-	-	-	-	-	-	-	-
ERR176586	-	Sensitiv	99.33	2242035	49	0	14	-	-	-	-	-	-	-	-	-	-	-	-	-	-	-	-	-	-	-	-	-
ERR176587	-	Sensitiv	99.19	4073644	90	0	22	-	-	-	-	-	-	-	-	-	-	-	-	-	-	-	-	-	-	-	-	-
ERR176588	-	Sensitiv	98.83	3827481	84	0	52	-	-	-	-	-	-	-	-	-	-	-	-	-	-	-	-	-	-	-	-	-
ERR176590	-	Sensitiv	99.22	4731700	105	0	21	-	-	-	-	-	-	-	-	-	-	-	-	-	-	-	-	-	-	-	-	-
ERR176591	-	Sensitiv	99.03	2571276	57	0	28	-	-	-	-	-	-	-	-	-	-	-	-	-	-	-	-	-	-	-	-	-
ERR176592	-	Sensitiv	99.26	5243488	117	0	24	-	-	-	-	-	-	-	-	-	-	-	-	-	-	-	-	-	-	-	-	-
ERR176593	-	Sensitiv	98.98	5027488	111	0	22	-	-	-	-	-	-	-	-	-	-	-	-	-	-	-	-	-	-	-	-	-
ERR176598	-	Sensitiv	99.1	3620677	79	0	19	-	-	-	-	-	-	-	-	-	-	-	-	-	-	-	-	-	-	-	-	-
ERR176599	-	Sensitiv	98.85	3914952	87	0	27	-	-	-	-	-	-	-	-	-	-	-	-	-	-	-	-	-	-	-	-	-
ERR176603	-	Sensitiv	99	2854916	63	0	29	-	-	-	-	-	-	-	-	-	-	-	-	-	-	-	-	-	-	-	-	-
ERR176607	-	Sensitiv	99.33	3509842	78	0	24	-	-	-	-	-	-	-	-	-	-	-	-	-	-	-	-	-	-	-	-	-
ERR176609	-	Sensitiv	99.33	3325169	73	0	28	-	-	-	-	-	-	-	-	-	-	-	-	-	-	-	-	-	-	-	-	-
ERR176612	-	Sensitiv	99.38	3138631	70	0	25	-	-	-	-	-	-	-	-	-	-	-	-	-	-	-	-	-	-	-	-	-
ERR176613	-	Sensitiv	99.11	5353957	118	0	28	-	-	-	-	-	-	-	-	-	-	-	-	-	-	-	-	-	-	-	-	-
ERR176614	-	Sensitiv	99.29	5102973	114	0	24	-	-	-	-	-	-	-	-	-	-	-	-	-	-	-	-	-	-	-	-	-
ERR176617	-	Sensitiv	99.33	3531390	78	0	26	-	-	-	-	-	-	-	-	-	-	-	-	-	-	-	-	-	-	-	-	-
ERR176623	-	Sensitiv	98.66	4860438	104	0	25	-	-	-	-	-	-	-	-	-	-	-	-	-	-	-	-	-	-	-	-	-
ERR176625	-	Sensitiv	98.35	2600497	57	0	20	-	-	-	-	-	-	-	-	-	-	-	-	-	-	-	-	-	-	-	-	-
ERR176632	-	Sensitiv	99.03	2791200	61	0	25	-	-	-	-	-	-	-	-	-	-	-	-	-	-	-	-	-	-	-	-	-
ERR176633	-	Sensitiv	99.08	4752256	106	0	28	-	-	-	-	-	-	-	-	-	-	-	-	-	-	-	-	-	-	-	-	-
ERR176634	-	Sensitiv	95.78	2761789	62	0	26	-	-	-	-	-	-	-	-	-	-	-	-	-	-	-	-	-	-	-	-	-
ERR176635	-	Sensitiv	99.27	4308896	97	0	25	-	-	-	-	-	-	-	-	-	-	-	-	-	-	-	-	-	-	-	-	-
ERR176636	-	Sensitiv	99.31	4736301	105	0	18	-	-	-	-	-	-	-	-	-	-	-	-	-	-	-	-	-	-	-	-	-
ERR176638	-	Sensitiv	99.34	3174761	70	0	23	-	-	-	-	-	-	-	-	-	-	-	-	-	-	-	-	-	-	-	-	-
ERR176639	-	Sensitiv	96	1963215	43	0	26	-	-	-	-	-	-	-	-	-	-	-	-	-	-	-	-	-	-	-	-	-
ERR176640	-	Sensitiv	95.29	3252327	73	0	59	-	-	-	-	-	-	-	-	-	-	-	-	-	-	-	-	-	-	-	-	-
ERR176641	-	Sensitiv	99.25	2687404	59	0	30	-	-	-	-	-	-	-	-	-	-	-	-	-	-	-	-	-	-	-	-	-
ERR176642	-	Sensitiv	99.46	2868918	64	0	23	-	-	-	-	-	-	-	-	-	-	-	-	-	-	-	-	-	-	-	-	-
ERR176644	-	Sensitiv	96.45	2958998	60	0	32	-	-	-	-	-	-	-	-	-	-	-	-	-	-	-	-	-	-	-	-	-
ERR176645	-	Sensitiv	99.26	3950068	88	0	25	-	-	-	-	-	-	-	-	-	-	-	-	-	-	-	-	-	-	-	-	-
ERR176647	-	Sensitiv	99.19	3930144	87	0	23	-	-	-	-	-	-	-	-	-	-	-	-	-	-	-	-	-	-	-	-	-
ERR176649	-	Sensitiv	99.48	2164690	48	0	24	-	-	-	-	-	-	-	-	-	-	-	-	-	-	-	-	-	-	-	-	-
ERR176654	-	Sensitiv	98.99	2526704	56	0	45	-	-	-	-	-	-	-	-	-	-	-	-	-	-	-	-	-	-	-	-	-
ERR176655	-	Sensitiv	99.27	2079949	46	0	20	-	-	-	-	-	-	-	-	-	-	-	-	-	-	-	-	-	-	-	-	-
ERR176656	-	Sensitiv	99.5	2412106	54	0	24	-	-	-	-	-	-	-	-	-	-	-	-	-	-	-	-	-	-	-	-	-
ERR176657	-	Sensitiv	99.08	1822643	40	0	26	-	-	-	-	-	-	-	-	-	-	-	-	-	-	-	-	-	-	-	-	-
ERR176659	-	Sensitiv	99.48	2793222	62	0	22	-	-	-	-	-	-	-	-	-	-	-	-	-	-	-	-	-	-	-	-	-
ERR176662	-	Sensitiv	99.15	2696496	59	0	30	-	-	-	-	-	-	-	-	-	-	-	-	-	-	-	-	-	-	-	-	-
ERR176663	-	Sensitiv	99.44	2474685	54	0	26	-	-	-	-	-	-	-	-	-	-	-	-	-	-	-	-	-	-	-	-	-
ERR176665	-	Sensitiv	98.96	1824198	40	0	25	-	-	-	-	-	-	-	-	-	-	-	-	-	-	-	-	-	-	-	-	-
ERR176666	-	Sensitiv	99.53	1873130	41	0	17	-	-	-	-	-	-	-	-	-	-	-	-	-	-	-	-	-	-	-	-	-
ERR176667	-	Sensitiv	99.17	2083702	46	0	30	-	-	-	-	-	-	-	-	-	-	-	-	-	-	-	-	-	-	-	-	-
ERR176671	-	Sensitiv	99.54	4179019	93	0	25	-	-	-	-	-	-	-	-	-	-	-	-	-	-	-	-	-	-	-	-	-
ERR176674	-	Sensitiv	99.27	1748379	38	0	33	-	-	-	-	-	-	-	-	-	-	-	-	-	-	-	-	-	-	-	-	-
ERR176677	-	Sensitiv	98.69	2775236	60	0	44	-	-	-	-	-	-	-	-	-	-	-	-	-	-	-	-	-	-	-	-	-
ERR176678	-	Sensitiv	99.08	1771497	39	0	27	-	-	-	-	-	-	-	-	-	-	-	-	-	-	-	-	-	-	-	-	-
ERR176679	-	Sensitiv	99.34	2422159	54	0	27	-	-	-	-	-	-	-	-	-	-	-	-	-	-	-	-	-	-	-	-	-
ERR176680	-	Sensitiv	99.45	2457730	54	0	29	-	-	-	-	-	-	-	-	-	-	-	-	-	-	-	-	-	-	-	-	-
ERR176683	-	Sensitiv	99.1	3802751	79	0	24	-	-	-	-	-	-	-	-	-	-	-	-	-	-	-	-	-	-	-	-	-
ERR176684	-	Sensitiv	99.4	4030291	83	0	26	-	-	-	-	-	-	-	-	-	-	-	-	-	-	-	-	-	-	-	-	-
ERR176685	-	Sensitiv	99.35	3339713	71	0	20	-	-	-	-	-	-	-	-	-	-	-	-	-	-	-	-	-	-	-	-	-
ERR176686	-	Sensitiv	99.43	2780214	57	0	25	-	-	-	-	-	-	-	-	-	-	-	-	-	-	-	-	-	-	-	-	-
ERR176687	-	Sensitiv	99.3	1690889	34	0	30	-	-	-	-	-	-	-	-	-	-	-	-	-	-	-	-	-	-	-	-	-
ERR176688	-	Sensitiv	92.89	1811321	40	0	45	-	-	-	-	-	-	-	-	-	-	-	-	-	-	-	-	-	-	-	-	-
ERR176689	-	Sensitiv	98.69	2370696	52	0	48	-	-	-	-	-	-	-	-	-	-	-	-	-	-	-	-	-	-	-	-	-
ERR176690	-	Sensitiv	91.43	1716247	38	0	97	-	-	-	-	-	-	-	-	-	-	-	-	-	-	-	-	-	-	-	-	-
ERR176692	-	Sensitiv	99.48	1988360	44	0	22	-	-	-	-	-	-	-	-	-	-	-	-	-	-	-	-	-	-	-	-	-
ERR176693	-	Sensitiv	95.69	1997183	44	0	37	-	-	-	-	-	-	-	-	-	-	-	-	-	-	-	-	-	-	-	-	-
ERR176694	-	Sensitiv	99.41	3693698	79	0	24	-	-	-	-	-	-	-	-	-	-	-	-	-	-	-	-	-	-	-	-	-
ERR176695	-	Sensitiv	99.51	3283062	72	0	30	-	-	-	-	-	-	-	-	-	-	-	-	-	-	-	-	-	-	-	-	-
ERR176697	-	Sensitiv	99.46	3922333	88	0	28	-	-	-	-	-	-	-	-	-	-	-	-	-	-	-	-	-	-	-	-	-
ERR176699	-	Sensitiv	99.44	3984880	89	0	24	-	-	-	-	-	-	-	-	-	-	-	-	-	-	-	-	-	-	-	-	-
ERR176700	-	Sensitiv	99.04	2795446	62	0	23	-	-	-	-	-	-	-	-	-	-	-	-	-	-	-	-	-	-	-	-	-
ERR176703	-	Sensitiv	99.22	2216692	49	0	30	-	-	-	-	-	-	-	-	-	-	-	-	-	-	-	-	-	-	-	-	-
ERR176705	-	Sensitiv	99.31	3381327	75	0	24	-	-	-	-	-	-	-	-	-	-	-	-	-	-	-	-	-	-	-	-	-
ERR176707	-	Sensitiv	99.5	2907830	64	0	14	-	-	-	-	-	-	-	-	-	-	-	-	-	-	-	-	-	-	-	-	-
ERR176710	-	Sensitiv	98.87	2129276	47	0	26	-	-	-	-	-	-	-	-	-	-	-	-	-	-	-	-	-	-	-	-	-
ERR176711	-	Sensitiv	99.47	2819057	63	0	26	-	-	-	-	-	-	-	-	-	-	-	-	-	-	-	-	-	-	-	-	-
ERR176712	-	Sensitiv	99.1	1946915	43	0	52	-	-	-	-	-	-	-	-	-	-	-	-	-	-	-	-	-	-	-	-	-
ERR176714	-	Sensitiv	98.2	2044580	44	0	26	-	-	-	-	-	-	-	-	-	-	-	-	-	-	-	-	-	-	-	-	-
ERR176719	-	Sensitiv	99.2	4170843	92	0	27	-	-	-	-	-	-	-	-	-	-	-	-	-	-	-	-	-	-	-	-	-
ERR176720	-	Sensitiv	99.35	3985546	89	0	22	-	-	-	-	-	-	-	-	-	-	-	-	-	-	-	-	-	-	-	-	-
ERR176721	-	Sensitiv	99.49	3150037	70	0	26	-	-	-	-	-	-	-	-	-	-	-	-	-	-	-	-	-	-	-	-	-
ERR176722	-	Sensitiv	99.1	2431973	53	0	25	-	-	-	-	-	-	-	-	-	-	-	-	-	-	-	-	-	-	-	-	-
ERR176724	-	Sensitiv	99.48	3228642	71	0	12	-	-	-	-	-	-	-	-	-	-	-	-	-	-	-	-	-	-	-	-	-
ERR176726	-	Sensitiv	99.08	2776424	61	0	47	-	-	-	-	-	-	-	-	-	-	-	-	-	-	-	-	-	-	-	-	-
ERR176727	-	Sensitiv	99.46	2529518	52	0	20	-	-	-	-	-	-	-	-	-	-	-	-	-	-	-	-	-	-	-	-	-
ERR176729	-	Sensitiv	99.49	1910036	42	0	26	-	-	-	-	-	-	-	-	-	-	-	-	-	-	-	-	-	-	-	-	-
ERR176730	-	Sensitiv	99.54	2825409	62	0	30	-	-	-	-	-	-	-	-	-	-	-	-	-	-	-	-	-	-	-	-	-
ERR176731	-	Sensitiv	98.89	2604150	57	0	32	-	-	-	-	-	-	-	-	-	-	-	-	-	-	-	-	-	-	-	-	-
ERR176732	-	Sensitiv	99.06	2831513	62	0	24	-	-	-	-	-	-	-	-	-	-	-	-	-	-	-	-	-	-	-	-	-
ERR176733	-	Sensitiv	99.48	3831274	84	0	18	-	-	-	-	-	-	-	-	-	-	-	-	-	-	-	-	-	-	-	-	-
ERR176735	-	Sensitiv	98.94	3837085	81	0	46	-	-	-	-	-	-	-	-	-	-	-	-	-	-	-	-	-	-	-	-	-
ERR176742	-	Sensitiv	99.25	2324239	49	0	24	-	-	-	-	-	-	-	-	-	-	-	-	-	-	-	-	-	-	-	-	-
ERR176743	-	Sensitiv	99.35	2652513	58	0	27	-	-	-	-	-	-	-	-	-	-	-	-	-	-	-	-	-	-	-	-	-
ERR176744	-	Sensitiv	99.16	4904540	108	0	23	-	-	-	-	-	-	-	-	-	-	-	-	-	-	-	-	-	-	-	-	-
ERR176745	-	Sensitiv	99.01	4454441	98	0	26	-	-	-	-	-	-	-	-	-	-	-	-	-	-	-	-	-	-	-	-	-
ERR176746	-	Sensitiv	99.37	2515358	55	0	26	-	-	-	-	-	-	-	-	-	-	-	-	-	-	-	-	-	-	-	-	-
ERR176748	-	Sensitiv	99.33	5516701	122	0	26	-	-	-	-	-	-	-	-	-	-	-	-	-	-	-	-	-	-	-	-	-
ERR176749	-	Sensitiv	99.31	6089256	135	0	26	-	-	-	-	-	-	-	-	-	-	-	-	-	-	-	-	-	-	-	-	-
ERR176750	-	Sensitiv	99.26	2486190	55	0	24	-	-	-	-	-	-	-	-	-	-	-	-	-	-	-	-	-	-	-	-	-
ERR176753	-	Sensitiv	99.44	1971386	43	0	23	-	-	-	-	-	-	-	-	-	-	-	-	-	-	-	-	-	-	-	-	-
ERR176754	-	Sensitiv	99.35	5427680	118	0	25	-	-	-	-	-	-	-	-	-	-	-	-	-	-	-	-	-	-	-	-	-
ERR176755	-	Sensitiv	99.19	2559913	55	0	28	-	-	-	-	-	-	-	-	-	-	-	-	-	-	-	-	-	-	-	-	-
ERR176757	-	Sensitiv	98.97	4800966	106	0	47	-	-	-	-	-	-	-	-	-	-	-	-	-	-	-	-	-	-	-	-	-
ERR176758	-	Sensitiv	99.41	3844508	81	0	27	-	-	-	-	-	-	-	-	-	-	-	-	-	-	-	-	-	-	-	-	-
ERR176759	-	Sensitiv	99.09	4745703	104	0	26	-	-	-	-	-	-	-	-	-	-	-	-	-	-	-	-	-	-	-	-	-
ERR176760	-	Sensitiv	99.05	4664433	102	0	23	-	-	-	-	-	-	-	-	-	-	-	-	-	-	-	-	-	-	-	-	-
ERR176761	-	Sensitiv	99.12	3432321	75	0	19	-	-	-	-	-	-	-	-	-	-	-	-	-	-	-	-	-	-	-	-	-
ERR176762	-	Sensitiv	91.38	1911600	41	0	60	-	-	-	-	-	-	-	-	-	-	-	-	-	-	-	-	-	-	-	-	-
ERR176763	-	Sensitiv	98.9	1530436	33	0	24	-	-	-	-	-	-	-	-	-	-	-	-	-	-	-	-	-	-	-	-	-
ERR176764	-	Sensitiv	99.07	2310499	51	0	24	-	-	-	-	-	-	-	-	-	-	-	-	-	-	-	-	-	-	-	-	-
ERR176767	-	Sensitiv	98.18	5752400	127	0	30	-	-	-	-	-	-	-	-	-	-	-	-	-	-	-	-	-	-	-	-	-
ERR176768	-	Sensitiv	97	3832626	84	0	28	-	-	-	-	-	-	-	-	-	-	-	-	-	-	-	-	-	-	-	-	-
ERR176769	-	Sensitiv	99.16	4082535	89	0	27	-	-	-	-	-	-	-	-	-	-	-	-	-	-	-	-	-	-	-	-	-
ERR176772	-	Sensitiv	98.98	2950654	61	0	25	-	-	-	-	-	-	-	-	-	-	-	-	-	-	-	-	-	-	-	-	-
ERR176773	-	Sensitiv	99.24	2701599	58	0	23	-	-	-	-	-	-	-	-	-	-	-	-	-	-	-	-	-	-	-	-	-
ERR176774	-	Sensitiv	99.24	2708177	59	0	30	-	-	-	-	-	-	-	-	-	-	-	-	-	-	-	-	-	-	-	-	-
ERR176775	-	Sensitiv	98.86	2604593	57	0	46	-	-	-	-	-	-	-	-	-	-	-	-	-	-	-	-	-	-	-	-	-
ERR176776	-	Sensitiv	99.22	3585053	78	0	22	-	-	-	-	-	-	-	-	-	-	-	-	-	-	-	-	-	-	-	-	-
ERR176777	-	Sensitiv	94.94	2871228	63	0	24	-	-	-	-	-	-	-	-	-	-	-	-	-	-	-	-	-	-	-	-	-
ERR176782	-	Sensitiv	99.4	5306479	118	0	23	-	-	-	-	-	-	-	-	-	-	-	-	-	-	-	-	-	-	-	-	-
ERR176783	-	Sensitiv	98.94	3910616	85	0	23	-	-	-	-	-	-	-	-	-	-	-	-	-	-	-	-	-	-	-	-	-
ERR176784	-	Sensitiv	99.31	3547337	78	0	26	-	-	-	-	-	-	-	-	-	-	-	-	-	-	-	-	-	-	-	-	-
ERR176786	-	Sensitiv	99.08	2427380	53	0	29	-	-	-	-	-	-	-	-	-	-	-	-	-	-	-	-	-	-	-	-	-
ERR176787	-	Sensitiv	99.36	2259029	49	0	23	-	-	-	-	-	-	-	-	-	-	-	-	-	-	-	-	-	-	-	-	-
ERR176789	-	Sensitiv	99.31	2135914	47	0	25	-	-	-	-	-	-	-	-	-	-	-	-	-	-	-	-	-	-	-	-	-
ERR176790	-	Sensitiv	99.04	2022685	44	0	26	-	-	-	-	-	-	-	-	-	-	-	-	-	-	-	-	-	-	-	-	-
ERR176791	-	Sensitiv	98.72	2375286	52	0	38	-	-	-	-	-	-	-	-	-	-	-	-	-	-	-	-	-	-	-	-	-
ERR176792	-	Sensitiv	98.99	2402840	52	0	18	-	-	-	-	-	-	-	-	-	-	-	-	-	-	-	-	-	-	-	-	-
ERR176795	-	Sensitiv	98.86	4587070	101	0	48	-	-	-	-	-	-	-	-	-	-	-	-	-	-	-	-	-	-	-	-	-
ERR176797	-	Sensitiv	99.08	2979496	65	0	29	-	-	-	-	-	-	-	-	-	-	-	-	-	-	-	-	-	-	-	-	-
ERR176798	-	Sensitiv	99.39	2657935	59	0	21	-	-	-	-	-	-	-	-	-	-	-	-	-	-	-	-	-	-	-	-	-
ERR176799	-	Sensitiv	98.95	2525682	55	0	34	-	-	-	-	-	-	-	-	-	-	-	-	-	-	-	-	-	-	-	-	-
ERR176800	-	Sensitiv	98.86	3106273	68	0	43	-	-	-	-	-	-	-	-	-	-	-	-	-	-	-	-	-	-	-	-	-
ERR176804	-	Sensitiv	94.41	2575472	56	0	42	-	-	-	-	-	-	-	-	-	-	-	-	-	-	-	-	-	-	-	-	-
ERR176806	-	Sensitiv	95.45	4920905	109	0	53	-	-	-	-	-	-	-	-	-	-	-	-	-	-	-	-	-	-	-	-	-
ERR176808	-	Sensitiv	99.37	2478730	54	0	22	-	-	-	-	-	-	-	-	-	-	-	-	-	-	-	-	-	-	-	-	-
ERR176812	-	Sensitiv	99.4	3414088	75	0	27	-	-	-	-	-	-	-	-	-	-	-	-	-	-	-	-	-	-	-	-	-
ERR176814	-	Sensitiv	97.54	4396381	97	0	60	-	-	-	-	-	-	-	-	-	-	-	-	-	-	-	-	-	-	-	-	-
ERR176816	-	Sensitiv	99.36	4838574	107	0	26	-	-	-	-	-	-	-	-	-	-	-	-	-	-	-	-	-	-	-	-	-
ERR176817	-	Sensitiv	92.14	4039558	89	0	37	-	-	-	-	-	-	-	-	-	-	-	-	-	-	-	-	-	-	-	-	-
ERR176818	-	Sensitiv	98.89	6110343	136	0	27	-	-	-	-	-	-	-	-	-	-	-	-	-	-	-	-	-	-	-	-	-
ERR176820	-	Sensitiv	92.48	3846998	85	0	102	-	-	-	-	-	-	-	-	-	-	-	-	-	-	-	-	-	-	-	-	-
ERR176821	-	Sensitiv	99.1	4532288	100	0	27	-	-	-	-	-	-	-	-	-	-	-	-	-	-	-	-	-	-	-	-	-
ERR176823	-	Sensitiv	98.6	2461323	52	0	52	-	-	-	-	-	-	-	-	-	-	-	-	-	-	-	-	-	-	-	-	-
ERR176824	-	Sensitiv	99.37	4800367	101	0	16	-	-	-	-	-	-	-	-	-	-	-	-	-	-	-	-	-	-	-	-	-
ERR176825	-	Sensitiv	99.04	4041284	89	0	31	-	-	-	-	-	-	-	-	-	-	-	-	-	-	-	-	-	-	-	-	-
ERR176826	-	Sensitiv	99.35	2613481	57	0	25	-	-	-	-	-	-	-	-	-	-	-	-	-	-	-	-	-	-	-	-	-
ERR176827	-	Sensitiv	95.94	5799482	125	0	70	-	-	-	-	-	-	-	-	-	-	-	-	-	-	-	-	-	-	-	-	-
ERR176829	-	Sensitiv	99.24	5834860	127	0	21	-	-	-	-	-	-	-	-	-	-	-	-	-	-	-	-	-	-	-	-	-
ERR181674	-	Sensitiv	99.42	5167878	115	0	19	-	-	-	-	-	-	-	-	-	-	-	-	-	-	-	-	-	-	-	-	-
ERR181675	-	Sensitiv	99.4	4704028	104	0	27	-	-	-	-	-	-	-	-	-	-	-	-	-	-	-	-	-	-	-	-	-
ERR181676	-	Sensitiv	99.37	5234657	113	0	26	-	-	-	-	-	-	-	-	-	-	-	-	-	-	-	-	-	-	-	-	-
ERR181677	-	Sensitiv	99.37	3722689	82	0	25	-	-	-	-	-	-	-	-	-	-	-	-	-	-	-	-	-	-	-	-	-
ERR181679	-	Sensitiv	99.29	2636711	58	0	21	-	-	-	-	-	-	-	-	-	-	-	-	-	-	-	-	-	-	-	-	-
ERR181682	-	Sensitiv	98.87	3018604	66	0	45	-	-	-	-	-	-	-	-	-	-	-	-	-	-	-	-	-	-	-	-	-
ERR181683	-	Sensitiv	99.17	5255849	114	0	29	-	-	-	-	-	-	-	-	-	-	-	-	-	-	-	-	-	-	-	-	-
ERR181684	-	Sensitiv	96.98	8052650	177	0	20	-	-	-	-	-	-	-	-	-	-	-	-	-	-	-	-	-	-	-	-	-
ERR181685	-	Sensitiv	99.15	5827879	129	0	26	-	-	-	-	-	-	-	-	-	-	-	-	-	-	-	-	-	-	-	-	-
ERR181687	-	Sensitiv	98.93	4431469	98	0	43	-	-	-	-	-	-	-	-	-	-	-	-	-	-	-	-	-	-	-	-	-
ERR181690	-	Sensitiv	99.22	2489701	55	0	21	-	-	-	-	-	-	-	-	-	-	-	-	-	-	-	-	-	-	-	-	-
ERR181693	-	Sensitiv	99.21	2936232	64	0	30	-	-	-	-	-	-	-	-	-	-	-	-	-	-	-	-	-	-	-	-	-
ERR181694	-	Sensitiv	96.49	3502053	77	0	26	-	-	-	-	-	-	-	-	-	-	-	-	-	-	-	-	-	-	-	-	-
ERR181696	-	Sensitiv	99.18	4821447	106	0	24	-	-	-	-	-	-	-	-	-	-	-	-	-	-	-	-	-	-	-	-	-
ERR181697	-	Sensitiv	99.14	5036748	111	0	22	-	-	-	-	-	-	-	-	-	-	-	-	-	-	-	-	-	-	-	-	-
ERR181698	-	Sensitiv	99.21	5821999	129	0	24	-	-	-	-	-	-	-	-	-	-	-	-	-	-	-	-	-	-	-	-	-
ERR181699	-	Sensitiv	99.34	9484311	211	0	24	-	-	-	-	-	-	-	-	-	-	-	-	-	-	-	-	-	-	-	-	-
ERR181701	-	Sensitiv	99.17	2780798	61	0	20	-	-	-	-	-	-	-	-	-	-	-	-	-	-	-	-	-	-	-	-	-
ERR181702	-	Sensitiv	99.32	3758987	83	0	24	-	-	-	-	-	-	-	-	-	-	-	-	-	-	-	-	-	-	-	-	-
ERR181703	-	Sensitiv	98.85	4505031	99	0	31	-	-	-	-	-	-	-	-	-	-	-	-	-	-	-	-	-	-	-	-	-
ERR181704	-	Sensitiv	99.19	4748523	105	0	21	-	-	-	-	-	-	-	-	-	-	-	-	-	-	-	-	-	-	-	-	-
ERR181707	-	Sensitiv	99.12	6719829	146	0	28	-	-	-	-	-	-	-	-	-	-	-	-	-	-	-	-	-	-	-	-	-
ERR181709	-	Sensitiv	99.37	7419866	165	0	22	-	-	-	-	-	-	-	-	-	-	-	-	-	-	-	-	-	-	-	-	-
ERR181711	-	Sensitiv	99.28	2267229	50	0	26	-	-	-	-	-	-	-	-	-	-	-	-	-	-	-	-	-	-	-	-	-
ERR181713	-	Sensitiv	99.18	2851710	62	0	35	-	-	-	-	-	-	-	-	-	-	-	-	-	-	-	-	-	-	-	-	-
ERR181714	-	Sensitiv	99.42	2186513	48	0	24	-	-	-	-	-	-	-	-	-	-	-	-	-	-	-	-	-	-	-	-	-
ERR181715	-	Sensitiv	99.16	3199921	70	0	27	-	-	-	-	-	-	-	-	-	-	-	-	-	-	-	-	-	-	-	-	-
ERR181718	-	Sensitiv	99.13	3697033	81	0	33	-	-	-	-	-	-	-	-	-	-	-	-	-	-	-	-	-	-	-	-	-
ERR181719	-	Sensitiv	95.13	2966988	63	0	41	-	-	-	-	-	-	-	-	-	-	-	-	-	-	-	-	-	-	-	-	-
ERR181720	-	Sensitiv	99.36	3564801	79	0	22	-	-	-	-	-	-	-	-	-	-	-	-	-	-	-	-	-	-	-	-	-
ERR181721	-	Sensitiv	99.36	5510708	123	0	19	-	-	-	-	-	-	-	-	-	-	-	-	-	-	-	-	-	-	-	-	-
ERR181722	-	Sensitiv	99.18	3512737	77	0	32	-	-	-	-	-	-	-	-	-	-	-	-	-	-	-	-	-	-	-	-	-
ERR181726	-	Sensitiv	99.38	3168326	70	0	22	-	-	-	-	-	-	-	-	-	-	-	-	-	-	-	-	-	-	-	-	-
ERR181729	-	Sensitiv	99.44	2720801	60	0	28	-	-	-	-	-	-	-	-	-	-	-	-	-	-	-	-	-	-	-	-	-
ERR181731	-	Sensitiv	99.18	3318969	73	0	30	-	-	-	-	-	-	-	-	-	-	-	-	-	-	-	-	-	-	-	-	-
ERR181732	-	Sensitiv	99.4	5393573	120	0	24	-	-	-	-	-	-	-	-	-	-	-	-	-	-	-	-	-	-	-	-	-
ERR181734	-	Sensitiv	99.33	3892526	86	0	21	-	-	-	-	-	-	-	-	-	-	-	-	-	-	-	-	-	-	-	-	-
ERR181735	-	Sensitiv	99.34	3711685	82	0	25	-	-	-	-	-	-	-	-	-	-	-	-	-	-	-	-	-	-	-	-	-
ERR181737	-	Sensitiv	99.25	2789387	62	0	25	-	-	-	-	-	-	-	-	-	-	-	-	-	-	-	-	-	-	-	-	-
ERR181738	-	Sensitiv	99.34	2308454	51	0	29	-	-	-	-	-	-	-	-	-	-	-	-	-	-	-	-	-	-	-	-	-
ERR181739	-	Sensitiv	98.95	6772626	149	0	49	-	-	-	-	-	-	-	-	-	-	-	-	-	-	-	-	-	-	-	-	-
ERR181740	-	Sensitiv	99.36	2874200	63	0	24	-	-	-	-	-	-	-	-	-	-	-	-	-	-	-	-	-	-	-	-	-
ERR181741	-	Sensitiv	90.56	2350188	52	0	46	-	-	-	-	-	-	-	-	-	-	-	-	-	-	-	-	-	-	-	-	-
ERR181745	-	Sensitiv	99.29	4435219	98	0	25	-	-	-	-	-	-	-	-	-	-	-	-	-	-	-	-	-	-	-	-	-
ERR181746	-	Sensitiv	99.47	3738800	83	0	20	-	-	-	-	-	-	-	-	-	-	-	-	-	-	-	-	-	-	-	-	-
ERR181747	-	Sensitiv	99.49	4421082	98	0	26	-	-	-	-	-	-	-	-	-	-	-	-	-	-	-	-	-	-	-	-	-
ERR181748	-	Sensitiv	99.38	3580896	79	0	17	-	-	-	-	-	-	-	-	-	-	-	-	-	-	-	-	-	-	-	-	-
ERR181754	-	Sensitiv	99.4	3859628	86	0	27	-	-	-	-	-	-	-	-	-	-	-	-	-	-	-	-	-	-	-	-	-
ERR181755	-	Sensitiv	99.3	3357696	74	0	20	-	-	-	-	-	-	-	-	-	-	-	-	-	-	-	-	-	-	-	-	-
ERR181756	-	Sensitiv	99.29	3192226	70	0	26	-	-	-	-	-	-	-	-	-	-	-	-	-	-	-	-	-	-	-	-	-
ERR181757	-	Sensitiv	99.21	4772350	105	0	28	-	-	-	-	-	-	-	-	-	-	-	-	-	-	-	-	-	-	-	-	-
ERR181758	-	Sensitiv	99.47	4637322	103	0	26	-	-	-	-	-	-	-	-	-	-	-	-	-	-	-	-	-	-	-	-	-
ERR181759	-	Sensitiv	98.57	4927795	109	0	20	-	-	-	-	-	-	-	-	-	-	-	-	-	-	-	-	-	-	-	-	-
ERR181760	-	Sensitiv	98.66	3223447	70	0	46	-	-	-	-	-	-	-	-	-	-	-	-	-	-	-	-	-	-	-	-	-
ERR181767	-	Sensitiv	99.4	7083096	158	0	22	-	-	-	-	-	-	-	-	-	-	-	-	-	-	-	-	-	-	-	-	-
ERR181768	-	Sensitiv	99.48	5364457	119	0	25	-	-	-	-	-	-	-	-	-	-	-	-	-	-	-	-	-	-	-	-	-
ERR181769	-	Sensitiv	99.16	6088694	134	0	25	-	-	-	-	-	-	-	-	-	-	-	-	-	-	-	-	-	-	-	-	-
ERR181770	-	Sensitiv	99.13	6654556	147	0	32	-	-	-	-	-	-	-	-	-	-	-	-	-	-	-	-	-	-	-	-	-
ERR181772	-	Sensitiv	96.86	4316248	95	0	21	-	-	-	-	-	-	-	-	-	-	-	-	-	-	-	-	-	-	-	-	-
ERR181774	-	Sensitiv	99.43	4057440	91	0	26	-	-	-	-	-	-	-	-	-	-	-	-	-	-	-	-	-	-	-	-	-
ERR181776	-	Sensitiv	99.5	6260874	139	0	18	-	-	-	-	-	-	-	-	-	-	-	-	-	-	-	-	-	-	-	-	-
ERR181780	-	Sensitiv	99.44	4500865	101	0	22	-	-	-	-	-	-	-	-	-	-	-	-	-	-	-	-	-	-	-	-	-
ERR181783	-	Sensitiv	99.42	4207444	94	0	20	-	-	-	-	-	-	-	-	-	-	-	-	-	-	-	-	-	-	-	-	-
ERR181788	-	Sensitiv	99.41	4420087	98	0	24	-	-	-	-	-	-	-	-	-	-	-	-	-	-	-	-	-	-	-	-	-
ERR181789	-	Sensitiv	99.23	4596156	102	0	19	-	-	-	-	-	-	-	-	-	-	-	-	-	-	-	-	-	-	-	-	-
ERR181790	-	Sensitiv	99.15	3035275	66	0	36	-	-	-	-	-	-	-	-	-	-	-	-	-	-	-	-	-	-	-	-	-
ERR181791	-	Sensitiv	99.42	3704152	83	0	28	-	-	-	-	-	-	-	-	-	-	-	-	-	-	-	-	-	-	-	-	-
ERR181792	-	Sensitiv	99.34	6776788	152	0	24	-	-	-	-	-	-	-	-	-	-	-	-	-	-	-	-	-	-	-	-	-
ERR181794	-	Sensitiv	98.92	5785168	127	0	49	-	-	-	-	-	-	-	-	-	-	-	-	-	-	-	-	-	-	-	-	-
ERR181795	-	Sensitiv	98.89	6034394	131	0	48	-	-	-	-	-	-	-	-	-	-	-	-	-	-	-	-	-	-	-	-	-
ERR181800	-	Sensitiv	99.14	2833327	62	0	33	-	-	-	-	-	-	-	-	-	-	-	-	-	-	-	-	-	-	-	-	-
ERR181801	-	Sensitiv	99.4	2629044	58	0	29	-	-	-	-	-	-	-	-	-	-	-	-	-	-	-	-	-	-	-	-	-
ERR181803	-	Sensitiv	98.93	3326061	73	0	26	-	-	-	-	-	-	-	-	-	-	-	-	-	-	-	-	-	-	-	-	-
ERR181804	-	Sensitiv	99.19	6812146	148	0	33	-	-	-	-	-	-	-	-	-	-	-	-	-	-	-	-	-	-	-	-	-
ERR181805	-	Sensitiv	99.17	8546121	193	0	22	-	-	-	-	-	-	-	-	-	-	-	-	-	-	-	-	-	-	-	-	-
ERR181809	-	Sensitiv	99.49	2895228	64	0	22	-	-	-	-	-	-	-	-	-	-	-	-	-	-	-	-	-	-	-	-	-
ERR181812	-	Sensitiv	99.16	2615033	57	0	28	-	-	-	-	-	-	-	-	-	-	-	-	-	-	-	-	-	-	-	-	-
ERR181814	-	Sensitiv	99.39	2806165	62	0	23	-	-	-	-	-	-	-	-	-	-	-	-	-	-	-	-	-	-	-	-	-
ERR181816	-	Sensitiv	99.43	5154698	116	0	21	-	-	-	-	-	-	-	-	-	-	-	-	-	-	-	-	-	-	-	-	-
ERR181817	-	Sensitiv	99.18	6128144	135	0	28	-	-	-	-	-	-	-	-	-	-	-	-	-	-	-	-	-	-	-	-	-
ERR181818	-	Sensitiv	99.23	6508871	146	0	25	-	-	-	-	-	-	-	-	-	-	-	-	-	-	-	-	-	-	-	-	-
ERR181819	-	Sensitiv	97.79	3514074	75	0	47	-	-	-	-	-	-	-	-	-	-	-	-	-	-	-	-	-	-	-	-	-
ERR181820	-	Sensitiv	98.96	3076961	67	0	52	-	-	-	-	-	-	-	-	-	-	-	-	-	-	-	-	-	-	-	-	-
ERR181821	-	Sensitiv	99.19	2584861	57	0	27	-	-	-	-	-	-	-	-	-	-	-	-	-	-	-	-	-	-	-	-	-
ERR181831	-	Sensitiv	98.96	4098565	85	0	47	-	-	-	-	-	-	-	-	-	-	-	-	-	-	-	-	-	-	-	-	-
ERR181834	-	Sensitiv	99.01	2406909	53	0	29	-	-	-	-	-	-	-	-	-	-	-	-	-	-	-	-	-	-	-	-	-
ERR181835	-	Sensitiv	99.34	2497875	56	0	25	-	-	-	-	-	-	-	-	-	-	-	-	-	-	-	-	-	-	-	-	-
ERR181836	-	Sensitiv	99.39	2752666	61	0	22	-	-	-	-	-	-	-	-	-	-	-	-	-	-	-	-	-	-	-	-	-
ERR181837	-	Sensitiv	98.97	2959837	65	0	23	-	-	-	-	-	-	-	-	-	-	-	-	-	-	-	-	-	-	-	-	-
ERR181840	-	Sensitiv	99.37	5179475	113	0	26	-	-	-	-	-	-	-	-	-	-	-	-	-	-	-	-	-	-	-	-	-
ERR181842	-	Sensitiv	99.22	6548332	151	0	26	-	-	-	-	-	-	-	-	-	-	-	-	-	-	-	-	-	-	-	-	-
ERR181843	-	Sensitiv	98.86	5375297	121	0	22	-	-	-	-	-	-	-	-	-	-	-	-	-	-	-	-	-	-	-	-	-
ERR181847	-	Sensitiv	99.17	2448283	53	0	22	-	-	-	-	-	-	-	-	-	-	-	-	-	-	-	-	-	-	-	-	-
ERR181848	-	Sensitiv	99.37	2705798	59	0	30	-	-	-	-	-	-	-	-	-	-	-	-	-	-	-	-	-	-	-	-	-
ERR181850	-	Sensitiv	99.44	3896255	86	0	20	-	-	-	-	-	-	-	-	-	-	-	-	-	-	-	-	-	-	-	-	-
ERR181851	-	Sensitiv	99.14	6745896	150	0	30	-	-	-	-	-	-	-	-	-	-	-	-	-	-	-	-	-	-	-	-	-
ERR181853	-	Sensitiv	99.44	4502463	102	0	21	-	-	-	-	-	-	-	-	-	-	-	-	-	-	-	-	-	-	-	-	-
ERR181854	-	Sensitiv	99.2	4440448	100	0	26	-	-	-	-	-	-	-	-	-	-	-	-	-	-	-	-	-	-	-	-	-
ERR181858	-	Sensitiv	99.18	3762570	79	0	28	-	-	-	-	-	-	-	-	-	-	-	-	-	-	-	-	-	-	-	-	-
ERR181859	-	Sensitiv	99.19	4908628	103	0	27	-	-	-	-	-	-	-	-	-	-	-	-	-	-	-	-	-	-	-	-	-
ERR181860	-	Sensitiv	98.99	2953422	65	0	48	-	-	-	-	-	-	-	-	-	-	-	-	-	-	-	-	-	-	-	-	-
ERR181863	-	Sensitiv	99.26	6224784	138	0	33	-	-	-	-	-	-	-	-	-	-	-	-	-	-	-	-	-	-	-	-	-
ERR181867	-	Sensitiv	99.45	2760031	60	0	26	-	-	-	-	-	-	-	-	-	-	-	-	-	-	-	-	-	-	-	-	-
ERR181868	-	Sensitiv	99.55	3136837	70	0	22	-	-	-	-	-	-	-	-	-	-	-	-	-	-	-	-	-	-	-	-	-
ERR181869	-	Sensitiv	99.63	2827154	64	0	24	-	-	-	-	-	-	-	-	-	-	-	-	-	-	-	-	-	-	-	-	-
ERR181871	-	Sensitiv	99.5	2439347	54	0	30	-	-	-	-	-	-	-	-	-	-	-	-	-	-	-	-	-	-	-	-	-
ERR181872	-	Sensitiv	99.44	3171190	65	0	29	-	-	-	-	-	-	-	-	-	-	-	-	-	-	-	-	-	-	-	-	-
ERR181873	-	Sensitiv	99.44	2784542	62	0	26	-	-	-	-	-	-	-	-	-	-	-	-	-	-	-	-	-	-	-	-	-
ERR181874	-	Sensitiv	99.48	2697623	60	0	25	-	-	-	-	-	-	-	-	-	-	-	-	-	-	-	-	-	-	-	-	-
ERR181878	-	Sensitiv	99.42	1834691	41	0	30	-	-	-	-	-	-	-	-	-	-	-	-	-	-	-	-	-	-	-	-	-
ERR181879	-	Sensitiv	99.39	3166371	71	0	23	-	-	-	-	-	-	-	-	-	-	-	-	-	-	-	-	-	-	-	-	-
ERR181884	-	Sensitiv	94.09	2157524	48	0	38	-	-	-	-	-	-	-	-	-	-	-	-	-	-	-	-	-	-	-	-	-
ERR181885	-	Sensitiv	98.59	2376691	53	0	31	-	-	-	-	-	-	-	-	-	-	-	-	-	-	-	-	-	-	-	-	-
ERR181886	-	Sensitiv	99.42	2885265	64	0	26	-	-	-	-	-	-	-	-	-	-	-	-	-	-	-	-	-	-	-	-	-
ERR181888	-	Sensitiv	99.47	2810294	61	0	20	-	-	-	-	-	-	-	-	-	-	-	-	-	-	-	-	-	-	-	-	-
ERR181891	-	Sensitiv	99.31	2512091	55	0	32	-	-	-	-	-	-	-	-	-	-	-	-	-	-	-	-	-	-	-	-	-
ERR181894	-	Sensitiv	99.47	2596860	58	0	20	-	-	-	-	-	-	-	-	-	-	-	-	-	-	-	-	-	-	-	-	-
ERR181895	-	Sensitiv	99.53	2814730	63	0	27	-	-	-	-	-	-	-	-	-	-	-	-	-	-	-	-	-	-	-	-	-
ERR181898	-	Sensitiv	98.22	2459277	55	0	27	-	-	-	-	-	-	-	-	-	-	-	-	-	-	-	-	-	-	-	-	-
ERR181899	-	Sensitiv	98.87	2592781	57	0	22	-	-	-	-	-	-	-	-	-	-	-	-	-	-	-	-	-	-	-	-	-
ERR181900	-	Sensitiv	99.18	2571735	57	0	23	-	-	-	-	-	-	-	-	-	-	-	-	-	-	-	-	-	-	-	-	-
ERR181901	-	Sensitiv	99.45	3325481	74	0	18	-	-	-	-	-	-	-	-	-	-	-	-	-	-	-	-	-	-	-	-	-
ERR181902	-	Sensitiv	99.4	2547454	57	0	27	-	-	-	-	-	-	-	-	-	-	-	-	-	-	-	-	-	-	-	-	-
ERR181903	-	Sensitiv	99.32	2591469	57	0	19	-	-	-	-	-	-	-	-	-	-	-	-	-	-	-	-	-	-	-	-	-
ERR181904	-	Sensitiv	99.42	3002431	67	0	24	-	-	-	-	-	-	-	-	-	-	-	-	-	-	-	-	-	-	-	-	-
ERR181905	-	Sensitiv	90.04	2271205	50	0	116	-	-	-	-	-	-	-	-	-	-	-	-	-	-	-	-	-	-	-	-	-
ERR181906	-	Sensitiv	95.85	2294768	51	0	88	-	-	-	-	-	-	-	-	-	-	-	-	-	-	-	-	-	-	-	-	-
ERR181908	-	Sensitiv	99.54	2654939	59	0	21	-	-	-	-	-	-	-	-	-	-	-	-	-	-	-	-	-	-	-	-	-
ERR181910	-	Sensitiv	99.12	2636998	58	0	47	-	-	-	-	-	-	-	-	-	-	-	-	-	-	-	-	-	-	-	-	-
ERR181911	-	Sensitiv	99.58	2450449	54	0	26	-	-	-	-	-	-	-	-	-	-	-	-	-	-	-	-	-	-	-	-	-
ERR181912	-	Sensitiv	99.07	2357585	52	0	47	-	-	-	-	-	-	-	-	-	-	-	-	-	-	-	-	-	-	-	-	-
ERR181913	-	Sensitiv	97.11	2605411	58	0	34	-	-	-	-	-	-	-	-	-	-	-	-	-	-	-	-	-	-	-	-	-
ERR181914	-	Sensitiv	99.61	2760353	61	0	26	-	-	-	-	-	-	-	-	-	-	-	-	-	-	-	-	-	-	-	-	-
ERR181915	-	Sensitiv	99.5	2722065	61	0	21	-	-	-	-	-	-	-	-	-	-	-	-	-	-	-	-	-	-	-	-	-
ERR181916	-	Sensitiv	96.36	2935302	61	0	30	-	-	-	-	-	-	-	-	-	-	-	-	-	-	-	-	-	-	-	-	-
ERR181917	-	Sensitiv	99.21	2358680	52	0	26	-	-	-	-	-	-	-	-	-	-	-	-	-	-	-	-	-	-	-	-	-
ERR181918	-	Sensitiv	99.29	2221286	49	0	30	-	-	-	-	-	-	-	-	-	-	-	-	-	-	-	-	-	-	-	-	-
ERR181922	-	Sensitiv	99.58	2747675	61	0	24	-	-	-	-	-	-	-	-	-	-	-	-	-	-	-	-	-	-	-	-	-
ERR181926	-	Sensitiv	99.53	2517263	56	0	23	-	-	-	-	-	-	-	-	-	-	-	-	-	-	-	-	-	-	-	-	-
ERR181927	-	Sensitiv	98.66	2838604	63	0	23	-	-	-	-	-	-	-	-	-	-	-	-	-	-	-	-	-	-	-	-	-
ERR181931	-	Sensitiv	99.52	2951315	66	0	21	-	-	-	-	-	-	-	-	-	-	-	-	-	-	-	-	-	-	-	-	-
ERR181935	-	Sensitiv	99.53	3311707	74	0	22	-	-	-	-	-	-	-	-	-	-	-	-	-	-	-	-	-	-	-	-	-
ERR181936	-	Sensitiv	99.09	2819654	62	0	45	-	-	-	-	-	-	-	-	-	-	-	-	-	-	-	-	-	-	-	-	-
ERR181938	-	Sensitiv	99.49	2780489	62	0	24	-	-	-	-	-	-	-	-	-	-	-	-	-	-	-	-	-	-	-	-	-
ERR181939	-	Sensitiv	98.44	2712316	61	0	27	-	-	-	-	-	-	-	-	-	-	-	-	-	-	-	-	-	-	-	-	-
ERR181944	-	Sensitiv	98.59	3041728	68	0	27	-	-	-	-	-	-	-	-	-	-	-	-	-	-	-	-	-	-	-	-	-
ERR181947	-	Sensitiv	99.33	3175595	71	0	23	-	-	-	-	-	-	-	-	-	-	-	-	-	-	-	-	-	-	-	-	-
ERR181948	-	Sensitiv	99.26	2796872	63	0	24	-	-	-	-	-	-	-	-	-	-	-	-	-	-	-	-	-	-	-	-	-
ERR181950	-	Sensitiv	99.46	3498040	78	0	27	-	-	-	-	-	-	-	-	-	-	-	-	-	-	-	-	-	-	-	-	-
ERR181954	-	Sensitiv	99.37	3092264	69	0	22	-	-	-	-	-	-	-	-	-	-	-	-	-	-	-	-	-	-	-	-	-
ERR181955	-	Sensitiv	99.35	3802515	85	0	22	-	-	-	-	-	-	-	-	-	-	-	-	-	-	-	-	-	-	-	-	-
ERR181957	-	Sensitiv	99.25	3594999	80	0	21	-	-	-	-	-	-	-	-	-	-	-	-	-	-	-	-	-	-	-	-	-
ERR181958	-	Sensitiv	99.3	3521877	78	0	25	-	-	-	-	-	-	-	-	-	-	-	-	-	-	-	-	-	-	-	-	-
ERR181962	-	Sensitiv	99.52	3539027	80	0	24	-	-	-	-	-	-	-	-	-	-	-	-	-	-	-	-	-	-	-	-	-
ERR181964	-	Sensitiv	99.37	3789701	84	0	15	-	-	-	-	-	-	-	-	-	-	-	-	-	-	-	-	-	-	-	-	-
ERR181965	-	Sensitiv	99.2	3969423	87	0	25	-	-	-	-	-	-	-	-	-	-	-	-	-	-	-	-	-	-	-	-	-
ERR181966	-	Sensitiv	99.43	3672901	78	0	23	-	-	-	-	-	-	-	-	-	-	-	-	-	-	-	-	-	-	-	-	-
ERR181967	-	Sensitiv	99.47	3804455	85	0	15	-	-	-	-	-	-	-	-	-	-	-	-	-	-	-	-	-	-	-	-	-
ERR181968	-	Sensitiv	99.46	4256520	95	0	12	-	-	-	-	-	-	-	-	-	-	-	-	-	-	-	-	-	-	-	-	-
ERR181970	-	Sensitiv	99.13	3724828	81	0	32	-	-	-	-	-	-	-	-	-	-	-	-	-	-	-	-	-	-	-	-	-
ERR181972	-	Sensitiv	99.47	4156570	93	0	15	-	-	-	-	-	-	-	-	-	-	-	-	-	-	-	-	-	-	-	-	-
ERR181973	-	Sensitiv	99.23	3797213	76	0	22	-	-	-	-	-	-	-	-	-	-	-	-	-	-	-	-	-	-	-	-	-
ERR181978	-	Sensitiv	99.29	2787884	62	0	22	-	-	-	-	-	-	-	-	-	-	-	-	-	-	-	-	-	-	-	-	-
ERR181979	-	Sensitiv	99.5	3226108	72	0	24	-	-	-	-	-	-	-	-	-	-	-	-	-	-	-	-	-	-	-	-	-
ERR181981	-	Sensitiv	99.33	2486970	49	0	19	-	-	-	-	-	-	-	-	-	-	-	-	-	-	-	-	-	-	-	-	-
ERR181984	-	Sensitiv	99.33	2538443	57	0	28	-	-	-	-	-	-	-	-	-	-	-	-	-	-	-	-	-	-	-	-	-
ERR181985	-	Sensitiv	99.28	2615183	59	0	28	-	-	-	-	-	-	-	-	-	-	-	-	-	-	-	-	-	-	-	-	-
ERR181987	-	Sensitiv	99.17	3463846	77	0	27	-	-	-	-	-	-	-	-	-	-	-	-	-	-	-	-	-	-	-	-	-
ERR181989	-	Sensitiv	99.5	3481961	77	0	28	-	-	-	-	-	-	-	-	-	-	-	-	-	-	-	-	-	-	-	-	-
ERR181990	-	Sensitiv	99.4	3704446	83	0	30	-	-	-	-	-	-	-	-	-	-	-	-	-	-	-	-	-	-	-	-	-
ERR181991	-	Sensitiv	99.45	3586184	80	0	23	-	-	-	-	-	-	-	-	-	-	-	-	-	-	-	-	-	-	-	-	-
ERR181992	-	Sensitiv	99.17	3141079	70	0	23	-	-	-	-	-	-	-	-	-	-	-	-	-	-	-	-	-	-	-	-	-
ERR181993	-	Sensitiv	99.42	3158884	71	0	23	-	-	-	-	-	-	-	-	-	-	-	-	-	-	-	-	-	-	-	-	-
ERR181994	-	Sensitiv	99.16	3818121	83	0	34	-	-	-	-	-	-	-	-	-	-	-	-	-	-	-	-	-	-	-	-	-
ERR181995	-	Sensitiv	99.4	3189538	71	0	25	-	-	-	-	-	-	-	-	-	-	-	-	-	-	-	-	-	-	-	-	-
ERR181996	-	Sensitiv	99.36	3451664	78	0	23	-	-	-	-	-	-	-	-	-	-	-	-	-	-	-	-	-	-	-	-	-
ERR181999	-	Sensitiv	99.36	3313125	74	0	25	-	-	-	-	-	-	-	-	-	-	-	-	-	-	-	-	-	-	-	-	-
ERR182001	-	Sensitiv	99.17	4215493	94	0	23	-	-	-	-	-	-	-	-	-	-	-	-	-	-	-	-	-	-	-	-	-
ERR182002	-	Sensitiv	99.26	4188578	94	0	23	-	-	-	-	-	-	-	-	-	-	-	-	-	-	-	-	-	-	-	-	-
ERR182005	-	Sensitiv	99.39	4101699	92	0	26	-	-	-	-	-	-	-	-	-	-	-	-	-	-	-	-	-	-	-	-	-
ERR182010	-	Sensitiv	98.98	2878191	64	0	50	-	-	-	-	-	-	-	-	-	-	-	-	-	-	-	-	-	-	-	-	-
ERR182011	-	Sensitiv	99.42	2895257	64	0	21	-	-	-	-	-	-	-	-	-	-	-	-	-	-	-	-	-	-	-	-	-
ERR182019	-	Sensitiv	99.46	3374954	76	0	19	-	-	-	-	-	-	-	-	-	-	-	-	-	-	-	-	-	-	-	-	-
ERR182020	-	Sensitiv	99.45	2606543	58	0	26	-	-	-	-	-	-	-	-	-	-	-	-	-	-	-	-	-	-	-	-	-
ERR182021	-	Sensitiv	99.29	2970826	66	0	24	-	-	-	-	-	-	-	-	-	-	-	-	-	-	-	-	-	-	-	-	-
ERR182022	-	Sensitiv	99.42	2812072	65	0	25	-	-	-	-	-	-	-	-	-	-	-	-	-	-	-	-	-	-	-	-	-
ERR182023	-	Sensitiv	98.28	3782523	85	0	25	-	-	-	-	-	-	-	-	-	-	-	-	-	-	-	-	-	-	-	-	-
ERR182028	-	Sensitiv	99.36	3332354	74	0	21	-	-	-	-	-	-	-	-	-	-	-	-	-	-	-	-	-	-	-	-	-
ERR182034	-	Sensitiv	99.47	3511989	78	0	24	-	-	-	-	-	-	-	-	-	-	-	-	-	-	-	-	-	-	-	-	-
ERR182036	-	Sensitiv	99.35	3019043	68	0	24	-	-	-	-	-	-	-	-	-	-	-	-	-	-	-	-	-	-	-	-	-
ERR182038	-	Sensitiv	99.54	3180895	72	0	24	-	-	-	-	-	-	-	-	-	-	-	-	-	-	-	-	-	-	-	-	-
ERR182039	-	Sensitiv	99.26	3074492	68	0	24	-	-	-	-	-	-	-	-	-	-	-	-	-	-	-	-	-	-	-	-	-
ERR182040	-	Sensitiv	99.28	3217495	71	0	19	-	-	-	-	-	-	-	-	-	-	-	-	-	-	-	-	-	-	-	-	-
ERR182042	-	Sensitiv	98.93	3753865	81	0	49	-	-	-	-	-	-	-	-	-	-	-	-	-	-	-	-	-	-	-	-	-
ERR182043	-	Sensitiv	99.11	2815090	62	0	23	-	-	-	-	-	-	-	-	-	-	-	-	-	-	-	-	-	-	-	-	-
ERR182047	-	Sensitiv	99.42	3547327	79	0	22	-	-	-	-	-	-	-	-	-	-	-	-	-	-	-	-	-	-	-	-	-
ERR182050	-	Sensitiv	99.47	3164605	70	0	16	-	-	-	-	-	-	-	-	-	-	-	-	-	-	-	-	-	-	-	-	-
ERR182051	-	Sensitiv	99.49	3293270	73	0	15	-	-	-	-	-	-	-	-	-	-	-	-	-	-	-	-	-	-	-	-	-
ERR182052	-	Sensitiv	99.36	3397975	76	0	28	-	-	-	-	-	-	-	-	-	-	-	-	-	-	-	-	-	-	-	-	-
ERR182053	-	Sensitiv	99.36	2878010	64	0	24	-	-	-	-	-	-	-	-	-	-	-	-	-	-	-	-	-	-	-	-	-
ERR182056	-	Sensitiv	99.52	3335214	75	0	19	-	-	-	-	-	-	-	-	-	-	-	-	-	-	-	-	-	-	-	-	-
ERR182057	-	Sensitiv	99.37	3375763	76	0	17	-	-	-	-	-	-	-	-	-	-	-	-	-	-	-	-	-	-	-	-	-
ERR190328	-	Sensitiv	99.15	4997096	112	0	18	-	-	-	-	-	-	-	-	-	-	-	-	-	-	-	-	-	-	-	-	-
ERR190329	-	Sensitiv	99.47	4150964	92	0	16	-	-	-	-	-	-	-	-	-	-	-	-	-	-	-	-	-	-	-	-	-
ERR190331	-	Sensitiv	99.4	3896638	87	0	17	-	-	-	-	-	-	-	-	-	-	-	-	-	-	-	-	-	-	-	-	-
ERR190334	-	Sensitiv	99.42	3893374	87	0	21	-	-	-	-	-	-	-	-	-	-	-	-	-	-	-	-	-	-	-	-	-
ERR190335	-	Sensitiv	99.29	4695343	105	0	23	-	-	-	-	-	-	-	-	-	-	-	-	-	-	-	-	-	-	-	-	-
ERR190336	-	Sensitiv	98.95	5900669	131	0	41	-	-	-	-	-	-	-	-	-	-	-	-	-	-	-	-	-	-	-	-	-
ERR190337	-	Sensitiv	98.99	3951585	88	0	43	-	-	-	-	-	-	-	-	-	-	-	-	-	-	-	-	-	-	-	-	-
ERR190338	-	Sensitiv	97.8	5636781	126	0	20	-	-	-	-	-	-	-	-	-	-	-	-	-	-	-	-	-	-	-	-	-
ERR190341	-	Sensitiv	99.24	7281379	162	0	28	-	-	-	-	-	-	-	-	-	-	-	-	-	-	-	-	-	-	-	-	-
ERR190344	-	Sensitiv	98.82	3839722	85	0	44	-	-	-	-	-	-	-	-	-	-	-	-	-	-	-	-	-	-	-	-	-
ERR190345	-	Sensitiv	98.79	3213134	71	0	43	-	-	-	-	-	-	-	-	-	-	-	-	-	-	-	-	-	-	-	-	-
ERR190348	-	Sensitiv	99.34	4304403	96	0	18	-	-	-	-	-	-	-	-	-	-	-	-	-	-	-	-	-	-	-	-	-
ERR190349	-	Sensitiv	99.03	6951636	154	0	47	-	-	-	-	-	-	-	-	-	-	-	-	-	-	-	-	-	-	-	-	-
ERR190350	-	Sensitiv	99.42	6181675	139	0	26	-	-	-	-	-	-	-	-	-	-	-	-	-	-	-	-	-	-	-	-	-
ERR190351	-	Sensitiv	99.43	4408125	99	0	20	-	-	-	-	-	-	-	-	-	-	-	-	-	-	-	-	-	-	-	-	-
ERR190353	-	Sensitiv	98.91	6543706	145	0	47	-	-	-	-	-	-	-	-	-	-	-	-	-	-	-	-	-	-	-	-	-
ERR190354	-	Sensitiv	99.36	3556824	79	0	22	-	-	-	-	-	-	-	-	-	-	-	-	-	-	-	-	-	-	-	-	-
ERR190356	-	Sensitiv	99.44	3707658	76	0	18	-	-	-	-	-	-	-	-	-	-	-	-	-	-	-	-	-	-	-	-	-
ERR190357	-	Sensitiv	99.19	5522236	122	0	28	-	-	-	-	-	-	-	-	-	-	-	-	-	-	-	-	-	-	-	-	-
ERR190360	-	Sensitiv	99.35	4095101	92	0	16	-	-	-	-	-	-	-	-	-	-	-	-	-	-	-	-	-	-	-	-	-
ERR190361	-	Sensitiv	98.97	4257436	94	0	44	-	-	-	-	-	-	-	-	-	-	-	-	-	-	-	-	-	-	-	-	-
ERR190362	-	Sensitiv	93.22	4692462	98	0	41	-	-	-	-	-	-	-	-	-	-	-	-	-	-	-	-	-	-	-	-	-
ERR190363	-	Sensitiv	99.19	4120368	91	0	26	-	-	-	-	-	-	-	-	-	-	-	-	-	-	-	-	-	-	-	-	-
ERR190364	-	Sensitiv	99.51	5271385	118	0	22	-	-	-	-	-	-	-	-	-	-	-	-	-	-	-	-	-	-	-	-	-
ERR190366	-	Sensitiv	98.4	4604715	102	0	24	-	-	-	-	-	-	-	-	-	-	-	-	-	-	-	-	-	-	-	-	-
ERR190368	-	Sensitiv	99.19	4220809	92	0	20	-	-	-	-	-	-	-	-	-	-	-	-	-	-	-	-	-	-	-	-	-
ERR190369	-	Sensitiv	99.26	3870567	86	0	22	-	-	-	-	-	-	-	-	-	-	-	-	-	-	-	-	-	-	-	-	-
ERR190372	-	Sensitiv	99.19	3780314	84	0	27	-	-	-	-	-	-	-	-	-	-	-	-	-	-	-	-	-	-	-	-	-
ERR190374	-	Sensitiv	99.35	4558947	98	0	21	-	-	-	-	-	-	-	-	-	-	-	-	-	-	-	-	-	-	-	-	-
ERR190378	-	Sensitiv	99.22	4828308	107	0	24	-	-	-	-	-	-	-	-	-	-	-	-	-	-	-	-	-	-	-	-	-
ERR190380	-	Sensitiv	98.79	4538531	99	0	15	-	-	-	-	-	-	-	-	-	-	-	-	-	-	-	-	-	-	-	-	-
ERR190381	-	Sensitiv	99.27	4535630	99	0	10	-	-	-	-	-	-	-	-	-	-	-	-	-	-	-	-	-	-	-	-	-
ERR190382	-	Sensitiv	98.7	5371255	113	0	46	-	-	-	-	-	-	-	-	-	-	-	-	-	-	-	-	-	-	-	-	-
ERR190383	-	Sensitiv	99.49	4239683	95	0	21	-	-	-	-	-	-	-	-	-	-	-	-	-	-	-	-	-	-	-	-	-
ERR190384	-	Sensitiv	99.42	4442797	97	0	19	-	-	-	-	-	-	-	-	-	-	-	-	-	-	-	-	-	-	-	-	-
ERR190387	-	Sensitiv	99.21	7847964	177	0	19	-	-	-	-	-	-	-	-	-	-	-	-	-	-	-	-	-	-	-	-	-
ERR190389	-	Sensitiv	98.92	4129499	92	0	43	-	-	-	-	-	-	-	-	-	-	-	-	-	-	-	-	-	-	-	-	-
ERR190390	-	Sensitiv	96.76	4787350	107	0	32	-	-	-	-	-	-	-	-	-	-	-	-	-	-	-	-	-	-	-	-	-
ERR190392	-	Sensitiv	97.13	4595452	102	0	31	-	-	-	-	-	-	-	-	-	-	-	-	-	-	-	-	-	-	-	-	-
ERR190396	-	Sensitiv	99.41	3448097	76	0	14	-	-	-	-	-	-	-	-	-	-	-	-	-	-	-	-	-	-	-	-	-
ERR190398	-	Sensitiv	99.34	4466788	98	0	17	-	-	-	-	-	-	-	-	-	-	-	-	-	-	-	-	-	-	-	-	-
ERR190399	-	Sensitiv	98	6139533	138	0	42	-	-	-	-	-	-	-	-	-	-	-	-	-	-	-	-	-	-	-	-	-
ERR190400	-	Sensitiv	99.32	4652352	104	0	22	-	-	-	-	-	-	-	-	-	-	-	-	-	-	-	-	-	-	-	-	-
ERR190401	-	Sensitiv	99.06	4031343	89	0	23	-	-	-	-	-	-	-	-	-	-	-	-	-	-	-	-	-	-	-	-	-
ERR190404	-	Sensitiv	99.17	4312638	95	0	26	-	-	-	-	-	-	-	-	-	-	-	-	-	-	-	-	-	-	-	-	-
ERR190406	-	Sensitiv	99.44	4537092	102	0	23	-	-	-	-	-	-	-	-	-	-	-	-	-	-	-	-	-	-	-	-	-
ERR190407	-	Sensitiv	99.2	7039012	156	0	28	-	-	-	-	-	-	-	-	-	-	-	-	-	-	-	-	-	-	-	-	-
ERR190408	-	Sensitiv	98.83	5109793	113	0	31	-	-	-	-	-	-	-	-	-	-	-	-	-	-	-	-	-	-	-	-	-
ERR190409	-	Sensitiv	99.38	3448647	77	0	21	-	-	-	-	-	-	-	-	-	-	-	-	-	-	-	-	-	-	-	-	-
ERR1949951	-	Sensitiv	97.66	5217980	139	0	7	-	-	-	-	-	-	-	-	-	-	-	-	-	-	-	-	-	-	-	-	-
ERR1949958	-	Sensitiv	97.59	2291722	60	0	7	-	-	-	-	-	-	-	-	-	-	-	-	-	-	-	-	-	-	-	-	-
ERR1949960	-	Sensitiv	97.47	8038701	211	0	7	-	-	-	-	-	-	-	-	-	-	-	-	-	-	-	-	-	-	-	-	-
ERR1949961	-	Sensitiv	97.27	6004150	158	0	7	-	-	-	-	-	-	-	-	-	-	-	-	-	-	-	-	-	-	-	-	-
ERR1949962	-	Sensitiv	97.22	2376064	62	0	8	-	-	-	-	-	-	-	-	-	-	-	-	-	-	-	-	-	-	-	-	-
ERR1949967	-	Sensitiv	97.23	2320171	62	0	8	-	-	-	-	-	-	-	-	-	-	-	-	-	-	-	-	-	-	-	-	-
ERR1949968	-	Sensitiv	92.19	1740200	35	0	69	-	-	-	-	-	-	-	-	-	-	-	-	-	-	-	-	-	-	-	-	-
ERR1949969	-	Sensitiv	92.48	1965148	38	0	29	-	-	-	-	-	-	-	-	-	-	-	-	-	-	-	-	-	-	-	-	-
ERR1949970	-	Sensitiv	98.05	1725361	49	0	8	-	-	-	-	-	-	-	-	-	-	-	-	-	-	-	-	-	-	-	-	-
ERR1949976	-	Sensitiv	97.96	1355820	37	0	11	-	-	-	-	-	-	-	-	-	-	-	-	-	-	-	-	-	-	-	-	-
ERR1949977	-	Sensitiv	98.12	1190571	35	0	10	-	-	-	-	-	-	-	-	-	-	-	-	-	-	-	-	-	-	-	-	-
ERR1949978	-	Sensitiv	91.81	2059748	41	0	47	-	-	-	-	-	-	-	-	-	-	-	-	-	-	-	-	-	-	-	-	-
ERR1949979	-	Sensitiv	97.55	2060026	55	0	7	-	-	-	-	-	-	-	-	-	-	-	-	-	-	-	-	-	-	-	-	-
ERR1949981	-	Sensitiv	98.66	1586565	41	0	10	-	-	-	-	-	-	-	-	-	-	-	-	-	-	-	-	-	-	-	-	-
ERR1949984	-	Sensitiv	98.96	2150385	57	0	7	-	-	-	-	-	-	-	-	-	-	-	-	-	-	-	-	-	-	-	-	-
ERR1949987	-	Sensitiv	98.89	1792396	49	0	7	-	-	-	-	-	-	-	-	-	-	-	-	-	-	-	-	-	-	-	-	-
ERR1949988	-	Sensitiv	98.38	1452080	40	0	8	-	-	-	-	-	-	-	-	-	-	-	-	-	-	-	-	-	-	-	-	-
ERR1949995	-	Sensitiv	98.83	1596378	43	0	8	-	-	-	-	-	-	-	-	-	-	-	-	-	-	-	-	-	-	-	-	-
ERR1949996	-	Sensitiv	98.84	1278961	35	0	10	-	-	-	-	-	-	-	-	-	-	-	-	-	-	-	-	-	-	-	-	-
ERR1949997	-	Sensitiv	98.84	1478939	40	0	9	-	-	-	-	-	-	-	-	-	-	-	-	-	-	-	-	-	-	-	-	-
ERR1950001	-	Sensitiv	98.46	1262057	34	0	12	-	-	-	-	-	-	-	-	-	-	-	-	-	-	-	-	-	-	-	-	-
ERR1950005	-	Sensitiv	98.88	1108418	30	0	14	-	-	-	-	-	-	-	-	-	-	-	-	-	-	-	-	-	-	-	-	-
ERR1950006	-	Sensitiv	98.95	1124718	31	0	10	-	-	-	-	-	-	-	-	-	-	-	-	-	-	-	-	-	-	-	-	-
ERR1950007	-	Sensitiv	98.9	1429350	40	0	8	-	-	-	-	-	-	-	-	-	-	-	-	-	-	-	-	-	-	-	-	-
ERR1950013	-	Sensitiv	98.97	1454337	39	0	7	-	-	-	-	-	-	-	-	-	-	-	-	-	-	-	-	-	-	-	-	-
ERR1950014	-	Sensitiv	98.99	1817009	49	0	7	-	-	-	-	-	-	-	-	-	-	-	-	-	-	-	-	-	-	-	-	-
ERR1950015	-	Sensitiv	98.99	2408346	65	0	7	-	-	-	-	-	-	-	-	-	-	-	-	-	-	-	-	-	-	-	-	-
ERR1950017	-	Sensitiv	91.82	1959275	40	0	39	-	-	-	-	-	-	-	-	-	-	-	-	-	-	-	-	-	-	-	-	-
ERR1950018	-	Sensitiv	98.94	1599555	43	0	7	-	-	-	-	-	-	-	-	-	-	-	-	-	-	-	-	-	-	-	-	-
ERR1950019	-	Sensitiv	98.94	1820102	49	0	8	-	-	-	-	-	-	-	-	-	-	-	-	-	-	-	-	-	-	-	-	-
ERR1950021	-	Sensitiv	98.99	1647367	46	0	9	-	-	-	-	-	-	-	-	-	-	-	-	-	-	-	-	-	-	-	-	-
ERR1950025	-	Sensitiv	98.56	1447877	37	0	16	-	-	-	-	-	-	-	-	-	-	-	-	-	-	-	-	-	-	-	-	-
ERR1950026	-	Sensitiv	98.75	1592496	43	0	8	-	-	-	-	-	-	-	-	-	-	-	-	-	-	-	-	-	-	-	-	-
ERR1950030	-	Sensitiv	98.78	2096654	58	0	7	-	-	-	-	-	-	-	-	-	-	-	-	-	-	-	-	-	-	-	-	-
ERR1950031	-	Sensitiv	98.86	1615339	44	0	7	-	-	-	-	-	-	-	-	-	-	-	-	-	-	-	-	-	-	-	-	-
ERR1950034	-	Sensitiv	98.82	1220553	33	0	10	-	-	-	-	-	-	-	-	-	-	-	-	-	-	-	-	-	-	-	-	-
ERR1950036	-	Sensitiv	98.81	1605913	44	0	8	-	-	-	-	-	-	-	-	-	-	-	-	-	-	-	-	-	-	-	-	-
ERR1950038	-	Sensitiv	92.37	1694087	35	0	46	-	-	-	-	-	-	-	-	-	-	-	-	-	-	-	-	-	-	-	-	-
ERR1950041	-	Sensitiv	98.83	1218624	33	0	10	-	-	-	-	-	-	-	-	-	-	-	-	-	-	-	-	-	-	-	-	-
ERR1950042	-	Sensitiv	98.9	1210646	33	0	9	-	-	-	-	-	-	-	-	-	-	-	-	-	-	-	-	-	-	-	-	-
ERR1950043	-	Sensitiv	98.74	2279148	63	0	8	-	-	-	-	-	-	-	-	-	-	-	-	-	-	-	-	-	-	-	-	-
ERR1950044	-	Sensitiv	98.85	1170437	31	0	18	-	-	-	-	-	-	-	-	-	-	-	-	-	-	-	-	-	-	-	-	-
ERR1950046	-	Sensitiv	98.89	1570738	41	0	9	-	-	-	-	-	-	-	-	-	-	-	-	-	-	-	-	-	-	-	-	-
ERR1950048	-	Sensitiv	98.85	1419163	38	0	10	-	-	-	-	-	-	-	-	-	-	-	-	-	-	-	-	-	-	-	-	-
ERR1950050	-	Sensitiv	98.91	1217432	33	0	12	-	-	-	-	-	-	-	-	-	-	-	-	-	-	-	-	-	-	-	-	-
ERR1950051	-	Sensitiv	98.76	1762115	47	0	7	-	-	-	-	-	-	-	-	-	-	-	-	-	-	-	-	-	-	-	-	-
ERR1950056	-	Sensitiv	98.77	1259406	33	0	15	-	-	-	-	-	-	-	-	-	-	-	-	-	-	-	-	-	-	-	-	-
ERR1950057	-	Sensitiv	98.78	2101712	58	0	7	-	-	-	-	-	-	-	-	-	-	-	-	-	-	-	-	-	-	-	-	-
ERR1950060	-	Sensitiv	97.77	2057477	54	0	10	-	-	-	-	-	-	-	-	-	-	-	-	-	-	-	-	-	-	-	-	-
ERR1950063	-	Sensitiv	98.74	1324103	36	0	13	-	-	-	-	-	-	-	-	-	-	-	-	-	-	-	-	-	-	-	-	-
ERR1950066	-	Sensitiv	98.82	1448591	39	0	9	-	-	-	-	-	-	-	-	-	-	-	-	-	-	-	-	-	-	-	-	-
ERR1950071	-	Sensitiv	98.83	2471441	65	0	7	-	-	-	-	-	-	-	-	-	-	-	-	-	-	-	-	-	-	-	-	-
ERR1950073	-	Sensitiv	98.85	1509997	40	0	9	-	-	-	-	-	-	-	-	-	-	-	-	-	-	-	-	-	-	-	-	-
ERR1950075	-	Sensitiv	98.95	1299982	35	0	13	-	-	-	-	-	-	-	-	-	-	-	-	-	-	-	-	-	-	-	-	-
ERR1950076	-	Sensitiv	98.93	1307681	35	0	12	-	-	-	-	-	-	-	-	-	-	-	-	-	-	-	-	-	-	-	-	-
ERR1950079	-	Sensitiv	96.92	1983186	55	0	8	-	-	-	-	-	-	-	-	-	-	-	-	-	-	-	-	-	-	-	-	-
ERR1950082	-	Sensitiv	98.85	1966296	53	0	10	-	-	-	-	-	-	-	-	-	-	-	-	-	-	-	-	-	-	-	-	-
ERR1950087	-	Sensitiv	98.94	1225184	32	0	10	-	-	-	-	-	-	-	-	-	-	-	-	-	-	-	-	-	-	-	-	-
ERR1950090	-	Sensitiv	98.95	2688134	74	0	7	-	-	-	-	-	-	-	-	-	-	-	-	-	-	-	-	-	-	-	-	-
ERR1971850	-	Sensitiv	98.29	4690403	268	0	33	-	-	-	-	-	-	-	-	-	-	-	-	-	-	-	-	-	-	-	-	-
ERR1971852	-	Sensitiv	98.89	2332538	115	0	33	-	-	-	-	-	-	-	-	-	-	-	-	-	-	-	-	-	-	-	-	-
ERR1971853	-	Sensitiv	98.9	3880827	211	0	33	-	-	-	-	-	-	-	-	-	-	-	-	-	-	-	-	-	-	-	-	-
ERR1971854	-	Sensitiv	98.87	3943661	196	0	33	-	-	-	-	-	-	-	-	-	-	-	-	-	-	-	-	-	-	-	-	-
ERR1971855	-	Sensitiv	98.23	3334440	183	0	34	-	-	-	-	-	-	-	-	-	-	-	-	-	-	-	-	-	-	-	-	-
ERR1971857	-	Sensitiv	97.61	3209499	184	0	34	-	-	-	-	-	-	-	-	-	-	-	-	-	-	-	-	-	-	-	-	-
ERR1971859	-	Sensitiv	98.14	3936260	225	0	33	-	-	-	-	-	-	-	-	-	-	-	-	-	-	-	-	-	-	-	-	-
ERR1971860	-	Sensitiv	98.91	3198801	179	0	32	-	-	-	-	-	-	-	-	-	-	-	-	-	-	-	-	-	-	-	-	-
ERR1971862	-	Sensitiv	98.66	4989910	276	0	34	-	-	-	-	-	-	-	-	-	-	-	-	-	-	-	-	-	-	-	-	-
ERR1971864	-	Sensitiv	97.34	5015858	279	0	34	-	-	-	-	-	-	-	-	-	-	-	-	-	-	-	-	-	-	-	-	-
ERR1971865	-	Sensitiv	97.71	1645107	92	0	33	-	-	-	-	-	-	-	-	-	-	-	-	-	-	-	-	-	-	-	-	-
ERR1971866	-	Sensitiv	97.95	3257102	192	0	33	-	-	-	-	-	-	-	-	-	-	-	-	-	-	-	-	-	-	-	-	-
ERR1971867	-	Sensitiv	98.79	2752126	159	0	33	-	-	-	-	-	-	-	-	-	-	-	-	-	-	-	-	-	-	-	-	-
ERR1971869	-	Sensitiv	98.73	2404585	139	0	33	-	-	-	-	-	-	-	-	-	-	-	-	-	-	-	-	-	-	-	-	-
ERR1971876	-	Sensitiv	98.55	5745091	295	0	32	-	-	-	-	-	-	-	-	-	-	-	-	-	-	-	-	-	-	-	-	-
ERR1971877	-	Sensitiv	98.15	5496966	281	0	33	-	-	-	-	-	-	-	-	-	-	-	-	-	-	-	-	-	-	-	-	-
ERR211991	-	Sensitiv	98.99	3375632	74	0	49	-	-	-	-	-	-	-	-	-	-	-	-	-	-	-	-	-	-	-	-	-
ERR211992	-	Sensitiv	99.49	4296433	95	0	18	-	-	-	-	-	-	-	-	-	-	-	-	-	-	-	-	-	-	-	-	-
ERR211993	-	Sensitiv	99.48	5637123	127	0	22	-	-	-	-	-	-	-	-	-	-	-	-	-	-	-	-	-	-	-	-	-
ERR211995	-	Sensitiv	99.38	3309066	73	0	18	-	-	-	-	-	-	-	-	-	-	-	-	-	-	-	-	-	-	-	-	-
ERR211996	-	Sensitiv	99.44	5348861	119	0	24	-	-	-	-	-	-	-	-	-	-	-	-	-	-	-	-	-	-	-	-	-
ERR211997	-	Sensitiv	92.66	2387936	52	0	115	-	-	-	-	-	-	-	-	-	-	-	-	-	-	-	-	-	-	-	-	-
ERR211998	-	Sensitiv	99.53	5250041	116	0	24	-	-	-	-	-	-	-	-	-	-	-	-	-	-	-	-	-	-	-	-	-
ERR211999	-	Sensitiv	99.41	2323049	52	0	23	-	-	-	-	-	-	-	-	-	-	-	-	-	-	-	-	-	-	-	-	-
ERR212000	-	Sensitiv	97.52	3299507	73	0	21	-	-	-	-	-	-	-	-	-	-	-	-	-	-	-	-	-	-	-	-	-
ERR212007	-	Sensitiv	99.15	3527831	76	0	28	-	-	-	-	-	-	-	-	-	-	-	-	-	-	-	-	-	-	-	-	-
ERR212009	-	Sensitiv	99.43	2138937	46	0	24	-	-	-	-	-	-	-	-	-	-	-	-	-	-	-	-	-	-	-	-	-
ERR212010	-	Sensitiv	99.34	2343656	52	0	21	-	-	-	-	-	-	-	-	-	-	-	-	-	-	-	-	-	-	-	-	-
ERR212011	-	Sensitiv	93.42	3680407	80	0	49	-	-	-	-	-	-	-	-	-	-	-	-	-	-	-	-	-	-	-	-	-
ERR212012	-	Sensitiv	99.54	2507139	56	0	28	-	-	-	-	-	-	-	-	-	-	-	-	-	-	-	-	-	-	-	-	-
ERR212013	-	Sensitiv	99.2	2363565	52	0	30	-	-	-	-	-	-	-	-	-	-	-	-	-	-	-	-	-	-	-	-	-
ERR212014	-	Sensitiv	99.29	2134505	47	0	24	-	-	-	-	-	-	-	-	-	-	-	-	-	-	-	-	-	-	-	-	-
ERR212016	-	Sensitiv	98.29	2090333	40	0	29	-	-	-	-	-	-	-	-	-	-	-	-	-	-	-	-	-	-	-	-	-
ERR212018	-	Sensitiv	99.57	2070450	46	0	24	-	-	-	-	-	-	-	-	-	-	-	-	-	-	-	-	-	-	-	-	-
ERR212019	-	Sensitiv	99.25	1834381	40	0	28	-	-	-	-	-	-	-	-	-	-	-	-	-	-	-	-	-	-	-	-	-
ERR212020	-	Sensitiv	99.26	2363265	52	0	17	-	-	-	-	-	-	-	-	-	-	-	-	-	-	-	-	-	-	-	-	-
ERR212022	-	Sensitiv	99.01	2297590	51	0	41	-	-	-	-	-	-	-	-	-	-	-	-	-	-	-	-	-	-	-	-	-
ERR212023	-	Sensitiv	99.31	3086049	69	0	21	-	-	-	-	-	-	-	-	-	-	-	-	-	-	-	-	-	-	-	-	-
ERR212026	-	Sensitiv	99.22	2147326	47	0	33	-	-	-	-	-	-	-	-	-	-	-	-	-	-	-	-	-	-	-	-	-
ERR212027	-	Sensitiv	99.27	2125376	47	0	28	-	-	-	-	-	-	-	-	-	-	-	-	-	-	-	-	-	-	-	-	-
ERR212031	-	Sensitiv	99.13	2412953	53	0	30	-	-	-	-	-	-	-	-	-	-	-	-	-	-	-	-	-	-	-	-	-
ERR212032	-	Sensitiv	99.22	5078324	114	0	26	-	-	-	-	-	-	-	-	-	-	-	-	-	-	-	-	-	-	-	-	-
ERR212037	-	Sensitiv	99.29	5177829	115	0	27	-	-	-	-	-	-	-	-	-	-	-	-	-	-	-	-	-	-	-	-	-
ERR212038	-	Sensitiv	98.94	2785598	58	0	48	-	-	-	-	-	-	-	-	-	-	-	-	-	-	-	-	-	-	-	-	-
ERR212040	-	Sensitiv	99.41	2432145	54	0	25	-	-	-	-	-	-	-	-	-	-	-	-	-	-	-	-	-	-	-	-	-
ERR212045	-	Sensitiv	99.57	5743368	129	0	25	-	-	-	-	-	-	-	-	-	-	-	-	-	-	-	-	-	-	-	-	-
ERR212047	-	Sensitiv	95.47	2238090	49	0	63	-	-	-	-	-	-	-	-	-	-	-	-	-	-	-	-	-	-	-	-	-
ERR212049	-	Sensitiv	99.34	5995844	134	0	20	-	-	-	-	-	-	-	-	-	-	-	-	-	-	-	-	-	-	-	-	-
ERR212050	-	Sensitiv	99.25	1850928	41	0	26	-	-	-	-	-	-	-	-	-	-	-	-	-	-	-	-	-	-	-	-	-
ERR212051	-	Sensitiv	99.29	2927320	65	0	21	-	-	-	-	-	-	-	-	-	-	-	-	-	-	-	-	-	-	-	-	-
ERR212055	-	Sensitiv	99.47	4508398	97	0	23	-	-	-	-	-	-	-	-	-	-	-	-	-	-	-	-	-	-	-	-	-
ERR212056	-	Sensitiv	99.4	2089138	46	0	22	-	-	-	-	-	-	-	-	-	-	-	-	-	-	-	-	-	-	-	-	-
ERR212057	-	Sensitiv	99.44	5344790	120	0	23	-	-	-	-	-	-	-	-	-	-	-	-	-	-	-	-	-	-	-	-	-
ERR212060	-	Sensitiv	99.44	5194866	117	0	23	-	-	-	-	-	-	-	-	-	-	-	-	-	-	-	-	-	-	-	-	-
ERR212061	-	Sensitiv	99.49	2724808	61	0	21	-	-	-	-	-	-	-	-	-	-	-	-	-	-	-	-	-	-	-	-	-
ERR212062	-	Sensitiv	99.51	3036693	68	0	22	-	-	-	-	-	-	-	-	-	-	-	-	-	-	-	-	-	-	-	-	-
ERR212063	-	Sensitiv	99.5	5474085	122	0	22	-	-	-	-	-	-	-	-	-	-	-	-	-	-	-	-	-	-	-	-	-
ERR212065	-	Sensitiv	99.38	5173297	115	0	26	-	-	-	-	-	-	-	-	-	-	-	-	-	-	-	-	-	-	-	-	-
ERR212066	-	Sensitiv	99.09	3820409	85	0	48	-	-	-	-	-	-	-	-	-	-	-	-	-	-	-	-	-	-	-	-	-
ERR212067	-	Sensitiv	99.09	2422937	54	0	46	-	-	-	-	-	-	-	-	-	-	-	-	-	-	-	-	-	-	-	-	-
ERR212068	-	Sensitiv	99.53	2274097	51	0	25	-	-	-	-	-	-	-	-	-	-	-	-	-	-	-	-	-	-	-	-	-
ERR212070	-	Sensitiv	99.26	3658170	82	0	21	-	-	-	-	-	-	-	-	-	-	-	-	-	-	-	-	-	-	-	-	-
ERR212071	-	Sensitiv	99.44	3014651	67	0	21	-	-	-	-	-	-	-	-	-	-	-	-	-	-	-	-	-	-	-	-	-
ERR212072	-	Sensitiv	99.53	4463187	100	0	22	-	-	-	-	-	-	-	-	-	-	-	-	-	-	-	-	-	-	-	-	-
ERR212073	-	Sensitiv	98.98	5579336	117	0	50	-	-	-	-	-	-	-	-	-	-	-	-	-	-	-	-	-	-	-	-	-
ERR212074	-	Sensitiv	99.29	2392036	53	0	26	-	-	-	-	-	-	-	-	-	-	-	-	-	-	-	-	-	-	-	-	-
ERR212075	-	Sensitiv	99.43	4862391	107	0	21	-	-	-	-	-	-	-	-	-	-	-	-	-	-	-	-	-	-	-	-	-
ERR212076	-	Sensitiv	99.55	3365764	74	0	13	-	-	-	-	-	-	-	-	-	-	-	-	-	-	-	-	-	-	-	-	-
ERR212080	-	Sensitiv	99.49	2185581	49	0	24	-	-	-	-	-	-	-	-	-	-	-	-	-	-	-	-	-	-	-	-	-
ERR212081	-	Sensitiv	99.31	2942880	65	0	27	-	-	-	-	-	-	-	-	-	-	-	-	-	-	-	-	-	-	-	-	-
ERR212084	-	Sensitiv	89.41	3380163	65	0	81	-	-	-	-	-	-	-	-	-	-	-	-	-	-	-	-	-	-	-	-	-
ERR212085	-	Sensitiv	99.48	3179031	71	0	28	-	-	-	-	-	-	-	-	-	-	-	-	-	-	-	-	-	-	-	-	-
ERR212087	-	Sensitiv	96.33	3382137	72	0	27	-	-	-	-	-	-	-	-	-	-	-	-	-	-	-	-	-	-	-	-	-
ERR212089	-	Sensitiv	98.65	6536231	138	0	46	-	-	-	-	-	-	-	-	-	-	-	-	-	-	-	-	-	-	-	-	-
ERR212092	-	Sensitiv	98.95	4910847	106	0	23	-	-	-	-	-	-	-	-	-	-	-	-	-	-	-	-	-	-	-	-	-
ERR212093	-	Sensitiv	97.97	8062584	174	0	46	-	-	-	-	-	-	-	-	-	-	-	-	-	-	-	-	-	-	-	-	-
ERR212094	-	Sensitiv	98.65	3323261	70	0	41	-	-	-	-	-	-	-	-	-	-	-	-	-	-	-	-	-	-	-	-	-
ERR212095	-	Sensitiv	99.02	5410287	117	0	21	-	-	-	-	-	-	-	-	-	-	-	-	-	-	-	-	-	-	-	-	-
ERR212096	-	Sensitiv	91.59	4546376	98	0	93	-	-	-	-	-	-	-	-	-	-	-	-	-	-	-	-	-	-	-	-	-
ERR212099	-	Sensitiv	99	6738366	145	0	18	-	-	-	-	-	-	-	-	-	-	-	-	-	-	-	-	-	-	-	-	-
ERR212102	-	Sensitiv	98.67	4421241	95	0	49	-	-	-	-	-	-	-	-	-	-	-	-	-	-	-	-	-	-	-	-	-
ERR212104	-	Sensitiv	99.07	3742359	81	0	30	-	-	-	-	-	-	-	-	-	-	-	-	-	-	-	-	-	-	-	-	-
ERR212106	-	Sensitiv	98.64	6886911	146	0	45	-	-	-	-	-	-	-	-	-	-	-	-	-	-	-	-	-	-	-	-	-
ERR212115	-	Sensitiv	99.15	3486570	76	0	21	-	-	-	-	-	-	-	-	-	-	-	-	-	-	-	-	-	-	-	-	-
ERR212116	-	Sensitiv	98.62	3882741	83	0	44	-	-	-	-	-	-	-	-	-	-	-	-	-	-	-	-	-	-	-	-	-
ERR212118	-	Sensitiv	99.02	3197877	69	0	20	-	-	-	-	-	-	-	-	-	-	-	-	-	-	-	-	-	-	-	-	-
ERR212119	-	Sensitiv	98.95	8783347	191	0	21	-	-	-	-	-	-	-	-	-	-	-	-	-	-	-	-	-	-	-	-	-
ERR212120	-	Sensitiv	98.8	7077633	153	0	24	-	-	-	-	-	-	-	-	-	-	-	-	-	-	-	-	-	-	-	-	-
ERR212126	-	Sensitiv	98.94	3908079	84	0	20	-	-	-	-	-	-	-	-	-	-	-	-	-	-	-	-	-	-	-	-	-
ERR212128	-	Sensitiv	98.8	2932520	60	0	23	-	-	-	-	-	-	-	-	-	-	-	-	-	-	-	-	-	-	-	-	-
ERR212129	-	Sensitiv	98.72	3017824	63	0	22	-	-	-	-	-	-	-	-	-	-	-	-	-	-	-	-	-	-	-	-	-
ERR212130	-	Sensitiv	98.66	3079508	64	0	22	-	-	-	-	-	-	-	-	-	-	-	-	-	-	-	-	-	-	-	-	-
ERR212133	-	Sensitiv	99.13	6631875	143	0	24	-	-	-	-	-	-	-	-	-	-	-	-	-	-	-	-	-	-	-	-	-
ERR212136	-	Sensitiv	98.63	6893833	146	0	46	-	-	-	-	-	-	-	-	-	-	-	-	-	-	-	-	-	-	-	-	-
ERR212137	-	Sensitiv	98.66	5477230	117	0	47	-	-	-	-	-	-	-	-	-	-	-	-	-	-	-	-	-	-	-	-	-
ERR212141	-	Sensitiv	99.04	8541402	186	0	25	-	-	-	-	-	-	-	-	-	-	-	-	-	-	-	-	-	-	-	-	-
ERR212142	-	Sensitiv	98.18	7356426	146	0	29	-	-	-	-	-	-	-	-	-	-	-	-	-	-	-	-	-	-	-	-	-
ERR212143	-	Sensitiv	98.79	9884599	206	0	14	-	-	-	-	-	-	-	-	-	-	-	-	-	-	-	-	-	-	-	-	-
ERR212144	-	Sensitiv	98.25	7286722	144	0	26	-	-	-	-	-	-	-	-	-	-	-	-	-	-	-	-	-	-	-	-	-
ERR212145	-	Sensitiv	98.85	8118298	171	0	21	-	-	-	-	-	-	-	-	-	-	-	-	-	-	-	-	-	-	-	-	-
ERR212147	-	Sensitiv	98.71	8055102	162	0	32	-	-	-	-	-	-	-	-	-	-	-	-	-	-	-	-	-	-	-	-	-
ERR212148	-	Sensitiv	98.02	5245613	104	0	19	-	-	-	-	-	-	-	-	-	-	-	-	-	-	-	-	-	-	-	-	-
ERR212150	-	Sensitiv	98.09	5031211	100	0	45	-	-	-	-	-	-	-	-	-	-	-	-	-	-	-	-	-	-	-	-	-
ERR212151	-	Sensitiv	97.82	4886393	95	0	20	-	-	-	-	-	-	-	-	-	-	-	-	-	-	-	-	-	-	-	-	-
ERR212153	-	Sensitiv	97.22	4506909	88	0	19	-	-	-	-	-	-	-	-	-	-	-	-	-	-	-	-	-	-	-	-	-
ERR212154	-	Sensitiv	98.6	5528639	115	0	17	-	-	-	-	-	-	-	-	-	-	-	-	-	-	-	-	-	-	-	-	-
ERR212156	-	Sensitiv	98.74	8086746	167	0	17	-	-	-	-	-	-	-	-	-	-	-	-	-	-	-	-	-	-	-	-	-
ERR212163	-	Sensitiv	98.53	3854740	80	0	44	-	-	-	-	-	-	-	-	-	-	-	-	-	-	-	-	-	-	-	-	-
ERR212164	-	Sensitiv	98.57	3296401	68	0	43	-	-	-	-	-	-	-	-	-	-	-	-	-	-	-	-	-	-	-	-	-
ERR212166	-	Sensitiv	98.67	4504933	94	0	42	-	-	-	-	-	-	-	-	-	-	-	-	-	-	-	-	-	-	-	-	-
ERR212167	-	Sensitiv	98.81	5462143	116	0	21	-	-	-	-	-	-	-	-	-	-	-	-	-	-	-	-	-	-	-	-	-
ERR212168	-	Sensitiv	99.15	3637216	77	0	28	-	-	-	-	-	-	-	-	-	-	-	-	-	-	-	-	-	-	-	-	-
ERR212169	-	Sensitiv	98.93	6003832	129	0	20	-	-	-	-	-	-	-	-	-	-	-	-	-	-	-	-	-	-	-	-	-
ERR212170	-	Sensitiv	98.92	3417415	72	0	26	-	-	-	-	-	-	-	-	-	-	-	-	-	-	-	-	-	-	-	-	-
ERR212171	-	Sensitiv	99.03	7366732	157	0	24	-	-	-	-	-	-	-	-	-	-	-	-	-	-	-	-	-	-	-	-	-
ERR212172	-	Sensitiv	99.07	4557206	96	0	19	-	-	-	-	-	-	-	-	-	-	-	-	-	-	-	-	-	-	-	-	-
ERR212173	-	Sensitiv	98.8	7171731	148	0	23	-	-	-	-	-	-	-	-	-	-	-	-	-	-	-	-	-	-	-	-	-
ERR212176	-	Sensitiv	99.09	5414907	118	0	21	-	-	-	-	-	-	-	-	-	-	-	-	-	-	-	-	-	-	-	-	-
ERR212177	-	Sensitiv	99.12	7223000	157	0	21	-	-	-	-	-	-	-	-	-	-	-	-	-	-	-	-	-	-	-	-	-
ERR212178	-	Sensitiv	98.72	8260894	178	0	41	-	-	-	-	-	-	-	-	-	-	-	-	-	-	-	-	-	-	-	-	-
ERR212180	-	Sensitiv	98.67	6297434	131	0	46	-	-	-	-	-	-	-	-	-	-	-	-	-	-	-	-	-	-	-	-	-
ERR212181	-	Sensitiv	99.21	4791530	104	0	23	-	-	-	-	-	-	-	-	-	-	-	-	-	-	-	-	-	-	-	-	-
ERR2145494	-	Sensitiv	95.57	4852740	96	0	10	-	-	-	-	-	-	-	-	-	-	-	-	-	-	-	-	-	-	-	-	-
ERR2145504	-	Sensitiv	96.81	3919318	77	0	20	-	-	-	-	-	-	-	-	-	-	-	-	-	-	-	-	-	-	-	-	-
ERR2145506	-	Sensitiv	97.37	7757087	154	0	8	-	-	-	-	-	-	-	-	-	-	-	-	-	-	-	-	-	-	-	-	-
ERR2145519	-	Sensitiv	96.37	2154964	42	0	11	-	-	-	-	-	-	-	-	-	-	-	-	-	-	-	-	-	-	-	-	-
ERR2145522	-	Sensitiv	96.07	9462242	187	0	8	-	-	-	-	-	-	-	-	-	-	-	-	-	-	-	-	-	-	-	-	-
ERR2145523	-	Sensitiv	93	5077003	99	0	21	-	-	-	-	-	-	-	-	-	-	-	-	-	-	-	-	-	-	-	-	-
ERR216900	-	Sensitiv	99.08	3651405	66	0	17	-	-	-	-	-	-	-	-	-	-	-	-	-	-	-	-	-	-	-	-	-
ERR216903	-	Sensitiv	98.09	3538527	65	0	44	-	-	-	-	-	-	-	-	-	-	-	-	-	-	-	-	-	-	-	-	-
ERR216907	-	Sensitiv	91.25	4920121	97	0	34	-	-	-	-	-	-	-	-	-	-	-	-	-	-	-	-	-	-	-	-	-
ERR216911	-	Sensitiv	98.71	5490458	113	0	19	-	-	-	-	-	-	-	-	-	-	-	-	-	-	-	-	-	-	-	-	-
ERR216912	-	Sensitiv	99.04	5935555	124	0	20	-	-	-	-	-	-	-	-	-	-	-	-	-	-	-	-	-	-	-	-	-
ERR216913	-	Sensitiv	99.36	3467584	73	0	21	-	-	-	-	-	-	-	-	-	-	-	-	-	-	-	-	-	-	-	-	-
ERR216915	-	Sensitiv	95.74	1959196	38	0	20	-	-	-	-	-	-	-	-	-	-	-	-	-	-	-	-	-	-	-	-	-
ERR216916	-	Sensitiv	92.88	2708685	55	0	16	-	-	-	-	-	-	-	-	-	-	-	-	-	-	-	-	-	-	-	-	-
ERR216919	-	Sensitiv	99.19	1773057	36	0	21	-	-	-	-	-	-	-	-	-	-	-	-	-	-	-	-	-	-	-	-	-
ERR216920	-	Sensitiv	99.33	3862960	80	0	19	-	-	-	-	-	-	-	-	-	-	-	-	-	-	-	-	-	-	-	-	-
ERR216921	-	Sensitiv	98.84	3661236	75	0	22	-	-	-	-	-	-	-	-	-	-	-	-	-	-	-	-	-	-	-	-	-
ERR216922	-	Sensitiv	96.07	2041683	38	0	15	-	-	-	-	-	-	-	-	-	-	-	-	-	-	-	-	-	-	-	-	-
ERR216924	-	Sensitiv	98.18	6091897	125	0	23	-	-	-	-	-	-	-	-	-	-	-	-	-	-	-	-	-	-	-	-	-
ERR216925	-	Sensitiv	98.91	3039316	60	0	16	-	-	-	-	-	-	-	-	-	-	-	-	-	-	-	-	-	-	-	-	-
ERR216926	-	Sensitiv	99.36	3543545	73	0	17	-	-	-	-	-	-	-	-	-	-	-	-	-	-	-	-	-	-	-	-	-
ERR216927	-	Sensitiv	98.77	1570298	31	0	44	-	-	-	-	-	-	-	-	-	-	-	-	-	-	-	-	-	-	-	-	-
ERR216931	-	Sensitiv	99.31	2225280	45	0	16	-	-	-	-	-	-	-	-	-	-	-	-	-	-	-	-	-	-	-	-	-
ERR216935	-	Sensitiv	99.48	6206521	134	0	11	-	-	-	-	-	-	-	-	-	-	-	-	-	-	-	-	-	-	-	-	-
ERR216936	-	Sensitiv	99.44	4566459	98	0	10	-	-	-	-	-	-	-	-	-	-	-	-	-	-	-	-	-	-	-	-	-
ERR216937	-	Sensitiv	98.7	1989390	38	0	24	-	-	-	-	-	-	-	-	-	-	-	-	-	-	-	-	-	-	-	-	-
ERR216940	-	Sensitiv	98.82	3237372	63	0	38	-	-	-	-	-	-	-	-	-	-	-	-	-	-	-	-	-	-	-	-	-
ERR216941	-	Sensitiv	98.63	1555737	31	0	27	-	-	-	-	-	-	-	-	-	-	-	-	-	-	-	-	-	-	-	-	-
ERR216943	-	Sensitiv	98.19	3967474	82	0	18	-	-	-	-	-	-	-	-	-	-	-	-	-	-	-	-	-	-	-	-	-
ERR216944	-	Sensitiv	98.41	1641409	31	0	25	-	-	-	-	-	-	-	-	-	-	-	-	-	-	-	-	-	-	-	-	-
ERR216945	-	Sensitiv	99.36	2032600	40	0	14	-	-	-	-	-	-	-	-	-	-	-	-	-	-	-	-	-	-	-	-	-
ERR216946	-	Sensitiv	98.09	1967695	36	0	19	-	-	-	-	-	-	-	-	-	-	-	-	-	-	-	-	-	-	-	-	-
ERR216948	-	Sensitiv	99.29	3473654	70	0	17	-	-	-	-	-	-	-	-	-	-	-	-	-	-	-	-	-	-	-	-	-
ERR216954	-	Sensitiv	98.56	1480042	30	0	18	-	-	-	-	-	-	-	-	-	-	-	-	-	-	-	-	-	-	-	-	-
ERR216958	-	Sensitiv	98.74	3093789	51	0	21	-	-	-	-	-	-	-	-	-	-	-	-	-	-	-	-	-	-	-	-	-
[truncated: 11,519 more rows]
