# Supplementary material for: Toxin-antitoxin system gene mutations driving Mycobacterium tuberculosis transmission revealed by whole genome sequencing
Source: Front Microbiol. 2024 Jul 31;15:1398886. doi: 10.3389/fmicb.2024.1398886 (PMC11322068; doi:10.3389/fmicb.2024.1398886)
Supplement: Supplementary file 5 [file Data_Sheet_5.xlsx]

## Sheet: Supplement Table3
CHROM	POS	TYPE	REF	ALT	EVIDENCE	FTYPE	STRAND	NT_POS	AA_POS	EFFECT	LOCUS_TAG	GENE	PRODUCT	SAMPLE_NAME
NC_000962	2202582	snp	G	T	T:37 G:1	CDS	+	445/450	149/149	missense_variant c.445G>T p.Ala149Ser	Rv1956	higA	antitoxin HigA	SRR8651633
NC_000962	2808142	snp	C	G	G:35 C:0	CDS	+	60/222	20/73	synonymous_variant c.60C>G p.Ser20Ser	Rv2493	vapB38	antitoxin VapB38	SRR8651633
NC_000962	3137058	snp	G	A	A:25 G:0	CDS	-	167/216	56/71	missense_variant c.167C>T p.Ala56Val	Rv2830c	vapB22	antitoxin VapB22	SRR8651633
NC_000962	3177884	snp	C	A	A:25 C:0	CDS	+	63/264	21/87	synonymous_variant c.63C>A p.Arg21Arg	Rv2866	relG	toxin RelG	SRR8651633
NC_000962	4140319	snp	G	A	A:53 G:0	CDS	-	145/225	49/74	missense_variant c.145C>T p.Arg49Cys	Rv3697A	vapB48	antitoxin VapB48	SRR8651633
NC_000962	3137058	snp	G	A	A:28 G:0	CDS	-	167/216	56/71	missense_variant c.167C>T p.Ala56Val	Rv2830c	vapB22	antitoxin VapB22	ERR036194
NC_000962	3177884	snp	C	A	A:29 C:0	CDS	+	63/264	21/87	synonymous_variant c.63C>A p.Arg21Arg	Rv2866	relG	toxin RelG	ERR036194
NC_000962	2930254	snp	G	A	A:28 G:0	CDS	+	185/288	62/95	missense_variant c.185G>A p.Gly62Asp	Rv2601A	vapB41	antitoxin VapB41	ERR036215
NC_000962	3137058	snp	G	A	A:31 G:0	CDS	-	167/216	56/71	missense_variant c.167C>T p.Ala56Val	Rv2830c	vapB22	antitoxin VapB22	ERR036215
NC_000962	3174761	snp	A	C	C:27 A:1	CDS	+	15/249	5/82	missense_variant c.15A>C p.Glu5Asp	Rv2862A	vapB23	antitoxin VapB23	ERR036215
NC_000962	3177884	snp	C	A	A:20 C:0	CDS	+	63/264	21/87	synonymous_variant c.63C>A p.Arg21Arg	Rv2866	relG	toxin RelG	ERR036215
NC_000962	363464	snp	G	A	A:35 G:0	CDS	+	213/228	71/75	synonymous_variant c.213G>A p.Arg71Arg	Rv0298		antitoxin	ERR1034638
NC_000962	2202500	snp	C	T	T:26 C:0	CDS	+	363/450	121/149	synonymous_variant c.363C>T p.His121His	Rv1956	higA	antitoxin HigA	ERR1034638
NC_000962	2546684	snp	C	A	A:26 C:0	CDS	-	122/318	41/105	missense_variant c.122G>T p.Gly41Val	Rv2274c	mazF8	toxin MazF8	ERR1034638
NC_000962	3071308	snp	G	C	C:26 G:0	CDS	-	229/270	77/89	missense_variant c.229C>G p.His77Asp	Rv2760c	vapB42	antitoxin VapB42	ERR1034638
NC_000962	3137058	snp	G	A	A:31 G:0	CDS	-	167/216	56/71	missense_variant c.167C>T p.Ala56Val	Rv2830c	vapB22	antitoxin VapB22	ERR1034638
NC_000962	3177884	snp	C	A	A:33 C:0	CDS	+	63/264	21/87	synonymous_variant c.63C>A p.Arg21Arg	Rv2866	relG	toxin RelG	ERR1034638
NC_000962	3826501	snp	C	T	T:41 C:0	CDS	+	250/300	84/99	missense_variant c.250C>T p.Arg84Cys	Rv3407	vapB47	antitoxin VapB47	ERR1034638
NC_000962	363464	snp	G	A	A:41 G:0	CDS	+	213/228	71/75	synonymous_variant c.213G>A p.Arg71Arg	Rv0298		antitoxin	SRR1062860
NC_000962	2202500	snp	C	T	T:31 C:0	CDS	+	363/450	121/149	synonymous_variant c.363C>T p.His121His	Rv1956	higA	antitoxin HigA	SRR1062860
NC_000962	2546684	snp	C	A	A:29 C:1	CDS	-	122/318	41/105	missense_variant c.122G>T p.Gly41Val	Rv2274c	mazF8	toxin MazF8	SRR1062860
NC_000962	3137058	snp	G	A	A:37 G:0	CDS	-	167/216	56/71	missense_variant c.167C>T p.Ala56Val	Rv2830c	vapB22	antitoxin VapB22	SRR1062860
NC_000962	3177884	snp	C	A	A:40 C:0	CDS	+	63/264	21/87	synonymous_variant c.63C>A p.Arg21Arg	Rv2866	relG	toxin RelG	SRR1062860
NC_000962	3826501	snp	C	T	T:41 C:0	CDS	+	250/300	84/99	missense_variant c.250C>T p.Arg84Cys	Rv3407	vapB47	antitoxin VapB47	SRR1062860
NC_000962	3137058	snp	G	A	A:54 G:0	CDS	-	167/216	56/71	missense_variant c.167C>T p.Ala56Val	Rv2830c	vapB22	antitoxin VapB22	SRR1140927
NC_000962	3177884	snp	C	A	A:45 C:0	CDS	+	63/264	21/87	synonymous_variant c.63C>A p.Arg21Arg	Rv2866	relG	toxin RelG	SRR1140927
NC_000962	363464	snp	G	A	A:24 G:0	CDS	+	213/228	71/75	synonymous_variant c.213G>A p.Arg71Arg	Rv0298		antitoxin	ERR137226
NC_000962	2202500	snp	C	T	T:27 C:0	CDS	+	363/450	121/149	synonymous_variant c.363C>T p.His121His	Rv1956	higA	antitoxin HigA	ERR137226
NC_000962	2546684	snp	C	A	A:30 C:0	CDS	-	122/318	41/105	missense_variant c.122G>T p.Gly41Val	Rv2274c	mazF8	toxin MazF8	ERR137226
NC_000962	3137058	snp	G	A	A:22 G:0	CDS	-	167/216	56/71	missense_variant c.167C>T p.Ala56Val	Rv2830c	vapB22	antitoxin VapB22	ERR137226
NC_000962	3177884	snp	C	A	A:36 C:0	CDS	+	63/264	21/87	synonymous_variant c.63C>A p.Arg21Arg	Rv2866	relG	toxin RelG	ERR137226
NC_000962	3826501	snp	C	T	T:28 C:0	CDS	+	250/300	84/99	missense_variant c.250C>T p.Arg84Cys	Rv3407	vapB47	antitoxin VapB47	ERR137226
NC_000962	2868659	snp	C	G	G:76 C:1	CDS	+	54/258	18/85	synonymous_variant c.54C>G p.Ala18Ala	Rv2547	vapB19	antitoxin VapB19	ERR245794
NC_000962	3137058	snp	G	A	A:59 G:0	CDS	-	167/216	56/71	missense_variant c.167C>T p.Ala56Val	Rv2830c	vapB22	antitoxin VapB22	ERR245794
NC_000962	3177884	snp	C	A	A:67 C:0	CDS	+	63/264	21/87	synonymous_variant c.63C>A p.Arg21Arg	Rv2866	relG	toxin RelG	ERR245794
NC_000962	363464	snp	G	A	A:100 G:1	CDS	+	213/228	71/75	synonymous_variant c.213G>A p.Arg71Arg	Rv0298		antitoxin	SRR10040244
NC_000962	2202500	snp	C	T	T:73 C:0	CDS	+	363/450	121/149	synonymous_variant c.363C>T p.His121His	Rv1956	higA	antitoxin HigA	SRR10040244
NC_000962	2546684	snp	C	A	A:54 C:0	CDS	-	122/318	41/105	missense_variant c.122G>T p.Gly41Val	Rv2274c	mazF8	toxin MazF8	SRR10040244
NC_000962	3137058	snp	G	A	A:87 G:0	CDS	-	167/216	56/71	missense_variant c.167C>T p.Ala56Val	Rv2830c	vapB22	antitoxin VapB22	SRR10040244
NC_000962	3177884	snp	C	A	A:116 C:0	CDS	+	63/264	21/87	synonymous_variant c.63C>A p.Arg21Arg	Rv2866	relG	toxin RelG	SRR10040244
NC_000962	3826501	snp	C	T	T:81 C:0	CDS	+	250/300	84/99	missense_variant c.250C>T p.Arg84Cys	Rv3407	vapB47	antitoxin VapB47	SRR10040244
NC_000962	363464	snp	G	A	A:77 G:0	CDS	+	213/228	71/75	synonymous_variant c.213G>A p.Arg71Arg	Rv0298		antitoxin	SRR1062820
NC_000962	2202500	snp	C	T	T:67 C:0	CDS	+	363/450	121/149	synonymous_variant c.363C>T p.His121His	Rv1956	higA	antitoxin HigA	SRR1062820
NC_000962	2546684	snp	C	A	A:65 C:0	CDS	-	122/318	41/105	missense_variant c.122G>T p.Gly41Val	Rv2274c	mazF8	toxin MazF8	SRR1062820
NC_000962	3137058	snp	G	A	A:85 G:0	CDS	-	167/216	56/71	missense_variant c.167C>T p.Ala56Val	Rv2830c	vapB22	antitoxin VapB22	SRR1062820
NC_000962	3177884	snp	C	A	A:54 C:0	CDS	+	63/264	21/87	synonymous_variant c.63C>A p.Arg21Arg	Rv2866	relG	toxin RelG	SRR1062820
NC_000962	3550092	snp	C	A	A:70 C:0	CDS	-	52/453	18/150	missense_variant c.52G>T p.Val18Phe	Rv3181c		antitoxin VapB45	SRR1062820
NC_000962	3826501	snp	C	T	T:76 C:1	CDS	+	250/300	84/99	missense_variant c.250C>T p.Arg84Cys	Rv3407	vapB47	antitoxin VapB47	SRR1062820
NC_000962	289253	snp	C	T	T:86 C:2	CDS	+	150/234	50/77	synonymous_variant c.150C>T p.Asp50Asp	Rv0239	vapB24	antitoxin VapB24	ERR245764
NC_000962	363467	snp	G	A	A:107 G:1	CDS	+	216/228	72/75	synonymous_variant c.216G>A p.Ala72Ala	Rv0298		antitoxin	ERR245764
NC_000962	363563	snp	G	A	A:127 G:2	CDS	+	88/303	30/100	missense_variant c.88G>A p.Ala30Thr	Rv0299		toxin	ERR245764
NC_000962	2087652	snp	C	T	T:141 C:2	CDS	-	1/396	1/131	initiator_codon_variant c.1G>A p.Val1?	Rv1839c	vapB13	antitoxin VapB13	ERR245764
NC_000962	2205371	snp	A	C	C:114 A:2	CDS	-	179/273	60/90	missense_variant c.179T>G p.Val60Gly	Rv1962A	vapB35	antitoxin VapB35	ERR245764
NC_000962	3137058	snp	G	A	A:86 G:0	CDS	-	167/216	56/71	missense_variant c.167C>T p.Ala56Val	Rv2830c	vapB22	antitoxin VapB22	ERR245764
NC_000962	3177884	snp	C	A	A:92 C:0	CDS	+	63/264	21/87	synonymous_variant c.63C>A p.Arg21Arg	Rv2866	relG	toxin RelG	ERR245764
NC_000962	3177884	snp	C	A	A:80 C:0	CDS	+	63/264	21/87	synonymous_variant c.63C>A p.Arg21Arg	Rv2866	relG	toxin RelG	ERR245810
NC_000962	1014815	snp	T	G	G:66 T:4	CDS	+	135/180	45/59	missense_variant c.135T>G p.His45Gln	Rv0909		antitoxin	SRR1062863
NC_000962	2925683	snp	G	A	A:42 G:2	CDS	+	192/246	64/81	synonymous_variant c.192G>A p.Leu64Leu	Rv2595	vapB40	antitoxin VapB40	SRR1062863
NC_000962	2976616	snp	G	C	C:23 G:1	CDS	-	294/324	98/107	missense_variant c.294C>G p.His98Gln	Rv2653c		toxin	SRR1062863
NC_000962	2976638	snp	T	A	A:20 T:2	CDS	-	272/324	91/107	missense_variant c.272A>T p.Lys91Met	Rv2653c		toxin	SRR1062863
NC_000962	2976799	snp	G	A	A:43 G:4	CDS	-	111/324	37/107	synonymous_variant c.111C>T p.Ala37Ala	Rv2653c		toxin	SRR1062863
NC_000962	2976830	snp	T	G	G:38 T:0	CDS	-	80/324	27/107	missense_variant c.80A>C p.Gln27Pro	Rv2653c		toxin	SRR1062863
NC_000962	3137058	snp	G	A	A:64 G:0	CDS	-	167/216	56/71	missense_variant c.167C>T p.Ala56Val	Rv2830c	vapB22	antitoxin VapB22	SRR1062863
NC_000962	3177884	snp	C	A	A:28 C:0	CDS	+	63/264	21/87	synonymous_variant c.63C>A p.Arg21Arg	Rv2866	relG	toxin RelG	SRR1062863
NC_000962	3183210	snp	A	G	G:59 A:3	CDS	+	73/258	25/85	missense_variant c.73A>G p.Thr25Ala	Rv2871	vapB43	antitoxin VapB43	SRR1062863
NC_000962	2870311	snp	T	G	G:57 T:0	CDS	-	54/246	18/81	missense_variant c.54A>C p.Glu18Asp	Rv2550c	vapB20	antitoxin VapB20	SRR1062851
NC_000962	2930254	snp	G	A	A:63 G:0	CDS	+	185/288	62/95	missense_variant c.185G>A p.Gly62Asp	Rv2601A	vapB41	antitoxin VapB41	SRR1062851
NC_000962	3137058	snp	G	A	A:57 G:0	CDS	-	167/216	56/71	missense_variant c.167C>T p.Ala56Val	Rv2830c	vapB22	antitoxin VapB22	SRR1062851
NC_000962	3177884	snp	C	A	A:58 C:0	CDS	+	63/264	21/87	synonymous_variant c.63C>A p.Arg21Arg	Rv2866	relG	toxin RelG	SRR1062851
NC_000962	363464	snp	G	A	A:66 G:0	CDS	+	213/228	71/75	synonymous_variant c.213G>A p.Arg71Arg	Rv0298		antitoxin	SRR1011489
NC_000962	2202500	snp	C	T	T:76 C:1	CDS	+	363/450	121/149	synonymous_variant c.363C>T p.His121His	Rv1956	higA	antitoxin HigA	SRR1011489
NC_000962	2546684	snp	C	A	A:84 C:1	CDS	-	122/318	41/105	missense_variant c.122G>T p.Gly41Val	Rv2274c	mazF8	toxin MazF8	SRR1011489
NC_000962	3137058	snp	G	A	A:90 G:0	CDS	-	167/216	56/71	missense_variant c.167C>T p.Ala56Val	Rv2830c	vapB22	antitoxin VapB22	SRR1011489
NC_000962	3177884	snp	C	A	A:85 C:0	CDS	+	63/264	21/87	synonymous_variant c.63C>A p.Arg21Arg	Rv2866	relG	toxin RelG	SRR1011489
NC_000962	3826501	snp	C	T	T:101 C:0	CDS	+	250/300	84/99	missense_variant c.250C>T p.Arg84Cys	Rv3407	vapB47	antitoxin VapB47	SRR1011489
NC_000962	2402439	snp	G	A	A:64 G:0	CDS	-	72/318	24/105	synonymous_variant c.72C>T p.Asp24Asp	Rv2142c	parE2	toxin ParE2	ERR108476
NC_000962	3137058	snp	G	A	A:66 G:0	CDS	-	167/216	56/71	missense_variant c.167C>T p.Ala56Val	Rv2830c	vapB22	antitoxin VapB22	ERR108476
NC_000962	3177884	snp	C	A	A:48 C:0	CDS	+	63/264	21/87	synonymous_variant c.63C>A p.Arg21Arg	Rv2866	relG	toxin RelG	ERR108476
NC_000962	363464	snp	G	A	A:66 G:0	CDS	+	213/228	71/75	synonymous_variant c.213G>A p.Arg71Arg	Rv0298		antitoxin	SRR1011450
NC_000962	2202500	snp	C	T	T:66 C:1	CDS	+	363/450	121/149	synonymous_variant c.363C>T p.His121His	Rv1956	higA	antitoxin HigA	SRR1011450
NC_000962	2546684	snp	C	A	A:81 C:1	CDS	-	122/318	41/105	missense_variant c.122G>T p.Gly41Val	Rv2274c	mazF8	toxin MazF8	SRR1011450
NC_000962	3137058	snp	G	A	A:76 G:0	CDS	-	167/216	56/71	missense_variant c.167C>T p.Ala56Val	Rv2830c	vapB22	antitoxin VapB22	SRR1011450
NC_000962	3177884	snp	C	A	A:105 C:0	CDS	+	63/264	21/87	synonymous_variant c.63C>A p.Arg21Arg	Rv2866	relG	toxin RelG	SRR1011450
NC_000962	3550092	snp	C	A	A:106 C:0	CDS	-	52/453	18/150	missense_variant c.52G>T p.Val18Phe	Rv3181c		antitoxin VapB45	SRR1011450
NC_000962	3826501	snp	C	T	T:103 C:0	CDS	+	250/300	84/99	missense_variant c.250C>T p.Arg84Cys	Rv3407	vapB47	antitoxin VapB47	SRR1011450
NC_000962	3137058	snp	G	A	A:86 G:0	CDS	-	167/216	56/71	missense_variant c.167C>T p.Ala56Val	Rv2830c	vapB22	antitoxin VapB22	SRR1019130
NC_000962	3177884	snp	C	A	A:99 C:0	CDS	+	63/264	21/87	synonymous_variant c.63C>A p.Arg21Arg	Rv2866	relG	toxin RelG	SRR1019130
NC_000962	363464	snp	G	A	A:123 G:0	CDS	+	213/228	71/75	synonymous_variant c.213G>A p.Arg71Arg	Rv0298		antitoxin	ERR245716
NC_000962	2202500	snp	C	T	T:109 C:0	CDS	+	363/450	121/149	synonymous_variant c.363C>T p.His121His	Rv1956	higA	antitoxin HigA	ERR245716
NC_000962	2402684	snp	T	C	C:122 T:0	CDS	-	39/216	13/71	synonymous_variant c.39A>G p.Ala13Ala	Rv2142A	parD2	antitoxin ParD2	ERR245716
NC_000962	2546684	snp	C	A	A:109 C:0	CDS	-	122/318	41/105	missense_variant c.122G>T p.Gly41Val	Rv2274c	mazF8	toxin MazF8	ERR245716
NC_000962	2546707	snp	T	C	C:81 T:0	CDS	-	99/318	33/105	missense_variant c.99A>G p.Ile33Met	Rv2274c	mazF8	toxin MazF8	ERR245716
NC_000962	3137058	snp	G	A	A:118 G:0	CDS	-	167/216	56/71	missense_variant c.167C>T p.Ala56Val	Rv2830c	vapB22	antitoxin VapB22	ERR245716
NC_000962	3177884	snp	C	A	A:87 C:0	CDS	+	63/264	21/87	synonymous_variant c.63C>A p.Arg21Arg	Rv2866	relG	toxin RelG	ERR245716
NC_000962	3826501	snp	C	T	T:133 C:0	CDS	+	250/300	84/99	missense_variant c.250C>T p.Arg84Cys	Rv3407	vapB47	antitoxin VapB47	ERR245716
NC_000962	363464	snp	G	A	A:75 G:0	CDS	+	213/228	71/75	synonymous_variant c.213G>A p.Arg71Arg	Rv0298		antitoxin	SRR6280132
NC_000962	2202500	snp	C	T	T:54 C:0	CDS	+	363/450	121/149	synonymous_variant c.363C>T p.His121His	Rv1956	higA	antitoxin HigA	SRR6280132
NC_000962	2546684	snp	C	A	A:62 C:0	CDS	-	122/318	41/105	missense_variant c.122G>T p.Gly41Val	Rv2274c	mazF8	toxin MazF8	SRR6280132
NC_000962	3137058	snp	G	A	A:69 G:0	CDS	-	167/216	56/71	missense_variant c.167C>T p.Ala56Val	Rv2830c	vapB22	antitoxin VapB22	SRR6280132
NC_000962	3177884	snp	C	A	A:64 C:0	CDS	+	63/264	21/87	synonymous_variant c.63C>A p.Arg21Arg	Rv2866	relG	toxin RelG	SRR6280132
NC_000962	3826501	snp	C	T	T:89 C:0	CDS	+	250/300	84/99	missense_variant c.250C>T p.Arg84Cys	Rv3407	vapB47	antitoxin VapB47	SRR6280132
NC_000962	363464	snp	G	A	A:54 G:1	CDS	+	213/228	71/75	synonymous_variant c.213G>A p.Arg71Arg	Rv0298		antitoxin	SRR8651616
NC_000962	2202500	snp	C	T	T:55 C:0	CDS	+	363/450	121/149	synonymous_variant c.363C>T p.His121His	Rv1956	higA	antitoxin HigA	SRR8651616
NC_000962	2546684	snp	C	A	A:60 C:0	CDS	-	122/318	41/105	missense_variant c.122G>T p.Gly41Val	Rv2274c	mazF8	toxin MazF8	SRR8651616
NC_000962	3137058	snp	G	A	A:44 G:0	CDS	-	167/216	56/71	missense_variant c.167C>T p.Ala56Val	Rv2830c	vapB22	antitoxin VapB22	SRR8651616
NC_000962	3177884	snp	C	A	A:52 C:0	CDS	+	63/264	21/87	synonymous_variant c.63C>A p.Arg21Arg	Rv2866	relG	toxin RelG	SRR8651616
NC_000962	3826501	snp	C	T	T:47 C:0	CDS	+	250/300	84/99	missense_variant c.250C>T p.Arg84Cys	Rv3407	vapB47	antitoxin VapB47	SRR8651616
NC_000962	2868659	snp	C	G	G:197 C:0	CDS	+	54/258	18/85	synonymous_variant c.54C>G p.Ala18Ala	Rv2547	vapB19	antitoxin VapB19	ERR037501
NC_000962	3137058	snp	G	A	A:187 G:0	CDS	-	167/216	56/71	missense_variant c.167C>T p.Ala56Val	Rv2830c	vapB22	antitoxin VapB22	ERR037501
NC_000962	3177884	snp	C	A	A:189 C:1	CDS	+	63/264	21/87	synonymous_variant c.63C>A p.Arg21Arg	Rv2866	relG	toxin RelG	ERR037501
NC_000962	363464	snp	G	A	A:26 G:0	CDS	+	213/228	71/75	synonymous_variant c.213G>A p.Arg71Arg	Rv0298		antitoxin	SRR1723452
NC_000962	2202500	snp	C	T	T:34 C:0	CDS	+	363/450	121/149	synonymous_variant c.363C>T p.His121His	Rv1956	higA	antitoxin HigA	SRR1723452
NC_000962	2546684	snp	C	A	A:47 C:0	CDS	-	122/318	41/105	missense_variant c.122G>T p.Gly41Val	Rv2274c	mazF8	toxin MazF8	SRR1723452
NC_000962	3137058	snp	G	A	A:18 G:0	CDS	-	167/216	56/71	missense_variant c.167C>T p.Ala56Val	Rv2830c	vapB22	antitoxin VapB22	SRR1723452
NC_000962	3177660	snp	G	A	A:23 G:0	CDS	+	124/282	42/93	missense_variant c.124G>A p.Ala42Thr	Rv2865	relF	antitoxin RelF	SRR1723452
NC_000962	3177884	snp	C	A	A:28 C:0	CDS	+	63/264	21/87	synonymous_variant c.63C>A p.Arg21Arg	Rv2866	relG	toxin RelG	SRR1723452
NC_000962	363464	snp	G	A	A:29 G:0	CDS	+	213/228	71/75	synonymous_variant c.213G>A p.Arg71Arg	Rv0298		antitoxin	SRR1723496
NC_000962	1384315	snp	G	A	A:43 G:0	CDS	+	38/261	13/86	missense_variant c.38G>A p.Arg13Gln	Rv1241	vapB33	antitoxin VapB33	SRR1723496
NC_000962	2202500	snp	C	T	T:33 C:0	CDS	+	363/450	121/149	synonymous_variant c.363C>T p.His121His	Rv1956	higA	antitoxin HigA	SRR1723496
NC_000962	2204019	snp	G	A	A:30 G:0	CDS	-	207/252	69/83	synonymous_variant c.207C>T p.Asp69Asp	Rv1960c	parD1	antitoxin ParD1	SRR1723496
NC_000962	2546684	snp	C	A	A:37 C:0	CDS	-	122/318	41/105	missense_variant c.122G>T p.Gly41Val	Rv2274c	mazF8	toxin MazF8	SRR1723496
NC_000962	3137058	snp	G	A	A:31 G:0	CDS	-	167/216	56/71	missense_variant c.167C>T p.Ala56Val	Rv2830c	vapB22	antitoxin VapB22	SRR1723496
NC_000962	3177884	snp	C	A	A:26 C:0	CDS	+	63/264	21/87	synonymous_variant c.63C>A p.Arg21Arg	Rv2866	relG	toxin RelG	SRR1723496
NC_000962	1764812	snp	G	A	A:150 G:1	CDS	+	58/219	20/72	missense_variant c.58G>A p.Glu20Lys	Rv1560	vapB11	antitoxin VapB11	ERR126603
NC_000962	3137058	snp	G	A	A:147 G:0	CDS	-	167/216	56/71	missense_variant c.167C>T p.Ala56Val	Rv2830c	vapB22	antitoxin VapB22	ERR126603
NC_000962	3177884	snp	C	A	A:146 C:0	CDS	+	63/264	21/87	synonymous_variant c.63C>A p.Arg21Arg	Rv2866	relG	toxin RelG	ERR126603
NC_000962	2201836	snp	C	T	T:376 C:3	CDS	+	118/378	40/125	synonymous_variant c.118C>T p.Leu40Leu	Rv1955	higB	toxin HigB	ERR245801
NC_000962	2868659	snp	C	G	G:344 C:0	CDS	+	54/258	18/85	synonymous_variant c.54C>G p.Ala18Ala	Rv2547	vapB19	antitoxin VapB19	ERR245801
NC_000962	3137058	snp	G	A	A:306 G:0	CDS	-	167/216	56/71	missense_variant c.167C>T p.Ala56Val	Rv2830c	vapB22	antitoxin VapB22	ERR245801
NC_000962	3177884	snp	C	A	A:219 C:0	CDS	+	63/264	21/87	synonymous_variant c.63C>A p.Arg21Arg	Rv2866	relG	toxin RelG	ERR245801
NC_000962	363464	snp	G	A	A:48 G:0	CDS	+	213/228	71/75	synonymous_variant c.213G>A p.Arg71Arg	Rv0298		antitoxin	SRR1723485
NC_000962	2201808	snp	C	G	G:41 C:0	CDS	+	90/378	30/125	missense_variant c.90C>G p.Asp30Glu	Rv1955	higB	toxin HigB	SRR1723485
NC_000962	2202500	snp	C	T	T:46 C:0	CDS	+	363/450	121/149	synonymous_variant c.363C>T p.His121His	Rv1956	higA	antitoxin HigA	SRR1723485
NC_000962	2546601	snp	T	C	C:28 T:0	CDS	-	205/318	69/105	missense_variant c.205A>G p.Ile69Val	Rv2274c	mazF8	toxin MazF8	SRR1723485
NC_000962	2546684	snp	C	A	A:54 C:0	CDS	-	122/318	41/105	missense_variant c.122G>T p.Gly41Val	Rv2274c	mazF8	toxin MazF8	SRR1723485
NC_000962	3177884	snp	C	A	A:38 C:2	CDS	+	63/264	21/87	synonymous_variant c.63C>A p.Arg21Arg	Rv2866	relG	toxin RelG	SRR1723485
NC_000962	1014815	snp	T	G	G:147 T:4	CDS	+	135/180	45/59	missense_variant c.135T>G p.His45Gln	Rv0909		antitoxin	SRR1011492
NC_000962	2925683	snp	G	A	A:86 G:2	CDS	+	192/246	64/81	synonymous_variant c.192G>A p.Leu64Leu	Rv2595	vapB40	antitoxin VapB40	SRR1011492
NC_000962	2976616	snp	G	C	C:50 G:1	CDS	-	294/324	98/107	missense_variant c.294C>G p.His98Gln	Rv2653c		toxin	SRR1011492
NC_000962	2976638	snp	T	A	A:44 T:1	CDS	-	272/324	91/107	missense_variant c.272A>T p.Lys91Met	Rv2653c		toxin	SRR1011492
NC_000962	2976799	snp	G	A	A:49 G:2	CDS	-	111/324	37/107	synonymous_variant c.111C>T p.Ala37Ala	Rv2653c		toxin	SRR1011492
NC_000962	2976830	snp	T	G	G:42 T:3	CDS	-	80/324	27/107	missense_variant c.80A>C p.Gln27Pro	Rv2653c		toxin	SRR1011492
NC_000962	3137058	snp	G	A	A:99 G:0	CDS	-	167/216	56/71	missense_variant c.167C>T p.Ala56Val	Rv2830c	vapB22	antitoxin VapB22	SRR1011492
NC_000962	3177884	snp	C	A	A:90 C:0	CDS	+	63/264	21/87	synonymous_variant c.63C>A p.Arg21Arg	Rv2866	relG	toxin RelG	SRR1011492
NC_000962	3183210	snp	A	G	G:107 A:5	CDS	+	73/258	25/85	missense_variant c.73A>G p.Thr25Ala	Rv2871	vapB43	antitoxin VapB43	SRR1011492
NC_000962	363464	snp	G	A	A:41 G:0	CDS	+	213/228	71/75	synonymous_variant c.213G>A p.Arg71Arg	Rv0298		antitoxin	SRR1723621
NC_000962	2202500	snp	C	T	T:55 C:0	CDS	+	363/450	121/149	synonymous_variant c.363C>T p.His121His	Rv1956	higA	antitoxin HigA	SRR1723621
NC_000962	2546684	snp	C	A	A:55 C:0	CDS	-	122/318	41/105	missense_variant c.122G>T p.Gly41Val	Rv2274c	mazF8	toxin MazF8	SRR1723621
NC_000962	3137058	snp	G	A	A:26 G:0	CDS	-	167/216	56/71	missense_variant c.167C>T p.Ala56Val	Rv2830c	vapB22	antitoxin VapB22	SRR1723621
NC_000962	3177884	snp	C	A	A:29 C:0	CDS	+	63/264	21/87	synonymous_variant c.63C>A p.Arg21Arg	Rv2866	relG	toxin RelG	SRR1723621
NC_000962	3826501	snp	C	T	T:42 C:0	CDS	+	250/300	84/99	missense_variant c.250C>T p.Arg84Cys	Rv3407	vapB47	antitoxin VapB47	SRR1723621
NC_000962	1239471	snp	C	T	T:154 C:0	CDS	+	56/198	19/65	missense_variant c.56C>T p.Thr19Ile	Rv1113	vapB32	antitoxin VapB32	SRR057659
NC_000962	3137058	snp	G	A	A:190 G:0	CDS	-	167/216	56/71	missense_variant c.167C>T p.Ala56Val	Rv2830c	vapB22	antitoxin VapB22	SRR057659
NC_000962	3177884	snp	C	A	A:92 C:0	CDS	+	63/264	21/87	synonymous_variant c.63C>A p.Arg21Arg	Rv2866	relG	toxin RelG	SRR057659
NC_000962	3177884	snp	C	A	A:120 C:0	CDS	+	63/264	21/87	synonymous_variant c.63C>A p.Arg21Arg	Rv2866	relG	toxin RelG	ERR037504
NC_000962	754876	snp	G	A	A:102 G:1	CDS	-	118/309	40/102	missense_variant c.118C>T p.Arg40Cys	Rv0659c	mazF2	toxin MazF2	ERR245662
NC_000962	1014815	snp	T	G	G:186 T:2	CDS	+	135/180	45/59	missense_variant c.135T>G p.His45Gln	Rv0909		antitoxin	ERR245662
NC_000962	2925683	snp	G	A	A:189 G:0	CDS	+	192/246	64/81	synonymous_variant c.192G>A p.Leu64Leu	Rv2595	vapB40	antitoxin VapB40	ERR245662
NC_000962	2976616	snp	G	C	C:119 G:0	CDS	-	294/324	98/107	missense_variant c.294C>G p.His98Gln	Rv2653c		toxin	ERR245662
NC_000962	2976638	snp	T	A	A:76 T:0	CDS	-	272/324	91/107	missense_variant c.272A>T p.Lys91Met	Rv2653c		toxin	ERR245662
NC_000962	2976799	snp	G	A	A:162 G:1	CDS	-	111/324	37/107	synonymous_variant c.111C>T p.Ala37Ala	Rv2653c		toxin	ERR245662
NC_000962	3137058	snp	G	A	A:122 G:0	CDS	-	167/216	56/71	missense_variant c.167C>T p.Ala56Val	Rv2830c	vapB22	antitoxin VapB22	ERR245662
NC_000962	3177884	snp	C	A	A:157 C:0	CDS	+	63/264	21/87	synonymous_variant c.63C>A p.Arg21Arg	Rv2866	relG	toxin RelG	ERR245662
NC_000962	3183210	snp	A	G	G:175 A:0	CDS	+	73/258	25/85	missense_variant c.73A>G p.Thr25Ala	Rv2871	vapB43	antitoxin VapB43	ERR245662
NC_000962	755069	snp	G	C	C:12 G:0	CDS	-	157/246	53/81	missense_variant c.157C>G p.Pro53Ala	Rv0660c	mazE2	antitoxin MazE2	ERR245740
NC_000962	2195321	snp	C	T	T:198 C:0	CDS	-	27/378	9/125	synonymous_variant c.27G>A p.Thr9Thr	Rv1943c	mazE5	antitoxin MazE5	ERR245740
NC_000962	2808218	snp	G	A	A:155 G:0	CDS	+	136/222	46/73	missense_variant c.136G>A p.Asp46Asn	Rv2493	vapB38	antitoxin VapB38	ERR245740
NC_000962	3137058	snp	G	A	A:159 G:0	CDS	-	167/216	56/71	missense_variant c.167C>T p.Ala56Val	Rv2830c	vapB22	antitoxin VapB22	ERR245740
NC_000962	3177884	snp	C	A	A:135 C:0	CDS	+	63/264	21/87	synonymous_variant c.63C>A p.Arg21Arg	Rv2866	relG	toxin RelG	ERR245740
NC_000962	2402439	snp	G	A	A:155 G:0	CDS	-	72/318	24/105	synonymous_variant c.72C>T p.Asp24Asp	Rv2142c	parE2	toxin ParE2	ERR553231
NC_000962	3137058	snp	G	A	A:148 G:0	CDS	-	167/216	56/71	missense_variant c.167C>T p.Ala56Val	Rv2830c	vapB22	antitoxin VapB22	ERR553231
NC_000962	3177884	snp	C	A	A:230 C:0	CDS	+	63/264	21/87	synonymous_variant c.63C>A p.Arg21Arg	Rv2866	relG	toxin RelG	ERR553231
NC_000962	363464	snp	G	A	A:54 G:0	CDS	+	213/228	71/75	synonymous_variant c.213G>A p.Arg71Arg	Rv0298		antitoxin	SRR1723472
NC_000962	2201808	snp	C	G	G:48 C:0	CDS	+	90/378	30/125	missense_variant c.90C>G p.Asp30Glu	Rv1955	higB	toxin HigB	SRR1723472
NC_000962	2202500	snp	C	T	T:53 C:0	CDS	+	363/450	121/149	synonymous_variant c.363C>T p.His121His	Rv1956	higA	antitoxin HigA	SRR1723472
NC_000962	2546684	snp	C	A	A:60 C:0	CDS	-	122/318	41/105	missense_variant c.122G>T p.Gly41Val	Rv2274c	mazF8	toxin MazF8	SRR1723472
NC_000962	3137058	snp	G	A	A:30 G:0	CDS	-	167/216	56/71	missense_variant c.167C>T p.Ala56Val	Rv2830c	vapB22	antitoxin VapB22	SRR1723472
NC_000962	3177884	snp	C	A	A:43 C:0	CDS	+	63/264	21/87	synonymous_variant c.63C>A p.Arg21Arg	Rv2866	relG	toxin RelG	SRR1723472
NC_000962	1239471	snp	C	T	T:290 C:0	CDS	+	56/198	19/65	missense_variant c.56C>T p.Thr19Ile	Rv1113	vapB32	antitoxin VapB32	SRR057510
NC_000962	3137058	snp	G	A	A:126 G:0	CDS	-	167/216	56/71	missense_variant c.167C>T p.Ala56Val	Rv2830c	vapB22	antitoxin VapB22	SRR057510
NC_000962	3177884	snp	C	A	A:129 C:0	CDS	+	63/264	21/87	synonymous_variant c.63C>A p.Arg21Arg	Rv2866	relG	toxin RelG	SRR057510
NC_000962	1967844	snp	C	A	A:188 C:0	CDS	+	140/213	47/70	missense_variant c.140C>A p.Ala47Glu	Rv1740	vapB34	antitoxin VapB34	SRR847801
NC_000962	3137058	snp	G	A	A:144 G:1	CDS	-	167/216	56/71	missense_variant c.167C>T p.Ala56Val	Rv2830c	vapB22	antitoxin VapB22	SRR847801
NC_000962	3177884	snp	C	A	A:190 C:0	CDS	+	63/264	21/87	synonymous_variant c.63C>A p.Arg21Arg	Rv2866	relG	toxin RelG	SRR847801
NC_000962	1967844	snp	C	A	A:188 C:0	CDS	+	140/213	47/70	missense_variant c.140C>A p.Ala47Glu	Rv1740	vapB34	antitoxin VapB34	SRR847801
NC_000962	3137058	snp	G	A	A:144 G:1	CDS	-	167/216	56/71	missense_variant c.167C>T p.Ala56Val	Rv2830c	vapB22	antitoxin VapB22	SRR847801
NC_000962	3177884	snp	C	A	A:190 C:0	CDS	+	63/264	21/87	synonymous_variant c.63C>A p.Arg21Arg	Rv2866	relG	toxin RelG	SRR847801
NC_000962	1967844	snp	C	A	A:188 C:0	CDS	+	140/213	47/70	missense_variant c.140C>A p.Ala47Glu	Rv1740	vapB34	antitoxin VapB34	SRR847801
NC_000962	3137058	snp	G	A	A:144 G:1	CDS	-	167/216	56/71	missense_variant c.167C>T p.Ala56Val	Rv2830c	vapB22	antitoxin VapB22	SRR847801
NC_000962	3177884	snp	C	A	A:190 C:0	CDS	+	63/264	21/87	synonymous_variant c.63C>A p.Arg21Arg	Rv2866	relG	toxin RelG	SRR847801
NC_000962	1967844	snp	C	A	A:188 C:0	CDS	+	140/213	47/70	missense_variant c.140C>A p.Ala47Glu	Rv1740	vapB34	antitoxin VapB34	SRR847801
NC_000962	3137058	snp	G	A	A:144 G:1	CDS	-	167/216	56/71	missense_variant c.167C>T p.Ala56Val	Rv2830c	vapB22	antitoxin VapB22	SRR847801
NC_000962	3177884	snp	C	A	A:190 C:0	CDS	+	63/264	21/87	synonymous_variant c.63C>A p.Arg21Arg	Rv2866	relG	toxin RelG	SRR847801
NC_000962	1239471	snp	C	T	T:90 C:0	CDS	+	56/198	19/65	missense_variant c.56C>T p.Thr19Ile	Rv1113	vapB32	antitoxin VapB32	SRR058420
NC_000962	3137058	snp	G	A	A:127 G:0	CDS	-	167/216	56/71	missense_variant c.167C>T p.Ala56Val	Rv2830c	vapB22	antitoxin VapB22	SRR058420
NC_000962	3177884	snp	C	A	A:76 C:0	CDS	+	63/264	21/87	synonymous_variant c.63C>A p.Arg21Arg	Rv2866	relG	toxin RelG	SRR058420
NC_000962	2870311	snp	T	G	G:136 T:0	CDS	-	54/246	18/81	missense_variant c.54A>C p.Glu18Asp	Rv2550c	vapB20	antitoxin VapB20	SRR1011480
NC_000962	2930254	snp	G	A	A:138 G:0	CDS	+	185/288	62/95	missense_variant c.185G>A p.Gly62Asp	Rv2601A	vapB41	antitoxin VapB41	SRR1011480
NC_000962	3137058	snp	G	A	A:156 G:0	CDS	-	167/216	56/71	missense_variant c.167C>T p.Ala56Val	Rv2830c	vapB22	antitoxin VapB22	SRR1011480
NC_000962	3177884	snp	C	A	A:117 C:0	CDS	+	63/264	21/87	synonymous_variant c.63C>A p.Arg21Arg	Rv2866	relG	toxin RelG	SRR1011480
NC_000962	3137058	snp	G	A	A:63 G:0	CDS	-	167/216	56/71	missense_variant c.167C>T p.Ala56Val	Rv2830c	vapB22	antitoxin VapB22	ERR108424
NC_000962	3177884	snp	C	A	A:67 C:0	CDS	+	63/264	21/87	synonymous_variant c.63C>A p.Arg21Arg	Rv2866	relG	toxin RelG	ERR108424
NC_000962	1239471	snp	C	T	T:159 C:0	CDS	+	56/198	19/65	missense_variant c.56C>T p.Thr19Ile	Rv1113	vapB32	antitoxin VapB32	SRR058418
NC_000962	3137058	snp	G	A	A:95 G:0	CDS	-	167/216	56/71	missense_variant c.167C>T p.Ala56Val	Rv2830c	vapB22	antitoxin VapB22	SRR058418
NC_000962	3177884	snp	C	A	A:105 C:0	CDS	+	63/264	21/87	synonymous_variant c.63C>A p.Arg21Arg	Rv2866	relG	toxin RelG	SRR058418
NC_000962	363464	snp	G	A	A:25 G:0	CDS	+	213/228	71/75	synonymous_variant c.213G>A p.Arg71Arg	Rv0298		antitoxin	SRR1723735
NC_000962	2202500	snp	C	T	T:40 C:0	CDS	+	363/450	121/149	synonymous_variant c.363C>T p.His121His	Rv1956	higA	antitoxin HigA	SRR1723735
NC_000962	2546684	snp	C	A	A:43 C:0	CDS	-	122/318	41/105	missense_variant c.122G>T p.Gly41Val	Rv2274c	mazF8	toxin MazF8	SRR1723735
NC_000962	3137058	snp	G	A	A:15 G:0	CDS	-	167/216	56/71	missense_variant c.167C>T p.Ala56Val	Rv2830c	vapB22	antitoxin VapB22	SRR1723735
NC_000962	3177884	snp	C	A	A:31 C:0	CDS	+	63/264	21/87	synonymous_variant c.63C>A p.Arg21Arg	Rv2866	relG	toxin RelG	SRR1723735
NC_000962	3826501	snp	C	T	T:30 C:0	CDS	+	250/300	84/99	missense_variant c.250C>T p.Arg84Cys	Rv3407	vapB47	antitoxin VapB47	SRR1723735
NC_000962	1239471	snp	C	T	T:136 C:0	CDS	+	56/198	19/65	missense_variant c.56C>T p.Thr19Ile	Rv1113	vapB32	antitoxin VapB32	SRR058419
NC_000962	3137058	snp	G	A	A:113 G:1	CDS	-	167/216	56/71	missense_variant c.167C>T p.Ala56Val	Rv2830c	vapB22	antitoxin VapB22	SRR058419
NC_000962	3177884	snp	C	A	A:122 C:0	CDS	+	63/264	21/87	synonymous_variant c.63C>A p.Arg21Arg	Rv2866	relG	toxin RelG	SRR058419
NC_000962	1239471	snp	C	T	T:202 C:0	CDS	+	56/198	19/65	missense_variant c.56C>T p.Thr19Ile	Rv1113	vapB32	antitoxin VapB32	SRR058375
NC_000962	3137058	snp	G	A	A:163 G:0	CDS	-	167/216	56/71	missense_variant c.167C>T p.Ala56Val	Rv2830c	vapB22	antitoxin VapB22	SRR058375
NC_000962	3177884	snp	C	A	A:88 C:0	CDS	+	63/264	21/87	synonymous_variant c.63C>A p.Arg21Arg	Rv2866	relG	toxin RelG	SRR058375
NC_000962	2205511	snp	C	T	T:63 C:0	CDS	-	39/273	13/90	synonymous_variant c.39G>A p.Thr13Thr	Rv1962A	vapB35	antitoxin VapB35	ERR2179658
NC_000962	3137058	snp	G	A	A:21 G:0	CDS	-	167/216	56/71	missense_variant c.167C>T p.Ala56Val	Rv2830c	vapB22	antitoxin VapB22	ERR2179658
NC_000962	3174910	snp	C	T	T:53 C:0	CDS	+	164/249	55/82	missense_variant c.164C>T p.Pro55Leu	Rv2862A	vapB23	antitoxin VapB23	ERR2179658
NC_000962	3177884	snp	C	A	A:42 C:0	CDS	+	63/264	21/87	synonymous_variant c.63C>A p.Arg21Arg	Rv2866	relG	toxin RelG	ERR2179658
NC_000962	1239471	snp	C	T	T:115 C:0	CDS	+	56/198	19/65	missense_variant c.56C>T p.Thr19Ile	Rv1113	vapB32	antitoxin VapB32	SRR058376
NC_000962	3137058	snp	G	A	A:139 G:0	CDS	-	167/216	56/71	missense_variant c.167C>T p.Ala56Val	Rv2830c	vapB22	antitoxin VapB22	SRR058376
NC_000962	3177884	snp	C	A	A:100 C:0	CDS	+	63/264	21/87	synonymous_variant c.63C>A p.Arg21Arg	Rv2866	relG	toxin RelG	SRR058376
NC_000962	363464	snp	G	A	A:40 G:0	CDS	+	213/228	71/75	synonymous_variant c.213G>A p.Arg71Arg	Rv0298		antitoxin	SRR1723457
NC_000962	2202500	snp	C	T	T:55 C:0	CDS	+	363/450	121/149	synonymous_variant c.363C>T p.His121His	Rv1956	higA	antitoxin HigA	SRR1723457
NC_000962	2546684	snp	C	A	A:67 C:0	CDS	-	122/318	41/105	missense_variant c.122G>T p.Gly41Val	Rv2274c	mazF8	toxin MazF8	SRR1723457
NC_000962	3137058	snp	G	A	A:33 G:0	CDS	-	167/216	56/71	missense_variant c.167C>T p.Ala56Val	Rv2830c	vapB22	antitoxin VapB22	SRR1723457
NC_000962	3177660	snp	G	A	A:48 G:0	CDS	+	124/282	42/93	missense_variant c.124G>A p.Ala42Thr	Rv2865	relF	antitoxin RelF	SRR1723457
NC_000962	3177884	snp	C	A	A:54 C:0	CDS	+	63/264	21/87	synonymous_variant c.63C>A p.Arg21Arg	Rv2866	relG	toxin RelG	SRR1723457
NC_000962	1239471	snp	C	T	T:147 C:0	CDS	+	56/198	19/65	missense_variant c.56C>T p.Thr19Ile	Rv1113	vapB32	antitoxin VapB32	SRR058415
NC_000962	3137058	snp	G	A	A:106 G:0	CDS	-	167/216	56/71	missense_variant c.167C>T p.Ala56Val	Rv2830c	vapB22	antitoxin VapB22	SRR058415
NC_000962	3177884	snp	C	A	A:116 C:0	CDS	+	63/264	21/87	synonymous_variant c.63C>A p.Arg21Arg	Rv2866	relG	toxin RelG	SRR058415
NC_000962	1239471	snp	C	T	T:156 C:0	CDS	+	56/198	19/65	missense_variant c.56C>T p.Thr19Ile	Rv1113	vapB32	antitoxin VapB32	SRR058377
NC_000962	3137058	snp	G	A	A:162 G:0	CDS	-	167/216	56/71	missense_variant c.167C>T p.Ala56Val	Rv2830c	vapB22	antitoxin VapB22	SRR058377
NC_000962	3177884	snp	C	A	A:113 C:0	CDS	+	63/264	21/87	synonymous_variant c.63C>A p.Arg21Arg	Rv2866	relG	toxin RelG	SRR058377
NC_000962	3137058	snp	G	A	A:54 G:0	CDS	-	167/216	56/71	missense_variant c.167C>T p.Ala56Val	Rv2830c	vapB22	antitoxin VapB22	ERR1034647
NC_000962	3177884	snp	C	A	A:74 C:0	CDS	+	63/264	21/87	synonymous_variant c.63C>A p.Arg21Arg	Rv2866	relG	toxin RelG	ERR1034647
NC_000962	1014815	snp	T	G	G:100 T:0	CDS	+	135/180	45/59	missense_variant c.135T>G p.His45Gln	Rv0909		antitoxin	ERR1034692
NC_000962	2925683	snp	G	A	A:63 G:0	CDS	+	192/246	64/81	synonymous_variant c.192G>A p.Leu64Leu	Rv2595	vapB40	antitoxin VapB40	ERR1034692
NC_000962	3137058	snp	G	A	A:67 G:0	CDS	-	167/216	56/71	missense_variant c.167C>T p.Ala56Val	Rv2830c	vapB22	antitoxin VapB22	ERR1034692
NC_000962	3177884	snp	C	A	A:89 C:0	CDS	+	63/264	21/87	synonymous_variant c.63C>A p.Arg21Arg	Rv2866	relG	toxin RelG	ERR1034692
NC_000962	1239471	snp	C	T	T:122 C:1	CDS	+	56/198	19/65	missense_variant c.56C>T p.Thr19Ile	Rv1113	vapB32	antitoxin VapB32	SRR058402
NC_000962	3137058	snp	G	A	A:172 G:1	CDS	-	167/216	56/71	missense_variant c.167C>T p.Ala56Val	Rv2830c	vapB22	antitoxin VapB22	SRR058402
NC_000962	3177884	snp	C	A	A:92 C:0	CDS	+	63/264	21/87	synonymous_variant c.63C>A p.Arg21Arg	Rv2866	relG	toxin RelG	SRR058402
NC_000962	1239471	snp	C	T	T:186 C:1	CDS	+	56/198	19/65	missense_variant c.56C>T p.Thr19Ile	Rv1113	vapB32	antitoxin VapB32	SRR057732
NC_000962	3137058	snp	G	A	A:161 G:0	CDS	-	167/216	56/71	missense_variant c.167C>T p.Ala56Val	Rv2830c	vapB22	antitoxin VapB22	SRR057732
NC_000962	3177884	snp	C	A	A:139 C:0	CDS	+	63/264	21/87	synonymous_variant c.63C>A p.Arg21Arg	Rv2866	relG	toxin RelG	SRR057732
NC_000962	1239471	snp	C	T	T:150 C:0	CDS	+	56/198	19/65	missense_variant c.56C>T p.Thr19Ile	Rv1113	vapB32	antitoxin VapB32	SRR057734
NC_000962	3137058	snp	G	A	A:199 G:0	CDS	-	167/216	56/71	missense_variant c.167C>T p.Ala56Val	Rv2830c	vapB22	antitoxin VapB22	SRR057734
NC_000962	3177884	snp	C	A	A:135 C:0	CDS	+	63/264	21/87	synonymous_variant c.63C>A p.Arg21Arg	Rv2866	relG	toxin RelG	SRR057734
NC_000962	363464	snp	G	A	A:21 G:0	CDS	+	213/228	71/75	synonymous_variant c.213G>A p.Arg71Arg	Rv0298		antitoxin	SRR1723677
NC_000962	2202500	snp	C	T	T:35 C:0	CDS	+	363/450	121/149	synonymous_variant c.363C>T p.His121His	Rv1956	higA	antitoxin HigA	SRR1723677
NC_000962	2546684	snp	C	A	A:37 C:0	CDS	-	122/318	41/105	missense_variant c.122G>T p.Gly41Val	Rv2274c	mazF8	toxin MazF8	SRR1723677
NC_000962	3137058	snp	G	A	A:26 G:0	CDS	-	167/216	56/71	missense_variant c.167C>T p.Ala56Val	Rv2830c	vapB22	antitoxin VapB22	SRR1723677
NC_000962	3177884	snp	C	A	A:20 C:0	CDS	+	63/264	21/87	synonymous_variant c.63C>A p.Arg21Arg	Rv2866	relG	toxin RelG	SRR1723677
NC_000962	3826501	snp	C	T	T:29 C:0	CDS	+	250/300	84/99	missense_variant c.250C>T p.Arg84Cys	Rv3407	vapB47	antitoxin VapB47	SRR1723677
NC_000962	1239471	snp	C	T	T:205 C:0	CDS	+	56/198	19/65	missense_variant c.56C>T p.Thr19Ile	Rv1113	vapB32	antitoxin VapB32	SRR057610
NC_000962	3137058	snp	G	A	A:123 G:0	CDS	-	167/216	56/71	missense_variant c.167C>T p.Ala56Val	Rv2830c	vapB22	antitoxin VapB22	SRR057610
NC_000962	3177884	snp	C	A	A:123 C:0	CDS	+	63/264	21/87	synonymous_variant c.63C>A p.Arg21Arg	Rv2866	relG	toxin RelG	SRR057610
NC_000962	363464	snp	G	A	A:22 G:0	CDS	+	213/228	71/75	synonymous_variant c.213G>A p.Arg71Arg	Rv0298		antitoxin	SRR1723760
NC_000962	2202500	snp	C	T	T:24 C:0	CDS	+	363/450	121/149	synonymous_variant c.363C>T p.His121His	Rv1956	higA	antitoxin HigA	SRR1723760
NC_000962	2546684	snp	C	A	A:29 C:0	CDS	-	122/318	41/105	missense_variant c.122G>T p.Gly41Val	Rv2274c	mazF8	toxin MazF8	SRR1723760
NC_000962	3137058	snp	G	A	A:20 G:0	CDS	-	167/216	56/71	missense_variant c.167C>T p.Ala56Val	Rv2830c	vapB22	antitoxin VapB22	SRR1723760
NC_000962	3177884	snp	C	A	A:25 C:0	CDS	+	63/264	21/87	synonymous_variant c.63C>A p.Arg21Arg	Rv2866	relG	toxin RelG	SRR1723760
NC_000962	3826501	snp	C	T	T:25 C:0	CDS	+	250/300	84/99	missense_variant c.250C>T p.Arg84Cys	Rv3407	vapB47	antitoxin VapB47	SRR1723760
NC_000962	1967844	snp	C	A	A:128 C:0	CDS	+	140/213	47/70	missense_variant c.140C>A p.Ala47Glu	Rv1740	vapB34	antitoxin VapB34	SRR924232
NC_000962	3137058	snp	G	A	A:95 G:1	CDS	-	167/216	56/71	missense_variant c.167C>T p.Ala56Val	Rv2830c	vapB22	antitoxin VapB22	SRR924232
NC_000962	3177884	snp	C	A	A:100 C:0	CDS	+	63/264	21/87	synonymous_variant c.63C>A p.Arg21Arg	Rv2866	relG	toxin RelG	SRR924232
NC_000962	1967844	snp	C	A	A:128 C:0	CDS	+	140/213	47/70	missense_variant c.140C>A p.Ala47Glu	Rv1740	vapB34	antitoxin VapB34	SRR924232
NC_000962	3137058	snp	G	A	A:95 G:1	CDS	-	167/216	56/71	missense_variant c.167C>T p.Ala56Val	Rv2830c	vapB22	antitoxin VapB22	SRR924232
NC_000962	3177884	snp	C	A	A:100 C:0	CDS	+	63/264	21/87	synonymous_variant c.63C>A p.Arg21Arg	Rv2866	relG	toxin RelG	SRR924232
NC_000962	1967844	snp	C	A	A:128 C:0	CDS	+	140/213	47/70	missense_variant c.140C>A p.Ala47Glu	Rv1740	vapB34	antitoxin VapB34	SRR924232
NC_000962	3137058	snp	G	A	A:95 G:1	CDS	-	167/216	56/71	missense_variant c.167C>T p.Ala56Val	Rv2830c	vapB22	antitoxin VapB22	SRR924232
NC_000962	3177884	snp	C	A	A:100 C:0	CDS	+	63/264	21/87	synonymous_variant c.63C>A p.Arg21Arg	Rv2866	relG	toxin RelG	SRR924232
NC_000962	1967844	snp	C	A	A:128 C:0	CDS	+	140/213	47/70	missense_variant c.140C>A p.Ala47Glu	Rv1740	vapB34	antitoxin VapB34	SRR924232
NC_000962	3137058	snp	G	A	A:95 G:1	CDS	-	167/216	56/71	missense_variant c.167C>T p.Ala56Val	Rv2830c	vapB22	antitoxin VapB22	SRR924232
NC_000962	3177884	snp	C	A	A:100 C:0	CDS	+	63/264	21/87	synonymous_variant c.63C>A p.Arg21Arg	Rv2866	relG	toxin RelG	SRR924232
NC_000962	1239471	snp	C	T	T:241 C:0	CDS	+	56/198	19/65	missense_variant c.56C>T p.Thr19Ile	Rv1113	vapB32	antitoxin VapB32	SRR057595
NC_000962	3137058	snp	G	A	A:128 G:1	CDS	-	167/216	56/71	missense_variant c.167C>T p.Ala56Val	Rv2830c	vapB22	antitoxin VapB22	SRR057595
NC_000962	3177884	snp	C	A	A:150 C:0	CDS	+	63/264	21/87	synonymous_variant c.63C>A p.Arg21Arg	Rv2866	relG	toxin RelG	SRR057595
NC_000962	363464	snp	G	A	A:27 G:0	CDS	+	213/228	71/75	synonymous_variant c.213G>A p.Arg71Arg	Rv0298		antitoxin	SRR1723601
NC_000962	2202500	snp	C	T	T:29 C:0	CDS	+	363/450	121/149	synonymous_variant c.363C>T p.His121His	Rv1956	higA	antitoxin HigA	SRR1723601
NC_000962	2546684	snp	C	A	A:42 C:0	CDS	-	122/318	41/105	missense_variant c.122G>T p.Gly41Val	Rv2274c	mazF8	toxin MazF8	SRR1723601
NC_000962	3137058	snp	G	A	A:24 G:0	CDS	-	167/216	56/71	missense_variant c.167C>T p.Ala56Val	Rv2830c	vapB22	antitoxin VapB22	SRR1723601
NC_000962	3177884	snp	C	A	A:31 C:0	CDS	+	63/264	21/87	synonymous_variant c.63C>A p.Arg21Arg	Rv2866	relG	toxin RelG	SRR1723601
NC_000962	3826501	snp	C	T	T:39 C:1	CDS	+	250/300	84/99	missense_variant c.250C>T p.Arg84Cys	Rv3407	vapB47	antitoxin VapB47	SRR1723601
NC_000962	363527	snp	T	C	C:230 T:1	CDS	+	52/303	18/100	missense_variant c.52T>C p.Tyr18His	Rv0299		toxin	ERR245675
NC_000962	1014815	snp	T	G	G:233 T:0	CDS	+	135/180	45/59	missense_variant c.135T>G p.His45Gln	Rv0909		antitoxin	ERR245675
NC_000962	1686408	snp	C	T	T:182 C:0	CDS	+	138/303	46/100	synonymous_variant c.138C>T p.Ile46Ile	Rv1494	mazE4	antitoxin MazE4	ERR245675
NC_000962	1967783	snp	A	G	G:188 A:0	CDS	+	79/213	27/70	missense_variant c.79A>G p.Thr27Ala	Rv1740	vapB34	antitoxin VapB34	ERR245675
NC_000962	2925683	snp	G	A	A:218 G:0	CDS	+	192/246	64/81	synonymous_variant c.192G>A p.Leu64Leu	Rv2595	vapB40	antitoxin VapB40	ERR245675
NC_000962	3137058	snp	G	A	A:189 G:0	CDS	-	167/216	56/71	missense_variant c.167C>T p.Ala56Val	Rv2830c	vapB22	antitoxin VapB22	ERR245675
NC_000962	3177884	snp	C	A	A:142 C:0	CDS	+	63/264	21/87	synonymous_variant c.63C>A p.Arg21Arg	Rv2866	relG	toxin RelG	ERR245675
NC_000962	3771101	snp	C	T	T:210 C:0	CDS	+	57/258	19/85	synonymous_variant c.57C>T p.Ala19Ala	Rv3358	relK	toxin RelK	ERR245675
NC_000962	3799705	snp	G	T	T:183 G:1	CDS	-	239/309	80/102	missense_variant c.239C>A p.Pro80Gln	Rv3385c	vapB46	antitoxin VapB46	ERR245675
NC_000962	363464	snp	G	A	A:24 G:0	CDS	+	213/228	71/75	synonymous_variant c.213G>A p.Arg71Arg	Rv0298		antitoxin	SRR1723834
NC_000962	2202500	snp	C	T	T:30 C:0	CDS	+	363/450	121/149	synonymous_variant c.363C>T p.His121His	Rv1956	higA	antitoxin HigA	SRR1723834
NC_000962	2546684	snp	C	A	A:41 C:0	CDS	-	122/318	41/105	missense_variant c.122G>T p.Gly41Val	Rv2274c	mazF8	toxin MazF8	SRR1723834
NC_000962	3137058	snp	G	A	A:26 G:0	CDS	-	167/216	56/71	missense_variant c.167C>T p.Ala56Val	Rv2830c	vapB22	antitoxin VapB22	SRR1723834
NC_000962	3137113	snp	C	G	G:21 C:1	CDS	-	112/216	38/71	missense_variant c.112G>C p.Ala38Pro	Rv2830c	vapB22	antitoxin VapB22	SRR1723834
NC_000962	3177884	snp	C	A	A:34 C:0	CDS	+	63/264	21/87	synonymous_variant c.63C>A p.Arg21Arg	Rv2866	relG	toxin RelG	SRR1723834
NC_000962	3826501	snp	C	T	T:36 C:0	CDS	+	250/300	84/99	missense_variant c.250C>T p.Arg84Cys	Rv3407	vapB47	antitoxin VapB47	SRR1723834
NC_000962	2205451	snp	C	T	T:39 C:0	CDS	-	99/273	33/90	synonymous_variant c.99G>A p.Lys33Lys	Rv1962A	vapB35	antitoxin VapB35	ERR212015
NC_000962	3137058	snp	G	A	A:43 G:0	CDS	-	167/216	56/71	missense_variant c.167C>T p.Ala56Val	Rv2830c	vapB22	antitoxin VapB22	ERR212015
NC_000962	3177884	snp	C	A	A:31 C:0	CDS	+	63/264	21/87	synonymous_variant c.63C>A p.Arg21Arg	Rv2866	relG	toxin RelG	ERR212015
NC_000962	363464	snp	G	A	A:61 G:0	CDS	+	213/228	71/75	synonymous_variant c.213G>A p.Arg71Arg	Rv0298		antitoxin	SRR1723721
NC_000962	2202500	snp	C	T	T:81 C:0	CDS	+	363/450	121/149	synonymous_variant c.363C>T p.His121His	Rv1956	higA	antitoxin HigA	SRR1723721
NC_000962	2546684	snp	C	A	A:63 C:0	CDS	-	122/318	41/105	missense_variant c.122G>T p.Gly41Val	Rv2274c	mazF8	toxin MazF8	SRR1723721
NC_000962	3137058	snp	G	A	A:68 G:0	CDS	-	167/216	56/71	missense_variant c.167C>T p.Ala56Val	Rv2830c	vapB22	antitoxin VapB22	SRR1723721
NC_000962	3177884	snp	C	A	A:61 C:0	CDS	+	63/264	21/87	synonymous_variant c.63C>A p.Arg21Arg	Rv2866	relG	toxin RelG	SRR1723721
NC_000962	3826501	snp	C	T	T:78 C:0	CDS	+	250/300	84/99	missense_variant c.250C>T p.Arg84Cys	Rv3407	vapB47	antitoxin VapB47	SRR1723721
NC_000962	363464	snp	G	A	A:33 G:0	CDS	+	213/228	71/75	synonymous_variant c.213G>A p.Arg71Arg	Rv0298		antitoxin	SRR1723679
NC_000962	2202500	snp	C	T	T:42 C:0	CDS	+	363/450	121/149	synonymous_variant c.363C>T p.His121His	Rv1956	higA	antitoxin HigA	SRR1723679
NC_000962	2546684	snp	C	A	A:43 C:0	CDS	-	122/318	41/105	missense_variant c.122G>T p.Gly41Val	Rv2274c	mazF8	toxin MazF8	SRR1723679
NC_000962	3137058	snp	G	A	A:22 G:0	CDS	-	167/216	56/71	missense_variant c.167C>T p.Ala56Val	Rv2830c	vapB22	antitoxin VapB22	SRR1723679
NC_000962	3177884	snp	C	A	A:47 C:0	CDS	+	63/264	21/87	synonymous_variant c.63C>A p.Arg21Arg	Rv2866	relG	toxin RelG	SRR1723679
NC_000962	3826501	snp	C	T	T:45 C:0	CDS	+	250/300	84/99	missense_variant c.250C>T p.Arg84Cys	Rv3407	vapB47	antitoxin VapB47	SRR1723679
NC_000962	1239471	snp	C	T	T:185 C:0	CDS	+	56/198	19/65	missense_variant c.56C>T p.Thr19Ile	Rv1113	vapB32	antitoxin VapB32	SRR057725
NC_000962	3137058	snp	G	A	A:86 G:0	CDS	-	167/216	56/71	missense_variant c.167C>T p.Ala56Val	Rv2830c	vapB22	antitoxin VapB22	SRR057725
NC_000962	3177884	snp	C	A	A:108 C:0	CDS	+	63/264	21/87	synonymous_variant c.63C>A p.Arg21Arg	Rv2866	relG	toxin RelG	SRR057725
NC_000962	363464	snp	G	A	A:49 G:0	CDS	+	213/228	71/75	synonymous_variant c.213G>A p.Arg71Arg	Rv0298		antitoxin	SRR1723638
NC_000962	2202500	snp	C	T	T:55 C:0	CDS	+	363/450	121/149	synonymous_variant c.363C>T p.His121His	Rv1956	higA	antitoxin HigA	SRR1723638
NC_000962	2546684	snp	C	A	A:39 C:0	CDS	-	122/318	41/105	missense_variant c.122G>T p.Gly41Val	Rv2274c	mazF8	toxin MazF8	SRR1723638
NC_000962	3137058	snp	G	A	A:44 G:0	CDS	-	167/216	56/71	missense_variant c.167C>T p.Ala56Val	Rv2830c	vapB22	antitoxin VapB22	SRR1723638
NC_000962	3177884	snp	C	A	A:50 C:0	CDS	+	63/264	21/87	synonymous_variant c.63C>A p.Arg21Arg	Rv2866	relG	toxin RelG	SRR1723638
NC_000962	3826501	snp	C	T	T:51 C:0	CDS	+	250/300	84/99	missense_variant c.250C>T p.Arg84Cys	Rv3407	vapB47	antitoxin VapB47	SRR1723638
NC_000962	363464	snp	G	A	A:29 G:0	CDS	+	213/228	71/75	synonymous_variant c.213G>A p.Arg71Arg	Rv0298		antitoxin	SRR1723430
NC_000962	2202500	snp	C	T	T:39 C:0	CDS	+	363/450	121/149	synonymous_variant c.363C>T p.His121His	Rv1956	higA	antitoxin HigA	SRR1723430
NC_000962	2546684	snp	C	A	A:27 C:0	CDS	-	122/318	41/105	missense_variant c.122G>T p.Gly41Val	Rv2274c	mazF8	toxin MazF8	SRR1723430
NC_000962	3137058	snp	G	A	A:32 G:0	CDS	-	167/216	56/71	missense_variant c.167C>T p.Ala56Val	Rv2830c	vapB22	antitoxin VapB22	SRR1723430
NC_000962	3177884	snp	C	A	A:30 C:0	CDS	+	63/264	21/87	synonymous_variant c.63C>A p.Arg21Arg	Rv2866	relG	toxin RelG	SRR1723430
NC_000962	363464	snp	G	A	A:42 G:0	CDS	+	213/228	71/75	synonymous_variant c.213G>A p.Arg71Arg	Rv0298		antitoxin	SRR1723827
NC_000962	2202500	snp	C	T	T:47 C:0	CDS	+	363/450	121/149	synonymous_variant c.363C>T p.His121His	Rv1956	higA	antitoxin HigA	SRR1723827
NC_000962	2546684	snp	C	A	A:48 C:0	CDS	-	122/318	41/105	missense_variant c.122G>T p.Gly41Val	Rv2274c	mazF8	toxin MazF8	SRR1723827
NC_000962	3137058	snp	G	A	A:17 G:0	CDS	-	167/216	56/71	missense_variant c.167C>T p.Ala56Val	Rv2830c	vapB22	antitoxin VapB22	SRR1723827
NC_000962	3177884	snp	C	A	A:28 C:1	CDS	+	63/264	21/87	synonymous_variant c.63C>A p.Arg21Arg	Rv2866	relG	toxin RelG	SRR1723827
NC_000962	3826501	snp	C	T	T:45 C:0	CDS	+	250/300	84/99	missense_variant c.250C>T p.Arg84Cys	Rv3407	vapB47	antitoxin VapB47	SRR1723827
NC_000962	3137058	snp	G	A	A:40 G:0	CDS	-	167/216	56/71	missense_variant c.167C>T p.Ala56Val	Rv2830c	vapB22	antitoxin VapB22	ERR551764
NC_000962	3177884	snp	C	A	A:11 C:0	CDS	+	63/264	21/87	synonymous_variant c.63C>A p.Arg21Arg	Rv2866	relG	toxin RelG	ERR551764
NC_000962	363464	snp	G	A	A:26 G:0	CDS	+	213/228	71/75	synonymous_variant c.213G>A p.Arg71Arg	Rv0298		antitoxin	SRR1723471
NC_000962	2201808	snp	C	G	G:27 C:0	CDS	+	90/378	30/125	missense_variant c.90C>G p.Asp30Glu	Rv1955	higB	toxin HigB	SRR1723471
NC_000962	2202500	snp	C	T	T:23 C:0	CDS	+	363/450	121/149	synonymous_variant c.363C>T p.His121His	Rv1956	higA	antitoxin HigA	SRR1723471
NC_000962	2546684	snp	C	A	A:27 C:0	CDS	-	122/318	41/105	missense_variant c.122G>T p.Gly41Val	Rv2274c	mazF8	toxin MazF8	SRR1723471
NC_000962	3137058	snp	G	A	A:15 G:0	CDS	-	167/216	56/71	missense_variant c.167C>T p.Ala56Val	Rv2830c	vapB22	antitoxin VapB22	SRR1723471
NC_000962	3177884	snp	C	A	A:25 C:0	CDS	+	63/264	21/87	synonymous_variant c.63C>A p.Arg21Arg	Rv2866	relG	toxin RelG	SRR1723471
NC_000962	1239471	snp	C	T	T:188 C:0	CDS	+	56/198	19/65	missense_variant c.56C>T p.Thr19Ile	Rv1113	vapB32	antitoxin VapB32	SRR057731
NC_000962	3137058	snp	G	A	A:96 G:0	CDS	-	167/216	56/71	missense_variant c.167C>T p.Ala56Val	Rv2830c	vapB22	antitoxin VapB22	SRR057731
NC_000962	3177884	snp	C	A	A:97 C:0	CDS	+	63/264	21/87	synonymous_variant c.63C>A p.Arg21Arg	Rv2866	relG	toxin RelG	SRR057731
NC_000962	1239471	snp	C	T	T:202 C:0	CDS	+	56/198	19/65	missense_variant c.56C>T p.Thr19Ile	Rv1113	vapB32	antitoxin VapB32	SRR057733
NC_000962	3137058	snp	G	A	A:121 G:0	CDS	-	167/216	56/71	missense_variant c.167C>T p.Ala56Val	Rv2830c	vapB22	antitoxin VapB22	SRR057733
NC_000962	3177884	snp	C	A	A:138 C:0	CDS	+	63/264	21/87	synonymous_variant c.63C>A p.Arg21Arg	Rv2866	relG	toxin RelG	SRR057733
NC_000962	3137058	snp	G	A	A:125 G:0	CDS	-	167/216	56/71	missense_variant c.167C>T p.Ala56Val	Rv2830c	vapB22	antitoxin VapB22	SRR833035
NC_000962	3177884	snp	C	A	A:75 C:0	CDS	+	63/264	21/87	synonymous_variant c.63C>A p.Arg21Arg	Rv2866	relG	toxin RelG	SRR833035
NC_000962	1239471	snp	C	T	T:108 C:0	CDS	+	56/198	19/65	missense_variant c.56C>T p.Thr19Ile	Rv1113	vapB32	antitoxin VapB32	SRR057770
NC_000962	3137058	snp	G	A	A:188 G:0	CDS	-	167/216	56/71	missense_variant c.167C>T p.Ala56Val	Rv2830c	vapB22	antitoxin VapB22	SRR057770
NC_000962	3177884	snp	C	A	A:88 C:0	CDS	+	63/264	21/87	synonymous_variant c.63C>A p.Arg21Arg	Rv2866	relG	toxin RelG	SRR057770
NC_000962	289253	snp	C	T	T:27 C:1	CDS	+	150/234	50/77	synonymous_variant c.150C>T p.Asp50Asp	Rv0239	vapB24	antitoxin VapB24	ERR1035146
NC_000962	363563	snp	G	A	A:29 G:0	CDS	+	88/303	30/100	missense_variant c.88G>A p.Ala30Thr	Rv0299		toxin	ERR1035146
NC_000962	2087652	snp	C	T	T:39 C:0	CDS	-	1/396	1/131	initiator_codon_variant c.1G>A p.Val1?	Rv1839c	vapB13	antitoxin VapB13	ERR1035146
NC_000962	2201932	snp	G	A	A:24 G:0	CDS	+	214/378	72/125	missense_variant c.214G>A p.Ala72Thr	Rv1955	higB	toxin HigB	ERR1035146
NC_000962	2854891	snp	T	C	C:40 T:0	CDS	-	17/225	6/74	missense_variant c.17A>G p.Gln6Arg	Rv2530A	vapB39	antitoxin VapB39	ERR1035146
NC_000962	3137058	snp	G	A	A:35 G:0	CDS	-	167/216	56/71	missense_variant c.167C>T p.Ala56Val	Rv2830c	vapB22	antitoxin VapB22	ERR1035146
NC_000962	3177884	snp	C	A	A:28 C:0	CDS	+	63/264	21/87	synonymous_variant c.63C>A p.Arg21Arg	Rv2866	relG	toxin RelG	ERR1035146
NC_000962	3183174	snp	C	T	T:29 C:0	CDS	+	37/258	13/85	missense_variant c.37C>T p.Arg13Cys	Rv2871	vapB43	antitoxin VapB43	ERR1035146
NC_000962	2868659	snp	C	G	G:219 C:0	CDS	+	54/258	18/85	synonymous_variant c.54C>G p.Ala18Ala	Rv2547	vapB19	antitoxin VapB19	ERR037529
NC_000962	3137058	snp	G	A	A:172 G:3	CDS	-	167/216	56/71	missense_variant c.167C>T p.Ala56Val	Rv2830c	vapB22	antitoxin VapB22	ERR037529
NC_000962	3177884	snp	C	A	A:176 C:0	CDS	+	63/264	21/87	synonymous_variant c.63C>A p.Arg21Arg	Rv2866	relG	toxin RelG	ERR037529
NC_000962	2868659	snp	C	G	G:228 C:3	CDS	+	54/258	18/85	synonymous_variant c.54C>G p.Ala18Ala	Rv2547	vapB19	antitoxin VapB19	ERR245809
NC_000962	3137058	snp	G	A	A:104 G:0	CDS	-	167/216	56/71	missense_variant c.167C>T p.Ala56Val	Rv2830c	vapB22	antitoxin VapB22	ERR245809
NC_000962	3177884	snp	C	A	A:133 C:0	CDS	+	63/264	21/87	synonymous_variant c.63C>A p.Arg21Arg	Rv2866	relG	toxin RelG	ERR245809
NC_000962	753526	snp	A	C	C:303 A:0	CDS	-	92/156	31/51	missense_variant c.92T>G p.Leu31Arg	Rv0657c	vapB6	antitoxin VapB6	ERR037535
NC_000962	2868659	snp	C	G	G:304 C:1	CDS	+	54/258	18/85	synonymous_variant c.54C>G p.Ala18Ala	Rv2547	vapB19	antitoxin VapB19	ERR037535
NC_000962	3137058	snp	G	A	A:264 G:0	CDS	-	167/216	56/71	missense_variant c.167C>T p.Ala56Val	Rv2830c	vapB22	antitoxin VapB22	ERR037535
NC_000962	3177884	snp	C	A	A:249 C:0	CDS	+	63/264	21/87	synonymous_variant c.63C>A p.Arg21Arg	Rv2866	relG	toxin RelG	ERR037535
NC_000962	1239471	snp	C	T	T:153 C:0	CDS	+	56/198	19/65	missense_variant c.56C>T p.Thr19Ile	Rv1113	vapB32	antitoxin VapB32	SRR057768
NC_000962	3137058	snp	G	A	A:138 G:0	CDS	-	167/216	56/71	missense_variant c.167C>T p.Ala56Val	Rv2830c	vapB22	antitoxin VapB22	SRR057768
NC_000962	3177884	snp	C	A	A:121 C:0	CDS	+	63/264	21/87	synonymous_variant c.63C>A p.Arg21Arg	Rv2866	relG	toxin RelG	SRR057768
NC_000962	1239471	snp	C	T	T:173 C:0	CDS	+	56/198	19/65	missense_variant c.56C>T p.Thr19Ile	Rv1113	vapB32	antitoxin VapB32	SRR058378
NC_000962	3137058	snp	G	A	A:230 G:0	CDS	-	167/216	56/71	missense_variant c.167C>T p.Ala56Val	Rv2830c	vapB22	antitoxin VapB22	SRR058378
NC_000962	3177884	snp	C	A	A:166 C:0	CDS	+	63/264	21/87	synonymous_variant c.63C>A p.Arg21Arg	Rv2866	relG	toxin RelG	SRR058378
NC_000962	755991	snp	G	C	C:23 G:0	CDS	-	33/255	11/84	missense_variant c.33C>G p.Ile11Met	Rv0662c	vapB7	antitoxin VapB7	SRR833165
NC_000962	2194950	snp	T	G	G:18 T:1	CDS	-	24/330	8/109	synonymous_variant c.24A>C p.Gly8Gly	Rv1942c	mazF5	toxin MazF5	SRR833165
NC_000962	2202582	snp	G	T	T:20 G:0	CDS	+	445/450	149/149	missense_variant c.445G>T p.Ala149Ser	Rv1956	higA	antitoxin HigA	SRR833165
NC_000962	3137058	snp	G	A	A:37 G:0	CDS	-	167/216	56/71	missense_variant c.167C>T p.Ala56Val	Rv2830c	vapB22	antitoxin VapB22	SRR833165
NC_000962	3177884	snp	C	A	A:38 C:1	CDS	+	63/264	21/87	synonymous_variant c.63C>A p.Arg21Arg	Rv2866	relG	toxin RelG	SRR833165
NC_000962	4140319	snp	G	A	A:32 G:2	CDS	-	145/225	49/74	missense_variant c.145C>T p.Arg49Cys	Rv3697A	vapB48	antitoxin VapB48	SRR833165
NC_000962	1239471	snp	C	T	T:235 C:0	CDS	+	56/198	19/65	missense_variant c.56C>T p.Thr19Ile	Rv1113	vapB32	antitoxin VapB32	SRR058374
NC_000962	3137058	snp	G	A	A:172 G:0	CDS	-	167/216	56/71	missense_variant c.167C>T p.Ala56Val	Rv2830c	vapB22	antitoxin VapB22	SRR058374
NC_000962	3177884	snp	C	A	A:144 C:0	CDS	+	63/264	21/87	synonymous_variant c.63C>A p.Arg21Arg	Rv2866	relG	toxin RelG	SRR058374
NC_000962	2546708	snp	A	G	G:95 A:0	CDS	-	98/318	33/105	missense_variant c.98T>C p.Ile33Thr	Rv2274c	mazF8	toxin MazF8	ERR1873546
NC_000962	3137058	snp	G	A	A:79 G:0	CDS	-	167/216	56/71	missense_variant c.167C>T p.Ala56Val	Rv2830c	vapB22	antitoxin VapB22	ERR1873546
NC_000962	3177884	snp	C	A	A:92 C:0	CDS	+	63/264	21/87	synonymous_variant c.63C>A p.Arg21Arg	Rv2866	relG	toxin RelG	ERR1873546
NC_000962	363464	snp	G	A	A:90 G:0	CDS	+	213/228	71/75	synonymous_variant c.213G>A p.Arg71Arg	Rv0298		antitoxin	SRR6280286
NC_000962	2202500	snp	C	T	T:75 C:0	CDS	+	363/450	121/149	synonymous_variant c.363C>T p.His121His	Rv1956	higA	antitoxin HigA	SRR6280286
NC_000962	2546684	snp	C	A	A:108 C:0	CDS	-	122/318	41/105	missense_variant c.122G>T p.Gly41Val	Rv2274c	mazF8	toxin MazF8	SRR6280286
NC_000962	3137058	snp	G	A	A:64 G:0	CDS	-	167/216	56/71	missense_variant c.167C>T p.Ala56Val	Rv2830c	vapB22	antitoxin VapB22	SRR6280286
NC_000962	3177884	snp	C	A	A:68 C:0	CDS	+	63/264	21/87	synonymous_variant c.63C>A p.Arg21Arg	Rv2866	relG	toxin RelG	SRR6280286
NC_000962	3826501	snp	C	T	T:86 C:0	CDS	+	250/300	84/99	missense_variant c.250C>T p.Arg84Cys	Rv3407	vapB47	antitoxin VapB47	SRR6280286
NC_000962	363464	snp	G	A	A:29 G:0	CDS	+	213/228	71/75	synonymous_variant c.213G>A p.Arg71Arg	Rv0298		antitoxin	SRR1723752
NC_000962	2202500	snp	C	T	T:27 C:0	CDS	+	363/450	121/149	synonymous_variant c.363C>T p.His121His	Rv1956	higA	antitoxin HigA	SRR1723752
NC_000962	2546684	snp	C	A	A:35 C:1	CDS	-	122/318	41/105	missense_variant c.122G>T p.Gly41Val	Rv2274c	mazF8	toxin MazF8	SRR1723752
NC_000962	3137058	snp	G	A	A:22 G:0	CDS	-	167/216	56/71	missense_variant c.167C>T p.Ala56Val	Rv2830c	vapB22	antitoxin VapB22	SRR1723752
NC_000962	3177884	snp	C	A	A:32 C:0	CDS	+	63/264	21/87	synonymous_variant c.63C>A p.Arg21Arg	Rv2866	relG	toxin RelG	SRR1723752
NC_000962	3826501	snp	C	T	T:33 C:0	CDS	+	250/300	84/99	missense_variant c.250C>T p.Arg84Cys	Rv3407	vapB47	antitoxin VapB47	SRR1723752
NC_000962	1239471	snp	C	T	T:181 C:0	CDS	+	56/198	19/65	missense_variant c.56C>T p.Thr19Ile	Rv1113	vapB32	antitoxin VapB32	SRR058399
NC_000962	3137058	snp	G	A	A:217 G:0	CDS	-	167/216	56/71	missense_variant c.167C>T p.Ala56Val	Rv2830c	vapB22	antitoxin VapB22	SRR058399
NC_000962	3177884	snp	C	A	A:141 C:0	CDS	+	63/264	21/87	synonymous_variant c.63C>A p.Arg21Arg	Rv2866	relG	toxin RelG	SRR058399
NC_000962	1239471	snp	C	T	T:168 C:0	CDS	+	56/198	19/65	missense_variant c.56C>T p.Thr19Ile	Rv1113	vapB32	antitoxin VapB32	SRR058372
NC_000962	3137058	snp	G	A	A:245 G:0	CDS	-	167/216	56/71	missense_variant c.167C>T p.Ala56Val	Rv2830c	vapB22	antitoxin VapB22	SRR058372
NC_000962	3177884	snp	C	A	A:108 C:0	CDS	+	63/264	21/87	synonymous_variant c.63C>A p.Arg21Arg	Rv2866	relG	toxin RelG	SRR058372
NC_000962	363464	snp	G	A	A:31 G:0	CDS	+	213/228	71/75	synonymous_variant c.213G>A p.Arg71Arg	Rv0298		antitoxin	SRR1723464
NC_000962	1574593	snp	T	C	C:28 T:0	CDS	-	175/258	59/85	missense_variant c.175A>G p.Thr59Ala	Rv1398c	vapB10	antitoxin VapB10	SRR1723464
NC_000962	2202014	snp	A	C	C:48 A:0	CDS	+	296/378	99/125	missense_variant c.296A>C p.Lys99Thr	Rv1955	higB	toxin HigB	SRR1723464
NC_000962	2202500	snp	C	T	T:26 C:0	CDS	+	363/450	121/149	synonymous_variant c.363C>T p.His121His	Rv1956	higA	antitoxin HigA	SRR1723464
NC_000962	2546684	snp	C	A	A:35 C:1	CDS	-	122/318	41/105	missense_variant c.122G>T p.Gly41Val	Rv2274c	mazF8	toxin MazF8	SRR1723464
NC_000962	3137058	snp	G	A	A:23 G:0	CDS	-	167/216	56/71	missense_variant c.167C>T p.Ala56Val	Rv2830c	vapB22	antitoxin VapB22	SRR1723464
NC_000962	3177884	snp	C	A	A:22 C:0	CDS	+	63/264	21/87	synonymous_variant c.63C>A p.Arg21Arg	Rv2866	relG	toxin RelG	SRR1723464
NC_000962	2205511	snp	C	T	T:44 C:1	CDS	-	39/273	13/90	synonymous_variant c.39G>A p.Thr13Thr	Rv1962A	vapB35	antitoxin VapB35	SRR1723919
NC_000962	3137058	snp	G	A	A:33 G:0	CDS	-	167/216	56/71	missense_variant c.167C>T p.Ala56Val	Rv2830c	vapB22	antitoxin VapB22	SRR1723919
NC_000962	3177884	snp	C	A	A:35 C:0	CDS	+	63/264	21/87	synonymous_variant c.63C>A p.Arg21Arg	Rv2866	relG	toxin RelG	SRR1723919
NC_000962	753562	snp	A	G	G:19 A:0	CDS	-	56/156	19/51	missense_variant c.56T>C p.Ile19Thr	Rv0657c	vapB6	antitoxin VapB6	SRR1724002
NC_000962	3137058	snp	G	A	A:20 G:0	CDS	-	167/216	56/71	missense_variant c.167C>T p.Ala56Val	Rv2830c	vapB22	antitoxin VapB22	SRR1724002
NC_000962	3177884	snp	C	A	A:15 C:0	CDS	+	63/264	21/87	synonymous_variant c.63C>A p.Arg21Arg	Rv2866	relG	toxin RelG	SRR1724002
NC_000962	1384281	snp	C	T	T:59 C:0	CDS	+	4/261	2/86	missense_variant c.4C>T p.Arg2Cys	Rv1241	vapB33	antitoxin VapB33	SRR1723987
NC_000962	2202582	snp	G	T	T:43 G:1	CDS	+	445/450	149/149	missense_variant c.445G>T p.Ala149Ser	Rv1956	higA	antitoxin HigA	SRR1723987
NC_000962	3137058	snp	G	A	A:62 G:0	CDS	-	167/216	56/71	missense_variant c.167C>T p.Ala56Val	Rv2830c	vapB22	antitoxin VapB22	SRR1723987
NC_000962	3177884	snp	C	A	A:36 C:0	CDS	+	63/264	21/87	synonymous_variant c.63C>A p.Arg21Arg	Rv2866	relG	toxin RelG	SRR1723987
NC_000962	4140319	snp	G	A	A:56 G:0	CDS	-	145/225	49/74	missense_variant c.145C>T p.Arg49Cys	Rv3697A	vapB48	antitoxin VapB48	SRR1723987
NC_000962	2202500	snp	C	T	T:27 C:0	CDS	+	363/450	121/149	synonymous_variant c.363C>T p.His121His	Rv1956	higA	antitoxin HigA	SRR1723792
NC_000962	2546684	snp	C	A	A:38 C:1	CDS	-	122/318	41/105	missense_variant c.122G>T p.Gly41Val	Rv2274c	mazF8	toxin MazF8	SRR1723792
NC_000962	3137058	snp	G	A	A:16 G:0	CDS	-	167/216	56/71	missense_variant c.167C>T p.Ala56Val	Rv2830c	vapB22	antitoxin VapB22	SRR1723792
NC_000962	3177884	snp	C	A	A:26 C:0	CDS	+	63/264	21/87	synonymous_variant c.63C>A p.Arg21Arg	Rv2866	relG	toxin RelG	SRR1723792
NC_000962	3826501	snp	C	T	T:19 C:0	CDS	+	250/300	84/99	missense_variant c.250C>T p.Arg84Cys	Rv3407	vapB47	antitoxin VapB47	SRR1723792
NC_000962	363464	snp	G	A	A:21 G:0	CDS	+	213/228	71/75	synonymous_variant c.213G>A p.Arg71Arg	Rv0298		antitoxin	SRR1723486
NC_000962	2201808	snp	C	G	G:22 C:1	CDS	+	90/378	30/125	missense_variant c.90C>G p.Asp30Glu	Rv1955	higB	toxin HigB	SRR1723486
NC_000962	2202500	snp	C	T	T:23 C:0	CDS	+	363/450	121/149	synonymous_variant c.363C>T p.His121His	Rv1956	higA	antitoxin HigA	SRR1723486
NC_000962	2546601	snp	T	C	C:30 T:1	CDS	-	205/318	69/105	missense_variant c.205A>G p.Ile69Val	Rv2274c	mazF8	toxin MazF8	SRR1723486
NC_000962	2546684	snp	C	A	A:27 C:0	CDS	-	122/318	41/105	missense_variant c.122G>T p.Gly41Val	Rv2274c	mazF8	toxin MazF8	SRR1723486
NC_000962	3137058	snp	G	A	A:25 G:0	CDS	-	167/216	56/71	missense_variant c.167C>T p.Ala56Val	Rv2830c	vapB22	antitoxin VapB22	SRR1723486
NC_000962	3177884	snp	C	A	A:23 C:0	CDS	+	63/264	21/87	synonymous_variant c.63C>A p.Arg21Arg	Rv2866	relG	toxin RelG	SRR1723486
NC_000962	71650	snp	C	T	T:64 C:1	CDS	+	62/240	21/79	missense_variant c.62C>T p.Ala21Val	Rv0064A	vapB1	antitoxin VapB1	SRR1723447
NC_000962	363464	snp	G	A	A:53 G:0	CDS	+	213/228	71/75	synonymous_variant c.213G>A p.Arg71Arg	Rv0298		antitoxin	SRR1723447
NC_000962	2202500	snp	C	T	T:54 C:0	CDS	+	363/450	121/149	synonymous_variant c.363C>T p.His121His	Rv1956	higA	antitoxin HigA	SRR1723447
NC_000962	2546684	snp	C	A	A:52 C:0	CDS	-	122/318	41/105	missense_variant c.122G>T p.Gly41Val	Rv2274c	mazF8	toxin MazF8	SRR1723447
NC_000962	3137058	snp	G	A	A:28 G:0	CDS	-	167/216	56/71	missense_variant c.167C>T p.Ala56Val	Rv2830c	vapB22	antitoxin VapB22	SRR1723447
NC_000962	3177660	snp	G	A	A:52 G:0	CDS	+	124/282	42/93	missense_variant c.124G>A p.Ala42Thr	Rv2865	relF	antitoxin RelF	SRR1723447
NC_000962	3177884	snp	C	A	A:43 C:0	CDS	+	63/264	21/87	synonymous_variant c.63C>A p.Arg21Arg	Rv2866	relG	toxin RelG	SRR1723447
NC_000962	3549956	snp	T	C	C:61 T:0	CDS	-	188/453	63/150	missense_variant c.188A>G p.Gln63Arg	Rv3181c		antitoxin VapB45	SRR1723447
NC_000962	2087859	snp	T	G	G:19 T:0	CDS	-	54/264	18/87	synonymous_variant c.54A>C p.Arg18Arg	Rv1839c	vapB13	antitoxin VapB13	SRR1723917
NC_000962	2205511	snp	C	T	T:29 C:1	CDS	-	39/273	13/90	synonymous_variant c.39G>A p.Thr13Thr	Rv1962A	vapB35	antitoxin VapB35	SRR1723917
NC_000962	3137058	snp	G	A	A:20 G:0	CDS	-	167/216	56/71	missense_variant c.167C>T p.Ala56Val	Rv2830c	vapB22	antitoxin VapB22	SRR1723917
NC_000962	3177884	snp	C	A	A:20 C:0	CDS	+	63/264	21/87	synonymous_variant c.63C>A p.Arg21Arg	Rv2866	relG	toxin RelG	SRR1723917
NC_000962	363464	snp	G	A	A:23 G:0	CDS	+	213/228	71/75	synonymous_variant c.213G>A p.Arg71Arg	Rv0298		antitoxin	SRR1723506
NC_000962	1686299	snp	T	G	G:31 T:0	CDS	+	29/303	10/100	missense_variant c.29T>G p.Ile10Ser	Rv1494	mazE4	antitoxin MazE4	SRR1723506
NC_000962	2202500	snp	C	T	T:40 C:0	CDS	+	363/450	121/149	synonymous_variant c.363C>T p.His121His	Rv1956	higA	antitoxin HigA	SRR1723506
NC_000962	2546684	snp	C	A	A:39 C:0	CDS	-	122/318	41/105	missense_variant c.122G>T p.Gly41Val	Rv2274c	mazF8	toxin MazF8	SRR1723506
NC_000962	3137058	snp	G	A	A:27 G:0	CDS	-	167/216	56/71	missense_variant c.167C>T p.Ala56Val	Rv2830c	vapB22	antitoxin VapB22	SRR1723506
NC_000962	3177884	snp	C	A	A:34 C:0	CDS	+	63/264	21/87	synonymous_variant c.63C>A p.Arg21Arg	Rv2866	relG	toxin RelG	SRR1723506
NC_000962	3137058	snp	G	A	A:231 G:0	CDS	-	167/216	56/71	missense_variant c.167C>T p.Ala56Val	Rv2830c	vapB22	antitoxin VapB22	SRR833150
NC_000962	3177884	snp	C	A	A:248 C:0	CDS	+	63/264	21/87	synonymous_variant c.63C>A p.Arg21Arg	Rv2866	relG	toxin RelG	SRR833150
NC_000962	363464	snp	G	A	A:18 G:0	CDS	+	213/228	71/75	synonymous_variant c.213G>A p.Arg71Arg	Rv0298		antitoxin	SRR1723772
NC_000962	2202500	snp	C	T	T:23 C:1	CDS	+	363/450	121/149	synonymous_variant c.363C>T p.His121His	Rv1956	higA	antitoxin HigA	SRR1723772
NC_000962	2546684	snp	C	A	A:41 C:0	CDS	-	122/318	41/105	missense_variant c.122G>T p.Gly41Val	Rv2274c	mazF8	toxin MazF8	SRR1723772
NC_000962	3137058	snp	G	A	A:28 G:0	CDS	-	167/216	56/71	missense_variant c.167C>T p.Ala56Val	Rv2830c	vapB22	antitoxin VapB22	SRR1723772
NC_000962	3177884	snp	C	A	A:24 C:0	CDS	+	63/264	21/87	synonymous_variant c.63C>A p.Arg21Arg	Rv2866	relG	toxin RelG	SRR1723772
NC_000962	3826501	snp	C	T	T:29 C:1	CDS	+	250/300	84/99	missense_variant c.250C>T p.Arg84Cys	Rv3407	vapB47	antitoxin VapB47	SRR1723772
NC_000962	3177884	snp	C	A	A:141 C:1	CDS	+	63/264	21/87	synonymous_variant c.63C>A p.Arg21Arg	Rv2866	relG	toxin RelG	ERR245758
NC_000962	753562	snp	A	G	G:20 A:0	CDS	-	56/156	19/51	missense_variant c.56T>C p.Ile19Thr	Rv0657c	vapB6	antitoxin VapB6	SRR1724009
NC_000962	2976670	snp	G	A	A:29 G:0	CDS	-	240/324	80/107	synonymous_variant c.240C>T p.Asp80Asp	Rv2653c		toxin	SRR1724009
NC_000962	3137058	snp	G	A	A:15 G:0	CDS	-	167/216	56/71	missense_variant c.167C>T p.Ala56Val	Rv2830c	vapB22	antitoxin VapB22	SRR1724009
NC_000962	3177884	snp	C	A	A:26 C:1	CDS	+	63/264	21/87	synonymous_variant c.63C>A p.Arg21Arg	Rv2866	relG	toxin RelG	SRR1724009
NC_000962	2205511	snp	C	T	T:54 C:1	CDS	-	39/273	13/90	synonymous_variant c.39G>A p.Thr13Thr	Rv1962A	vapB35	antitoxin VapB35	SRR1723930
NC_000962	3137058	snp	G	A	A:36 G:0	CDS	-	167/216	56/71	missense_variant c.167C>T p.Ala56Val	Rv2830c	vapB22	antitoxin VapB22	SRR1723930
NC_000962	3177884	snp	C	A	A:38 C:0	CDS	+	63/264	21/87	synonymous_variant c.63C>A p.Arg21Arg	Rv2866	relG	toxin RelG	SRR1723930
NC_000962	363464	snp	G	A	A:53 G:0	CDS	+	213/228	71/75	synonymous_variant c.213G>A p.Arg71Arg	Rv0298		antitoxin	SRR1723450
NC_000962	2202500	snp	C	T	T:40 C:0	CDS	+	363/450	121/149	synonymous_variant c.363C>T p.His121His	Rv1956	higA	antitoxin HigA	SRR1723450
NC_000962	2546684	snp	C	A	A:65 C:0	CDS	-	122/318	41/105	missense_variant c.122G>T p.Gly41Val	Rv2274c	mazF8	toxin MazF8	SRR1723450
NC_000962	3137058	snp	G	A	A:23 G:0	CDS	-	167/216	56/71	missense_variant c.167C>T p.Ala56Val	Rv2830c	vapB22	antitoxin VapB22	SRR1723450
NC_000962	3177660	snp	G	A	A:38 G:0	CDS	+	124/282	42/93	missense_variant c.124G>A p.Ala42Thr	Rv2865	relF	antitoxin RelF	SRR1723450
NC_000962	3177884	snp	C	A	A:41 C:0	CDS	+	63/264	21/87	synonymous_variant c.63C>A p.Arg21Arg	Rv2866	relG	toxin RelG	SRR1723450
NC_000962	363464	snp	G	A	A:37 G:0	CDS	+	213/228	71/75	synonymous_variant c.213G>A p.Arg71Arg	Rv0298		antitoxin	SRR1723755
NC_000962	1073327	snp	A	C	C:55 A:1	CDS	+	1/222	1/73	initiator_codon_variant c.1A>C p.Met1?	Rv0959A	vapB9	antitoxin VapB9	SRR1723755
NC_000962	2202500	snp	C	T	T:43 C:2	CDS	+	363/450	121/149	synonymous_variant c.363C>T p.His121His	Rv1956	higA	antitoxin HigA	SRR1723755
NC_000962	2546684	snp	C	A	A:60 C:0	CDS	-	122/318	41/105	missense_variant c.122G>T p.Gly41Val	Rv2274c	mazF8	toxin MazF8	SRR1723755
NC_000962	3137058	snp	G	A	A:27 G:0	CDS	-	167/216	56/71	missense_variant c.167C>T p.Ala56Val	Rv2830c	vapB22	antitoxin VapB22	SRR1723755
NC_000962	3177884	snp	C	A	A:32 C:0	CDS	+	63/264	21/87	synonymous_variant c.63C>A p.Arg21Arg	Rv2866	relG	toxin RelG	SRR1723755
NC_000962	3826501	snp	C	T	T:34 C:2	CDS	+	250/300	84/99	missense_variant c.250C>T p.Arg84Cys	Rv3407	vapB47	antitoxin VapB47	SRR1723755
NC_000962	363464	snp	G	A	A:46 G:0	CDS	+	213/228	71/75	synonymous_variant c.213G>A p.Arg71Arg	Rv0298		antitoxin	ERR019565
NC_000962	2202500	snp	C	T	T:44 C:0	CDS	+	363/450	121/149	synonymous_variant c.363C>T p.His121His	Rv1956	higA	antitoxin HigA	ERR019565
NC_000962	2546684	snp	C	A	A:53 C:0	CDS	-	122/318	41/105	missense_variant c.122G>T p.Gly41Val	Rv2274c	mazF8	toxin MazF8	ERR019565
NC_000962	3137058	snp	G	A	A:47 G:0	CDS	-	167/216	56/71	missense_variant c.167C>T p.Ala56Val	Rv2830c	vapB22	antitoxin VapB22	ERR019565
NC_000962	3177884	snp	C	A	A:49 C:0	CDS	+	63/264	21/87	synonymous_variant c.63C>A p.Arg21Arg	Rv2866	relG	toxin RelG	ERR019565
NC_000962	3826501	snp	C	T	T:54 C:0	CDS	+	250/300	84/99	missense_variant c.250C>T p.Arg84Cys	Rv3407	vapB47	antitoxin VapB47	ERR019565
NC_000962	3137058	snp	G	A	A:62 G:1	CDS	-	167/216	56/71	missense_variant c.167C>T p.Ala56Val	Rv2830c	vapB22	antitoxin VapB22	ERR551506
NC_000962	3177884	snp	C	A	A:39 C:0	CDS	+	63/264	21/87	synonymous_variant c.63C>A p.Arg21Arg	Rv2866	relG	toxin RelG	ERR551506
NC_000962	363464	snp	G	A	A:35 G:0	CDS	+	213/228	71/75	synonymous_variant c.213G>A p.Arg71Arg	Rv0298		antitoxin	SRR1723877
NC_000962	2202500	snp	C	T	T:33 C:0	CDS	+	363/450	121/149	synonymous_variant c.363C>T p.His121His	Rv1956	higA	antitoxin HigA	SRR1723877
NC_000962	2546684	snp	C	A	A:31 C:0	CDS	-	122/318	41/105	missense_variant c.122G>T p.Gly41Val	Rv2274c	mazF8	toxin MazF8	SRR1723877
NC_000962	3137058	snp	G	A	A:16 G:0	CDS	-	167/216	56/71	missense_variant c.167C>T p.Ala56Val	Rv2830c	vapB22	antitoxin VapB22	SRR1723877
NC_000962	3137200	snp	T	G	G:20 T:0	CDS	-	25/216	9/71	missense_variant c.25A>C p.Lys9Gln	Rv2830c	vapB22	antitoxin VapB22	SRR1723877
NC_000962	3177884	snp	C	A	A:30 C:0	CDS	+	63/264	21/87	synonymous_variant c.63C>A p.Arg21Arg	Rv2866	relG	toxin RelG	SRR1723877
NC_000962	3826501	snp	C	T	T:30 C:0	CDS	+	250/300	84/99	missense_variant c.250C>T p.Arg84Cys	Rv3407	vapB47	antitoxin VapB47	SRR1723877
NC_000962	753562	snp	A	G	G:41 A:0	CDS	-	56/156	19/51	missense_variant c.56T>C p.Ile19Thr	Rv0657c	vapB6	antitoxin VapB6	SRR1724013
NC_000962	3137058	snp	G	A	A:41 G:0	CDS	-	167/216	56/71	missense_variant c.167C>T p.Ala56Val	Rv2830c	vapB22	antitoxin VapB22	SRR1724013
NC_000962	3177884	snp	C	A	A:23 C:0	CDS	+	63/264	21/87	synonymous_variant c.63C>A p.Arg21Arg	Rv2866	relG	toxin RelG	SRR1724013
NC_000962	2868659	snp	C	G	G:26 C:2	CDS	+	54/258	18/85	synonymous_variant c.54C>G p.Ala18Ala	Rv2547	vapB19	antitoxin VapB19	ERR1035356
NC_000962	3137058	snp	G	A	A:23 G:0	CDS	-	167/216	56/71	missense_variant c.167C>T p.Ala56Val	Rv2830c	vapB22	antitoxin VapB22	ERR1035356
NC_000962	3177884	snp	C	A	A:32 C:1	CDS	+	63/264	21/87	synonymous_variant c.63C>A p.Arg21Arg	Rv2866	relG	toxin RelG	ERR1035356
NC_000962	758769	snp	A	G	G:32 A:2	CDS	+	238/273	80/90	missense_variant c.238A>G p.Asn80Asp	Rv0664	vapB8	antitoxin VapB8	SRR1723901
NC_000962	2205511	snp	C	T	T:47 C:4	CDS	-	39/273	13/90	synonymous_variant c.39G>A p.Thr13Thr	Rv1962A	vapB35	antitoxin VapB35	SRR1723901
NC_000962	3137058	snp	G	A	A:29 G:0	CDS	-	167/216	56/71	missense_variant c.167C>T p.Ala56Val	Rv2830c	vapB22	antitoxin VapB22	SRR1723901
NC_000962	3177884	snp	C	A	A:33 C:0	CDS	+	63/264	21/87	synonymous_variant c.63C>A p.Arg21Arg	Rv2866	relG	toxin RelG	SRR1723901
NC_000962	363464	snp	G	A	A:53 G:0	CDS	+	213/228	71/75	synonymous_variant c.213G>A p.Arg71Arg	Rv0298		antitoxin	SRR1723434
NC_000962	2202500	snp	C	T	T:57 C:0	CDS	+	363/450	121/149	synonymous_variant c.363C>T p.His121His	Rv1956	higA	antitoxin HigA	SRR1723434
NC_000962	2546684	snp	C	A	A:76 C:0	CDS	-	122/318	41/105	missense_variant c.122G>T p.Gly41Val	Rv2274c	mazF8	toxin MazF8	SRR1723434
NC_000962	3137058	snp	G	A	A:47 G:0	CDS	-	167/216	56/71	missense_variant c.167C>T p.Ala56Val	Rv2830c	vapB22	antitoxin VapB22	SRR1723434
NC_000962	3177884	snp	C	A	A:48 C:0	CDS	+	63/264	21/87	synonymous_variant c.63C>A p.Arg21Arg	Rv2866	relG	toxin RelG	SRR1723434
NC_000962	363464	snp	G	A	A:30 G:0	CDS	+	213/228	71/75	synonymous_variant c.213G>A p.Arg71Arg	Rv0298		antitoxin	SRR1723669
NC_000962	2202500	snp	C	T	T:44 C:0	CDS	+	363/450	121/149	synonymous_variant c.363C>T p.His121His	Rv1956	higA	antitoxin HigA	SRR1723669
NC_000962	2546684	snp	C	A	A:53 C:0	CDS	-	122/318	41/105	missense_variant c.122G>T p.Gly41Val	Rv2274c	mazF8	toxin MazF8	SRR1723669
NC_000962	3137058	snp	G	A	A:25 G:0	CDS	-	167/216	56/71	missense_variant c.167C>T p.Ala56Val	Rv2830c	vapB22	antitoxin VapB22	SRR1723669
NC_000962	3177884	snp	C	A	A:40 C:0	CDS	+	63/264	21/87	synonymous_variant c.63C>A p.Arg21Arg	Rv2866	relG	toxin RelG	SRR1723669
NC_000962	3826501	snp	C	T	T:48 C:0	CDS	+	250/300	84/99	missense_variant c.250C>T p.Arg84Cys	Rv3407	vapB47	antitoxin VapB47	SRR1723669
NC_000962	703361	snp	C	T	T:67 C:0	CDS	+	118/246	40/81	synonymous_variant c.118C>T p.Leu40Leu	Rv0608	vapB28	antitoxin VapB28	SRR1723906
NC_000962	2087718	snp	T	G	G:59 T:0	CDS	-	195/264	65/87	synonymous_variant c.195A>C p.Thr65Thr	Rv1839c	vapB13	antitoxin VapB13	SRR1723906
NC_000962	2205511	snp	C	T	T:85 C:0	CDS	-	39/273	13/90	synonymous_variant c.39G>A p.Thr13Thr	Rv1962A	vapB35	antitoxin VapB35	SRR1723906
NC_000962	3137058	snp	G	A	A:51 G:0	CDS	-	167/216	56/71	missense_variant c.167C>T p.Ala56Val	Rv2830c	vapB22	antitoxin VapB22	SRR1723906
NC_000962	3177884	snp	C	A	A:42 C:0	CDS	+	63/264	21/87	synonymous_variant c.63C>A p.Arg21Arg	Rv2866	relG	toxin RelG	SRR1723906
NC_000962	363464	snp	G	A	A:37 G:0	CDS	+	213/228	71/75	synonymous_variant c.213G>A p.Arg71Arg	Rv0298		antitoxin	SRR1723816
NC_000962	2202500	snp	C	T	T:38 C:0	CDS	+	363/450	121/149	synonymous_variant c.363C>T p.His121His	Rv1956	higA	antitoxin HigA	SRR1723816
NC_000962	2546684	snp	C	A	A:39 C:0	CDS	-	122/318	41/105	missense_variant c.122G>T p.Gly41Val	Rv2274c	mazF8	toxin MazF8	SRR1723816
NC_000962	3137058	snp	G	A	A:27 G:0	CDS	-	167/216	56/71	missense_variant c.167C>T p.Ala56Val	Rv2830c	vapB22	antitoxin VapB22	SRR1723816
NC_000962	3177884	snp	C	A	A:38 C:0	CDS	+	63/264	21/87	synonymous_variant c.63C>A p.Arg21Arg	Rv2866	relG	toxin RelG	SRR1723816
NC_000962	3826501	snp	C	T	T:45 C:0	CDS	+	250/300	84/99	missense_variant c.250C>T p.Arg84Cys	Rv3407	vapB47	antitoxin VapB47	SRR1723816
NC_000962	363375	snp	C	A	A:65 C:0	CDS	+	124/228	42/75	missense_variant c.124C>A p.Leu42Met	Rv0298		antitoxin	SRR1723483
NC_000962	363464	snp	G	A	A:56 G:0	CDS	+	213/228	71/75	synonymous_variant c.213G>A p.Arg71Arg	Rv0298		antitoxin	SRR1723483
NC_000962	703427	snp	C	T	T:52 C:0	CDS	+	184/246	62/81	missense_variant c.184C>T p.Pro62Ser	Rv0608	vapB28	antitoxin VapB28	SRR1723483
NC_000962	2201808	snp	C	G	G:58 C:0	CDS	+	90/378	30/125	missense_variant c.90C>G p.Asp30Glu	Rv1955	higB	toxin HigB	SRR1723483
NC_000962	2202500	snp	C	T	T:56 C:0	CDS	+	363/450	121/149	synonymous_variant c.363C>T p.His121His	Rv1956	higA	antitoxin HigA	SRR1723483
NC_000962	2546684	snp	C	A	A:58 C:0	CDS	-	122/318	41/105	missense_variant c.122G>T p.Gly41Val	Rv2274c	mazF8	toxin MazF8	SRR1723483
NC_000962	3137058	snp	G	A	A:23 G:0	CDS	-	167/216	56/71	missense_variant c.167C>T p.Ala56Val	Rv2830c	vapB22	antitoxin VapB22	SRR1723483
NC_000962	3177884	snp	C	A	A:41 C:0	CDS	+	63/264	21/87	synonymous_variant c.63C>A p.Arg21Arg	Rv2866	relG	toxin RelG	SRR1723483
NC_000962	363464	snp	G	A	A:44 G:0	CDS	+	213/228	71/75	synonymous_variant c.213G>A p.Arg71Arg	Rv0298		antitoxin	SRR1723590
NC_000962	2202500	snp	C	T	T:39 C:0	CDS	+	363/450	121/149	synonymous_variant c.363C>T p.His121His	Rv1956	higA	antitoxin HigA	SRR1723590
NC_000962	2546684	snp	C	A	A:62 C:0	CDS	-	122/318	41/105	missense_variant c.122G>T p.Gly41Val	Rv2274c	mazF8	toxin MazF8	SRR1723590
NC_000962	3137058	snp	G	A	A:48 G:0	CDS	-	167/216	56/71	missense_variant c.167C>T p.Ala56Val	Rv2830c	vapB22	antitoxin VapB22	SRR1723590
NC_000962	3177884	snp	C	A	A:49 C:0	CDS	+	63/264	21/87	synonymous_variant c.63C>A p.Arg21Arg	Rv2866	relG	toxin RelG	SRR1723590
NC_000962	3826501	snp	C	T	T:54 C:0	CDS	+	250/300	84/99	missense_variant c.250C>T p.Arg84Cys	Rv3407	vapB47	antitoxin VapB47	SRR1723590
NC_000962	363464	snp	G	A	A:58 G:0	CDS	+	213/228	71/75	synonymous_variant c.213G>A p.Arg71Arg	Rv0298		antitoxin	SRR1723878
NC_000962	1947532	snp	C	T	T:71 C:0	CDS	-	112/228	38/75	missense_variant c.112G>A p.Ala38Thr	Rv1721c	vapB12	antitoxin VapB12	SRR1723878
NC_000962	2202500	snp	C	T	T:55 C:0	CDS	+	363/450	121/149	synonymous_variant c.363C>T p.His121His	Rv1956	higA	antitoxin HigA	SRR1723878
NC_000962	2546684	snp	C	A	A:63 C:1	CDS	-	122/318	41/105	missense_variant c.122G>T p.Gly41Val	Rv2274c	mazF8	toxin MazF8	SRR1723878
NC_000962	3137058	snp	G	A	A:45 G:0	CDS	-	167/216	56/71	missense_variant c.167C>T p.Ala56Val	Rv2830c	vapB22	antitoxin VapB22	SRR1723878
NC_000962	3177884	snp	C	A	A:36 C:0	CDS	+	63/264	21/87	synonymous_variant c.63C>A p.Arg21Arg	Rv2866	relG	toxin RelG	SRR1723878
NC_000962	3826501	snp	C	T	T:56 C:0	CDS	+	250/300	84/99	missense_variant c.250C>T p.Arg84Cys	Rv3407	vapB47	antitoxin VapB47	SRR1723878
NC_000962	363464	snp	G	A	A:23 G:0	CDS	+	213/228	71/75	synonymous_variant c.213G>A p.Arg71Arg	Rv0298		antitoxin	SRR1723604
NC_000962	1764883	snp	G	A	A:20 G:0	CDS	+	129/219	43/72	synonymous_variant c.129G>A p.Gly43Gly	Rv1560	vapB11	antitoxin VapB11	SRR1723604
NC_000962	2202500	snp	C	T	T:17 C:0	CDS	+	363/450	121/149	synonymous_variant c.363C>T p.His121His	Rv1956	higA	antitoxin HigA	SRR1723604
NC_000962	2546684	snp	C	A	A:31 C:0	CDS	-	122/318	41/105	missense_variant c.122G>T p.Gly41Val	Rv2274c	mazF8	toxin MazF8	SRR1723604
NC_000962	3137058	snp	G	A	A:23 G:0	CDS	-	167/216	56/71	missense_variant c.167C>T p.Ala56Val	Rv2830c	vapB22	antitoxin VapB22	SRR1723604
NC_000962	3177884	snp	C	A	A:14 C:0	CDS	+	63/264	21/87	synonymous_variant c.63C>A p.Arg21Arg	Rv2866	relG	toxin RelG	SRR1723604
NC_000962	3826501	snp	C	T	T:19 C:0	CDS	+	250/300	84/99	missense_variant c.250C>T p.Arg84Cys	Rv3407	vapB47	antitoxin VapB47	SRR1723604
NC_000962	363464	snp	G	A	A:73 G:0	CDS	+	213/228	71/75	synonymous_variant c.213G>A p.Arg71Arg	Rv0298		antitoxin	SRR1723860
NC_000962	2202500	snp	C	T	T:43 C:0	CDS	+	363/450	121/149	synonymous_variant c.363C>T p.His121His	Rv1956	higA	antitoxin HigA	SRR1723860
NC_000962	2546684	snp	C	A	A:48 C:0	CDS	-	122/318	41/105	missense_variant c.122G>T p.Gly41Val	Rv2274c	mazF8	toxin MazF8	SRR1723860
NC_000962	3137058	snp	G	A	A:59 G:0	CDS	-	167/216	56/71	missense_variant c.167C>T p.Ala56Val	Rv2830c	vapB22	antitoxin VapB22	SRR1723860
NC_000962	3177884	snp	C	A	A:36 C:0	CDS	+	63/264	21/87	synonymous_variant c.63C>A p.Arg21Arg	Rv2866	relG	toxin RelG	SRR1723860
NC_000962	3826501	snp	C	T	T:50 C:0	CDS	+	250/300	84/99	missense_variant c.250C>T p.Arg84Cys	Rv3407	vapB47	antitoxin VapB47	SRR1723860
NC_000962	363464	snp	G	A	A:46 G:0	CDS	+	213/228	71/75	synonymous_variant c.213G>A p.Arg71Arg	Rv0298		antitoxin	SRR1723438
NC_000962	755216	snp	A	G	G:54 A:0	CDS	-	10/246	4/81	missense_variant c.10T>C p.Phe4Leu	Rv0660c	mazE2	antitoxin MazE2	SRR1723438
NC_000962	2202500	snp	C	T	T:40 C:0	CDS	+	363/450	121/149	synonymous_variant c.363C>T p.His121His	Rv1956	higA	antitoxin HigA	SRR1723438
NC_000962	2546684	snp	C	A	A:55 C:1	CDS	-	122/318	41/105	missense_variant c.122G>T p.Gly41Val	Rv2274c	mazF8	toxin MazF8	SRR1723438
NC_000962	3137058	snp	G	A	A:44 G:0	CDS	-	167/216	56/71	missense_variant c.167C>T p.Ala56Val	Rv2830c	vapB22	antitoxin VapB22	SRR1723438
NC_000962	3177884	snp	C	A	A:47 C:0	CDS	+	63/264	21/87	synonymous_variant c.63C>A p.Arg21Arg	Rv2866	relG	toxin RelG	SRR1723438
NC_000962	2203890	snp	G	A	A:85 G:0	CDS	-	88/297	30/98	stop_gained c.88C>T p.Gln30*	Rv1959c	parE1	toxin ParE1	ERR760838
NC_000962	2402439	snp	G	A	A:100 G:0	CDS	-	72/318	24/105	synonymous_variant c.72C>T p.Asp24Asp	Rv2142c	parE2	toxin ParE2	ERR760838
NC_000962	3137058	snp	G	A	A:98 G:0	CDS	-	167/216	56/71	missense_variant c.167C>T p.Ala56Val	Rv2830c	vapB22	antitoxin VapB22	ERR760838
NC_000962	3177884	snp	C	A	A:86 C:0	CDS	+	63/264	21/87	synonymous_variant c.63C>A p.Arg21Arg	Rv2866	relG	toxin RelG	ERR760838
NC_000962	2205511	snp	C	T	T:75 C:0	CDS	-	39/273	13/90	synonymous_variant c.39G>A p.Thr13Thr	Rv1962A	vapB35	antitoxin VapB35	SRR1723897
NC_000962	3137058	snp	G	A	A:53 G:0	CDS	-	167/216	56/71	missense_variant c.167C>T p.Ala56Val	Rv2830c	vapB22	antitoxin VapB22	SRR1723897
NC_000962	3177884	snp	C	A	A:49 C:0	CDS	+	63/264	21/87	synonymous_variant c.63C>A p.Arg21Arg	Rv2866	relG	toxin RelG	SRR1723897
NC_000962	363464	snp	G	A	A:25 G:0	CDS	+	213/228	71/75	synonymous_variant c.213G>A p.Arg71Arg	Rv0298		antitoxin	SRR1723687
NC_000962	2202500	snp	C	T	T:26 C:0	CDS	+	363/450	121/149	synonymous_variant c.363C>T p.His121His	Rv1956	higA	antitoxin HigA	SRR1723687
NC_000962	2546684	snp	C	A	A:31 C:0	CDS	-	122/318	41/105	missense_variant c.122G>T p.Gly41Val	Rv2274c	mazF8	toxin MazF8	SRR1723687
NC_000962	3137058	snp	G	A	A:31 G:0	CDS	-	167/216	56/71	missense_variant c.167C>T p.Ala56Val	Rv2830c	vapB22	antitoxin VapB22	SRR1723687
NC_000962	3177884	snp	C	A	A:22 C:0	CDS	+	63/264	21/87	synonymous_variant c.63C>A p.Arg21Arg	Rv2866	relG	toxin RelG	SRR1723687
NC_000962	3826501	snp	C	T	T:33 C:0	CDS	+	250/300	84/99	missense_variant c.250C>T p.Arg84Cys	Rv3407	vapB47	antitoxin VapB47	SRR1723687
NC_000962	1239471	snp	C	T	T:112 C:0	CDS	+	56/198	19/65	missense_variant c.56C>T p.Thr19Ile	Rv1113	vapB32	antitoxin VapB32	SRR058370
NC_000962	3137058	snp	G	A	A:147 G:0	CDS	-	167/216	56/71	missense_variant c.167C>T p.Ala56Val	Rv2830c	vapB22	antitoxin VapB22	SRR058370
NC_000962	3177884	snp	C	A	A:94 C:0	CDS	+	63/264	21/87	synonymous_variant c.63C>A p.Arg21Arg	Rv2866	relG	toxin RelG	SRR058370
NC_000962	363464	snp	G	A	A:86 G:1	CDS	+	213/228	71/75	synonymous_variant c.213G>A p.Arg71Arg	Rv0298		antitoxin	ERR1873438
NC_000962	2201720	snp	T	C	C:122 T:0	CDS	+	2/378	1/125	start_lost c.2T>C p.Val1?	Rv1955	higB	toxin HigB	ERR1873438
NC_000962	2202500	snp	C	T	T:81 C:0	CDS	+	363/450	121/149	synonymous_variant c.363C>T p.His121His	Rv1956	higA	antitoxin HigA	ERR1873438
NC_000962	2546684	snp	C	A	A:118 C:0	CDS	-	122/318	41/105	missense_variant c.122G>T p.Gly41Val	Rv2274c	mazF8	toxin MazF8	ERR1873438
NC_000962	3137058	snp	G	A	A:102 G:0	CDS	-	167/216	56/71	missense_variant c.167C>T p.Ala56Val	Rv2830c	vapB22	antitoxin VapB22	ERR1873438
NC_000962	3177884	snp	C	A	A:97 C:0	CDS	+	63/264	21/87	synonymous_variant c.63C>A p.Arg21Arg	Rv2866	relG	toxin RelG	ERR1873438
NC_000962	3826501	snp	C	T	T:162 C:0	CDS	+	250/300	84/99	missense_variant c.250C>T p.Arg84Cys	Rv3407	vapB47	antitoxin VapB47	ERR1873438
NC_000962	2205511	snp	C	T	T:73 C:0	CDS	-	39/273	13/90	synonymous_variant c.39G>A p.Thr13Thr	Rv1962A	vapB35	antitoxin VapB35	SRR1723929
NC_000962	3137058	snp	G	A	A:53 G:0	CDS	-	167/216	56/71	missense_variant c.167C>T p.Ala56Val	Rv2830c	vapB22	antitoxin VapB22	SRR1723929
NC_000962	3177884	snp	C	A	A:48 C:0	CDS	+	63/264	21/87	synonymous_variant c.63C>A p.Arg21Arg	Rv2866	relG	toxin RelG	SRR1723929
NC_000962	363464	snp	G	A	A:134 G:0	CDS	+	213/228	71/75	synonymous_variant c.213G>A p.Arg71Arg	Rv0298		antitoxin	SRR8651619
NC_000962	2202500	snp	C	T	T:122 C:0	CDS	+	363/450	121/149	synonymous_variant c.363C>T p.His121His	Rv1956	higA	antitoxin HigA	SRR8651619
NC_000962	2546684	snp	C	A	A:125 C:1	CDS	-	122/318	41/105	missense_variant c.122G>T p.Gly41Val	Rv2274c	mazF8	toxin MazF8	SRR8651619
NC_000962	3137058	snp	G	A	A:124 G:0	CDS	-	167/216	56/71	missense_variant c.167C>T p.Ala56Val	Rv2830c	vapB22	antitoxin VapB22	SRR8651619
NC_000962	3174917	snp	G	A	A:104 G:2	CDS	+	171/249	57/82	synonymous_variant c.171G>A p.Glu57Glu	Rv2862A	vapB23	antitoxin VapB23	SRR8651619
NC_000962	3177884	snp	C	A	A:95 C:0	CDS	+	63/264	21/87	synonymous_variant c.63C>A p.Arg21Arg	Rv2866	relG	toxin RelG	SRR8651619
NC_000962	363464	snp	G	A	A:38 G:0	CDS	+	213/228	71/75	synonymous_variant c.213G>A p.Arg71Arg	Rv0298		antitoxin	SRR1723765
NC_000962	1574765	snp	C	T	T:39 C:0	CDS	-	3/258	1/85	initiator_codon_variant c.3G>A p.Met1?	Rv1398c	vapB10	antitoxin VapB10	SRR1723765
NC_000962	2202500	snp	C	T	T:51 C:0	CDS	+	363/450	121/149	synonymous_variant c.363C>T p.His121His	Rv1956	higA	antitoxin HigA	SRR1723765
NC_000962	2546684	snp	C	A	A:57 C:0	CDS	-	122/318	41/105	missense_variant c.122G>T p.Gly41Val	Rv2274c	mazF8	toxin MazF8	SRR1723765
NC_000962	3137058	snp	G	A	A:44 G:0	CDS	-	167/216	56/71	missense_variant c.167C>T p.Ala56Val	Rv2830c	vapB22	antitoxin VapB22	SRR1723765
NC_000962	3177884	snp	C	A	A:41 C:1	CDS	+	63/264	21/87	synonymous_variant c.63C>A p.Arg21Arg	Rv2866	relG	toxin RelG	SRR1723765
NC_000962	3826501	snp	C	T	T:50 C:0	CDS	+	250/300	84/99	missense_variant c.250C>T p.Arg84Cys	Rv3407	vapB47	antitoxin VapB47	SRR1723765
NC_000962	363464	snp	G	A	A:27 G:0	CDS	+	213/228	71/75	synonymous_variant c.213G>A p.Arg71Arg	Rv0298		antitoxin	SRR1723853
NC_000962	2202500	snp	C	T	T:26 C:0	CDS	+	363/450	121/149	synonymous_variant c.363C>T p.His121His	Rv1956	higA	antitoxin HigA	SRR1723853
NC_000962	2546684	snp	C	A	A:51 C:0	CDS	-	122/318	41/105	missense_variant c.122G>T p.Gly41Val	Rv2274c	mazF8	toxin MazF8	SRR1723853
NC_000962	3137058	snp	G	A	A:23 G:0	CDS	-	167/216	56/71	missense_variant c.167C>T p.Ala56Val	Rv2830c	vapB22	antitoxin VapB22	SRR1723853
NC_000962	3177884	snp	C	A	A:29 C:0	CDS	+	63/264	21/87	synonymous_variant c.63C>A p.Arg21Arg	Rv2866	relG	toxin RelG	SRR1723853
NC_000962	3826501	snp	C	T	T:34 C:1	CDS	+	250/300	84/99	missense_variant c.250C>T p.Arg84Cys	Rv3407	vapB47	antitoxin VapB47	SRR1723853
NC_000962	1686352	snp	C	T	T:80 C:0	CDS	+	82/303	28/100	missense_variant c.82C>T p.Arg28Cys	Rv1494	mazE4	antitoxin MazE4	ERR3340739
NC_000962	3137058	snp	G	A	A:98 G:0	CDS	-	167/216	56/71	missense_variant c.167C>T p.Ala56Val	Rv2830c	vapB22	antitoxin VapB22	ERR3340739
NC_000962	3177884	snp	C	A	A:85 C:0	CDS	+	63/264	21/87	synonymous_variant c.63C>A p.Arg21Arg	Rv2866	relG	toxin RelG	ERR3340739
NC_000962	363464	snp	G	A	A:38 G:0	CDS	+	213/228	71/75	synonymous_variant c.213G>A p.Arg71Arg	Rv0298		antitoxin	SRR1723731
NC_000962	2202500	snp	C	T	T:51 C:1	CDS	+	363/450	121/149	synonymous_variant c.363C>T p.His121His	Rv1956	higA	antitoxin HigA	SRR1723731
NC_000962	2546684	snp	C	A	A:49 C:0	CDS	-	122/318	41/105	missense_variant c.122G>T p.Gly41Val	Rv2274c	mazF8	toxin MazF8	SRR1723731
NC_000962	3137058	snp	G	A	A:49 G:0	CDS	-	167/216	56/71	missense_variant c.167C>T p.Ala56Val	Rv2830c	vapB22	antitoxin VapB22	SRR1723731
NC_000962	3177884	snp	C	A	A:35 C:0	CDS	+	63/264	21/87	synonymous_variant c.63C>A p.Arg21Arg	Rv2866	relG	toxin RelG	SRR1723731
NC_000962	3826501	snp	C	T	T:55 C:0	CDS	+	250/300	84/99	missense_variant c.250C>T p.Arg84Cys	Rv3407	vapB47	antitoxin VapB47	SRR1723731
NC_000962	2205511	snp	C	T	T:75 C:0	CDS	-	39/273	13/90	synonymous_variant c.39G>A p.Thr13Thr	Rv1962A	vapB35	antitoxin VapB35	SRR1723921
NC_000962	3137058	snp	G	A	A:45 G:0	CDS	-	167/216	56/71	missense_variant c.167C>T p.Ala56Val	Rv2830c	vapB22	antitoxin VapB22	SRR1723921
NC_000962	3177884	snp	C	A	A:40 C:0	CDS	+	63/264	21/87	synonymous_variant c.63C>A p.Arg21Arg	Rv2866	relG	toxin RelG	SRR1723921
NC_000962	2205283	snp	C	T	T:27 C:1	CDS	-	267/273	89/90	synonymous_variant c.267G>A p.Arg89Arg	Rv1962A	vapB35	antitoxin VapB35	SRR1723922
NC_000962	2205511	snp	C	T	T:35 C:1	CDS	-	39/273	13/90	synonymous_variant c.39G>A p.Thr13Thr	Rv1962A	vapB35	antitoxin VapB35	SRR1723922
NC_000962	3137058	snp	G	A	A:27 G:0	CDS	-	167/216	56/71	missense_variant c.167C>T p.Ala56Val	Rv2830c	vapB22	antitoxin VapB22	SRR1723922
NC_000962	3177884	snp	C	A	A:27 C:0	CDS	+	63/264	21/87	synonymous_variant c.63C>A p.Arg21Arg	Rv2866	relG	toxin RelG	SRR1723922
NC_000962	3137058	snp	G	A	A:95 G:0	CDS	-	167/216	56/71	missense_variant c.167C>T p.Ala56Val	Rv2830c	vapB22	antitoxin VapB22	ERR1873554
NC_000962	3177884	snp	C	A	A:111 C:0	CDS	+	63/264	21/87	synonymous_variant c.63C>A p.Arg21Arg	Rv2866	relG	toxin RelG	ERR1873554
NC_000962	363464	snp	G	A	A:35 G:0	CDS	+	213/228	71/75	synonymous_variant c.213G>A p.Arg71Arg	Rv0298		antitoxin	SRR1723541
NC_000962	755947	snp	C	T	T:18 C:0	CDS	-	77/255	26/84	missense_variant c.77G>A p.Arg26His	Rv0662c	vapB7	antitoxin VapB7	SRR1723541
NC_000962	2202500	snp	C	T	T:22 C:0	CDS	+	363/450	121/149	synonymous_variant c.363C>T p.His121His	Rv1956	higA	antitoxin HigA	SRR1723541
NC_000962	2546684	snp	C	A	A:27 C:0	CDS	-	122/318	41/105	missense_variant c.122G>T p.Gly41Val	Rv2274c	mazF8	toxin MazF8	SRR1723541
NC_000962	3137058	snp	G	A	A:34 G:0	CDS	-	167/216	56/71	missense_variant c.167C>T p.Ala56Val	Rv2830c	vapB22	antitoxin VapB22	SRR1723541
NC_000962	3177884	snp	C	A	A:31 C:0	CDS	+	63/264	21/87	synonymous_variant c.63C>A p.Arg21Arg	Rv2866	relG	toxin RelG	SRR1723541
NC_000962	3826501	snp	C	T	T:29 C:0	CDS	+	250/300	84/99	missense_variant c.250C>T p.Arg84Cys	Rv3407	vapB47	antitoxin VapB47	SRR1723541
NC_000962	363464	snp	G	A	A:31 G:0	CDS	+	213/228	71/75	synonymous_variant c.213G>A p.Arg71Arg	Rv0298		antitoxin	SRR1723854
NC_000962	2202500	snp	C	T	T:38 C:0	CDS	+	363/450	121/149	synonymous_variant c.363C>T p.His121His	Rv1956	higA	antitoxin HigA	SRR1723854
NC_000962	2546684	snp	C	A	A:42 C:1	CDS	-	122/318	41/105	missense_variant c.122G>T p.Gly41Val	Rv2274c	mazF8	toxin MazF8	SRR1723854
NC_000962	3137058	snp	G	A	A:25 G:0	CDS	-	167/216	56/71	missense_variant c.167C>T p.Ala56Val	Rv2830c	vapB22	antitoxin VapB22	SRR1723854
NC_000962	3177884	snp	C	A	A:38 C:0	CDS	+	63/264	21/87	synonymous_variant c.63C>A p.Arg21Arg	Rv2866	relG	toxin RelG	SRR1723854
NC_000962	3826501	snp	C	T	T:31 C:2	CDS	+	250/300	84/99	missense_variant c.250C>T p.Arg84Cys	Rv3407	vapB47	antitoxin VapB47	SRR1723854
NC_000962	2201808	snp	C	G	G:61 C:0	CDS	+	90/378	30/125	missense_variant c.90C>G p.Asp30Glu	Rv1955	higB	toxin HigB	SRR1723476
NC_000962	2202500	snp	C	T	T:64 C:0	CDS	+	363/450	121/149	synonymous_variant c.363C>T p.His121His	Rv1956	higA	antitoxin HigA	SRR1723476
NC_000962	2546684	snp	C	A	A:75 C:0	CDS	-	122/318	41/105	missense_variant c.122G>T p.Gly41Val	Rv2274c	mazF8	toxin MazF8	SRR1723476
NC_000962	2868787	snp	A	G	G:45 A:0	CDS	+	182/258	61/85	missense_variant c.182A>G p.Asp61Gly	Rv2547	vapB19	antitoxin VapB19	SRR1723476
NC_000962	3137058	snp	G	A	A:50 G:0	CDS	-	167/216	56/71	missense_variant c.167C>T p.Ala56Val	Rv2830c	vapB22	antitoxin VapB22	SRR1723476
NC_000962	3177884	snp	C	A	A:59 C:0	CDS	+	63/264	21/87	synonymous_variant c.63C>A p.Arg21Arg	Rv2866	relG	toxin RelG	SRR1723476
NC_000962	363464	snp	G	A	A:82 G:0	CDS	+	213/228	71/75	synonymous_variant c.213G>A p.Arg71Arg	Rv0298		antitoxin	SRR6280228
NC_000962	2202500	snp	C	T	T:84 C:0	CDS	+	363/450	121/149	synonymous_variant c.363C>T p.His121His	Rv1956	higA	antitoxin HigA	SRR6280228
NC_000962	2546684	snp	C	A	A:61 C:1	CDS	-	122/318	41/105	missense_variant c.122G>T p.Gly41Val	Rv2274c	mazF8	toxin MazF8	SRR6280228
NC_000962	3137058	snp	G	A	A:64 G:0	CDS	-	167/216	56/71	missense_variant c.167C>T p.Ala56Val	Rv2830c	vapB22	antitoxin VapB22	SRR6280228
NC_000962	3174748	snp	T	C	C:66 T:2	CDS	+	2/249	1/82	start_lost c.2T>C p.Ile1?	Rv2862A	vapB23	antitoxin VapB23	SRR6280228
NC_000962	3177884	snp	C	A	A:58 C:0	CDS	+	63/264	21/87	synonymous_variant c.63C>A p.Arg21Arg	Rv2866	relG	toxin RelG	SRR6280228
NC_000962	3826501	snp	C	T	T:106 C:0	CDS	+	250/300	84/99	missense_variant c.250C>T p.Arg84Cys	Rv3407	vapB47	antitoxin VapB47	SRR6280228
NC_000962	753562	snp	A	G	G:44 A:0	CDS	-	56/156	19/51	missense_variant c.56T>C p.Ile19Thr	Rv0657c	vapB6	antitoxin VapB6	SRR1724000
NC_000962	1388932	snp	G	A	A:53 G:0	CDS	-	47/294	16/97	missense_variant c.47C>T p.Ala16Val	Rv1246c	relE	toxin RelE	SRR1724000
NC_000962	3137058	snp	G	A	A:37 G:0	CDS	-	167/216	56/71	missense_variant c.167C>T p.Ala56Val	Rv2830c	vapB22	antitoxin VapB22	SRR1724000
NC_000962	3177884	snp	C	A	A:47 C:0	CDS	+	63/264	21/87	synonymous_variant c.63C>A p.Arg21Arg	Rv2866	relG	toxin RelG	SRR1724000
NC_000962	753562	snp	A	G	G:36 A:0	CDS	-	56/156	19/51	missense_variant c.56T>C p.Ile19Thr	Rv0657c	vapB6	antitoxin VapB6	SRR1724011
NC_000962	3137058	snp	G	A	A:42 G:0	CDS	-	167/216	56/71	missense_variant c.167C>T p.Ala56Val	Rv2830c	vapB22	antitoxin VapB22	SRR1724011
NC_000962	3177884	snp	C	A	A:35 C:0	CDS	+	63/264	21/87	synonymous_variant c.63C>A p.Arg21Arg	Rv2866	relG	toxin RelG	SRR1724011
NC_000962	2205511	snp	C	T	T:47 C:0	CDS	-	39/273	13/90	synonymous_variant c.39G>A p.Thr13Thr	Rv1962A	vapB35	antitoxin VapB35	SRR1723892
NC_000962	3137058	snp	G	A	A:37 G:0	CDS	-	167/216	56/71	missense_variant c.167C>T p.Ala56Val	Rv2830c	vapB22	antitoxin VapB22	SRR1723892
NC_000962	3177884	snp	C	A	A:26 C:0	CDS	+	63/264	21/87	synonymous_variant c.63C>A p.Arg21Arg	Rv2866	relG	toxin RelG	SRR1723892
NC_000962	363464	snp	G	A	A:109 G:1	CDS	+	213/228	71/75	synonymous_variant c.213G>A p.Arg71Arg	Rv0298		antitoxin	SRR833113
NC_000962	2202500	snp	C	T	T:68 C:1	CDS	+	363/450	121/149	synonymous_variant c.363C>T p.His121His	Rv1956	higA	antitoxin HigA	SRR833113
NC_000962	2546684	snp	C	A	A:117 C:1	CDS	-	122/318	41/105	missense_variant c.122G>T p.Gly41Val	Rv2274c	mazF8	toxin MazF8	SRR833113
NC_000962	3137058	snp	G	A	A:130 G:0	CDS	-	167/216	56/71	missense_variant c.167C>T p.Ala56Val	Rv2830c	vapB22	antitoxin VapB22	SRR833113
NC_000962	3177884	snp	C	A	A:95 C:0	CDS	+	63/264	21/87	synonymous_variant c.63C>A p.Arg21Arg	Rv2866	relG	toxin RelG	SRR833113
NC_000962	3826501	snp	C	T	T:110 C:0	CDS	+	250/300	84/99	missense_variant c.250C>T p.Arg84Cys	Rv3407	vapB47	antitoxin VapB47	SRR833113
NC_000962	363464	snp	G	A	A:23 G:0	CDS	+	213/228	71/75	synonymous_variant c.213G>A p.Arg71Arg	Rv0298		antitoxin	SRR1723828
NC_000962	1231133	snp	A	G	G:36 A:1	CDS	-	159/321	53/106	synonymous_variant c.159T>C p.His53His	Rv1103c	mazE3	antitoxin MazE3	SRR1723828
NC_000962	2202500	snp	C	T	T:38 C:0	CDS	+	363/450	121/149	synonymous_variant c.363C>T p.His121His	Rv1956	higA	antitoxin HigA	SRR1723828
NC_000962	2546684	snp	C	A	A:36 C:1	CDS	-	122/318	41/105	missense_variant c.122G>T p.Gly41Val	Rv2274c	mazF8	toxin MazF8	SRR1723828
NC_000962	2867913	snp	T	G	G:52 T:0	CDS	+	131/279	44/92	missense_variant c.131T>G p.Leu44Arg	Rv2545	vapB18	antitoxin VapB18	SRR1723828
NC_000962	3137058	snp	G	A	A:23 G:0	CDS	-	167/216	56/71	missense_variant c.167C>T p.Ala56Val	Rv2830c	vapB22	antitoxin VapB22	SRR1723828
NC_000962	3177884	snp	C	A	A:34 C:0	CDS	+	63/264	21/87	synonymous_variant c.63C>A p.Arg21Arg	Rv2866	relG	toxin RelG	SRR1723828
NC_000962	3826501	snp	C	T	T:36 C:1	CDS	+	250/300	84/99	missense_variant c.250C>T p.Arg84Cys	Rv3407	vapB47	antitoxin VapB47	SRR1723828
NC_000962	1239471	snp	C	T	T:138 C:0	CDS	+	56/198	19/65	missense_variant c.56C>T p.Thr19Ile	Rv1113	vapB32	antitoxin VapB32	SRR058369
NC_000962	3137058	snp	G	A	A:107 G:0	CDS	-	167/216	56/71	missense_variant c.167C>T p.Ala56Val	Rv2830c	vapB22	antitoxin VapB22	SRR058369
NC_000962	3177884	snp	C	A	A:90 C:0	CDS	+	63/264	21/87	synonymous_variant c.63C>A p.Arg21Arg	Rv2866	relG	toxin RelG	SRR058369
NC_000962	363464	snp	G	A	A:24 G:0	CDS	+	213/228	71/75	synonymous_variant c.213G>A p.Arg71Arg	Rv0298		antitoxin	SRR1723783
NC_000962	2202500	snp	C	T	T:26 C:0	CDS	+	363/450	121/149	synonymous_variant c.363C>T p.His121His	Rv1956	higA	antitoxin HigA	SRR1723783
NC_000962	2546684	snp	C	A	A:37 C:0	CDS	-	122/318	41/105	missense_variant c.122G>T p.Gly41Val	Rv2274c	mazF8	toxin MazF8	SRR1723783
NC_000962	3137058	snp	G	A	A:21 G:0	CDS	-	167/216	56/71	missense_variant c.167C>T p.Ala56Val	Rv2830c	vapB22	antitoxin VapB22	SRR1723783
NC_000962	3177884	snp	C	A	A:18 C:0	CDS	+	63/264	21/87	synonymous_variant c.63C>A p.Arg21Arg	Rv2866	relG	toxin RelG	SRR1723783
NC_000962	3826501	snp	C	T	T:27 C:0	CDS	+	250/300	84/99	missense_variant c.250C>T p.Arg84Cys	Rv3407	vapB47	antitoxin VapB47	SRR1723783
NC_000962	363464	snp	G	A	A:479 G:0	CDS	+	213/228	71/75	synonymous_variant c.213G>A p.Arg71Arg	Rv0298		antitoxin	CRR027527
NC_000962	2202500	snp	C	T	T:319 C:0	CDS	+	363/450	121/149	synonymous_variant c.363C>T p.His121His	Rv1956	higA	antitoxin HigA	CRR027527
NC_000962	2546684	snp	C	A	A:306 C:1	CDS	-	122/318	41/105	missense_variant c.122G>T p.Gly41Val	Rv2274c	mazF8	toxin MazF8	CRR027527
NC_000962	3137058	snp	G	A	A:394 G:0	CDS	-	167/216	56/71	missense_variant c.167C>T p.Ala56Val	Rv2830c	vapB22	antitoxin VapB22	CRR027527
NC_000962	3177884	snp	C	A	A:403 C:0	CDS	+	63/264	21/87	synonymous_variant c.63C>A p.Arg21Arg	Rv2866	relG	toxin RelG	CRR027527
NC_000962	3826501	snp	C	T	T:368 C:2	CDS	+	250/300	84/99	missense_variant c.250C>T p.Arg84Cys	Rv3407	vapB47	antitoxin VapB47	CRR027527
NC_000962	363464	snp	G	A	A:24 G:0	CDS	+	213/228	71/75	synonymous_variant c.213G>A p.Arg71Arg	Rv0298		antitoxin	SRR1723798
NC_000962	1014928	snp	C	T	T:46 C:1	CDS	+	63/435	21/144	synonymous_variant c.63C>T p.Ala21Ala	Rv0910		toxin	SRR1723798
NC_000962	2202500	snp	C	T	T:26 C:0	CDS	+	363/450	121/149	synonymous_variant c.363C>T p.His121His	Rv1956	higA	antitoxin HigA	SRR1723798
NC_000962	2204054	snp	C	T	T:40 C:1	CDS	-	172/252	58/83	missense_variant c.172G>A p.Glu58Lys	Rv1960c	parD1	antitoxin ParD1	SRR1723798
NC_000962	2546684	snp	C	A	A:44 C:0	CDS	-	122/318	41/105	missense_variant c.122G>T p.Gly41Val	Rv2274c	mazF8	toxin MazF8	SRR1723798
NC_000962	3137058	snp	G	A	A:14 G:0	CDS	-	167/216	56/71	missense_variant c.167C>T p.Ala56Val	Rv2830c	vapB22	antitoxin VapB22	SRR1723798
NC_000962	3177884	snp	C	A	A:30 C:0	CDS	+	63/264	21/87	synonymous_variant c.63C>A p.Arg21Arg	Rv2866	relG	toxin RelG	SRR1723798
NC_000962	3826501	snp	C	T	T:34 C:0	CDS	+	250/300	84/99	missense_variant c.250C>T p.Arg84Cys	Rv3407	vapB47	antitoxin VapB47	SRR1723798
NC_000962	363464	snp	G	A	A:27 G:0	CDS	+	213/228	71/75	synonymous_variant c.213G>A p.Arg71Arg	Rv0298		antitoxin	SRR1723631
NC_000962	2202500	snp	C	T	T:21 C:0	CDS	+	363/450	121/149	synonymous_variant c.363C>T p.His121His	Rv1956	higA	antitoxin HigA	SRR1723631
NC_000962	2546684	snp	C	A	A:34 C:0	CDS	-	122/318	41/105	missense_variant c.122G>T p.Gly41Val	Rv2274c	mazF8	toxin MazF8	SRR1723631
NC_000962	3137058	snp	G	A	A:20 G:0	CDS	-	167/216	56/71	missense_variant c.167C>T p.Ala56Val	Rv2830c	vapB22	antitoxin VapB22	SRR1723631
NC_000962	3177884	snp	C	A	A:28 C:0	CDS	+	63/264	21/87	synonymous_variant c.63C>A p.Arg21Arg	Rv2866	relG	toxin RelG	SRR1723631
NC_000962	3826501	snp	C	T	T:27 C:1	CDS	+	250/300	84/99	missense_variant c.250C>T p.Arg84Cys	Rv3407	vapB47	antitoxin VapB47	SRR1723631
NC_000962	363464	snp	G	A	A:21 G:0	CDS	+	213/228	71/75	synonymous_variant c.213G>A p.Arg71Arg	Rv0298		antitoxin	SRR1723885
NC_000962	2202500	snp	C	T	T:22 C:0	CDS	+	363/450	121/149	synonymous_variant c.363C>T p.His121His	Rv1956	higA	antitoxin HigA	SRR1723885
NC_000962	2546684	snp	C	A	A:32 C:0	CDS	-	122/318	41/105	missense_variant c.122G>T p.Gly41Val	Rv2274c	mazF8	toxin MazF8	SRR1723885
NC_000962	3137058	snp	G	A	A:17 G:0	CDS	-	167/216	56/71	missense_variant c.167C>T p.Ala56Val	Rv2830c	vapB22	antitoxin VapB22	SRR1723885
NC_000962	3177884	snp	C	A	A:21 C:1	CDS	+	63/264	21/87	synonymous_variant c.63C>A p.Arg21Arg	Rv2866	relG	toxin RelG	SRR1723885
NC_000962	3826501	snp	C	T	T:21 C:0	CDS	+	250/300	84/99	missense_variant c.250C>T p.Arg84Cys	Rv3407	vapB47	antitoxin VapB47	SRR1723885
NC_000962	363464	snp	G	A	A:56 G:0	CDS	+	213/228	71/75	synonymous_variant c.213G>A p.Arg71Arg	Rv0298		antitoxin	SRR1723424
NC_000962	2202500	snp	C	T	T:43 C:0	CDS	+	363/450	121/149	synonymous_variant c.363C>T p.His121His	Rv1956	higA	antitoxin HigA	SRR1723424
NC_000962	2226011	snp	G	A	A:43 G:0	CDS	-	91/261	31/86	missense_variant c.91C>T p.His31Tyr	Rv1982A	vapB36	antitoxin VapB36	SRR1723424
NC_000962	2546684	snp	C	A	A:44 C:0	CDS	-	122/318	41/105	missense_variant c.122G>T p.Gly41Val	Rv2274c	mazF8	toxin MazF8	SRR1723424
NC_000962	3110630	snp	G	A	A:64 G:0	CDS	-	108/231	36/76	synonymous_variant c.108C>T p.Arg36Arg	Rv2801A	mazE9	antitoxin MazE9	SRR1723424
NC_000962	3137058	snp	G	A	A:47 G:0	CDS	-	167/216	56/71	missense_variant c.167C>T p.Ala56Val	Rv2830c	vapB22	antitoxin VapB22	SRR1723424
NC_000962	3177884	snp	C	A	A:38 C:0	CDS	+	63/264	21/87	synonymous_variant c.63C>A p.Arg21Arg	Rv2866	relG	toxin RelG	SRR1723424
NC_000962	363464	snp	G	A	A:86 G:0	CDS	+	213/228	71/75	synonymous_variant c.213G>A p.Arg71Arg	Rv0298		antitoxin	CRR027526
NC_000962	2202500	snp	C	T	T:55 C:0	CDS	+	363/450	121/149	synonymous_variant c.363C>T p.His121His	Rv1956	higA	antitoxin HigA	CRR027526
NC_000962	2546684	snp	C	A	A:58 C:0	CDS	-	122/318	41/105	missense_variant c.122G>T p.Gly41Val	Rv2274c	mazF8	toxin MazF8	CRR027526
NC_000962	3137058	snp	G	A	A:85 G:0	CDS	-	167/216	56/71	missense_variant c.167C>T p.Ala56Val	Rv2830c	vapB22	antitoxin VapB22	CRR027526
NC_000962	3177884	snp	C	A	A:78 C:0	CDS	+	63/264	21/87	synonymous_variant c.63C>A p.Arg21Arg	Rv2866	relG	toxin RelG	CRR027526
NC_000962	3826501	snp	C	T	T:87 C:0	CDS	+	250/300	84/99	missense_variant c.250C>T p.Arg84Cys	Rv3407	vapB47	antitoxin VapB47	CRR027526
NC_000962	1239471	snp	C	T	T:91 C:0	CDS	+	56/198	19/65	missense_variant c.56C>T p.Thr19Ile	Rv1113	vapB32	antitoxin VapB32	SRR058371
NC_000962	3137058	snp	G	A	A:104 G:1	CDS	-	167/216	56/71	missense_variant c.167C>T p.Ala56Val	Rv2830c	vapB22	antitoxin VapB22	SRR058371
NC_000962	3177884	snp	C	A	A:77 C:0	CDS	+	63/264	21/87	synonymous_variant c.63C>A p.Arg21Arg	Rv2866	relG	toxin RelG	SRR058371
NC_000962	547428	snp	A	G	G:33 A:1	CDS	-	90/174	30/57	synonymous_variant c.90T>C p.Arg30Arg	Rv0456B	mazE1	antitoxin MazE1	SRR1723998
NC_000962	2202582	snp	G	T	T:33 G:0	CDS	+	445/450	149/149	missense_variant c.445G>T p.Ala149Ser	Rv1956	higA	antitoxin HigA	SRR1723998
NC_000962	3137058	snp	G	A	A:26 G:0	CDS	-	167/216	56/71	missense_variant c.167C>T p.Ala56Val	Rv2830c	vapB22	antitoxin VapB22	SRR1723998
NC_000962	3177884	snp	C	A	A:34 C:0	CDS	+	63/264	21/87	synonymous_variant c.63C>A p.Arg21Arg	Rv2866	relG	toxin RelG	SRR1723998
NC_000962	363464	snp	G	A	A:19 G:0	CDS	+	213/228	71/75	synonymous_variant c.213G>A p.Arg71Arg	Rv0298		antitoxin	SRR1723488
NC_000962	2202500	snp	C	T	T:15 C:0	CDS	+	363/450	121/149	synonymous_variant c.363C>T p.His121His	Rv1956	higA	antitoxin HigA	SRR1723488
NC_000962	2546684	snp	C	A	A:22 C:0	CDS	-	122/318	41/105	missense_variant c.122G>T p.Gly41Val	Rv2274c	mazF8	toxin MazF8	SRR1723488
NC_000962	3137058	snp	G	A	A:17 G:0	CDS	-	167/216	56/71	missense_variant c.167C>T p.Ala56Val	Rv2830c	vapB22	antitoxin VapB22	SRR1723488
NC_000962	3177788	snp	C	G	G:14 C:0	CDS	+	252/282	84/93	synonymous_variant c.252C>G p.Ala84Ala	Rv2865	relF	antitoxin RelF	SRR1723488
NC_000962	3177884	snp	C	A	A:20 C:0	CDS	+	63/264	21/87	synonymous_variant c.63C>A p.Arg21Arg	Rv2866	relG	toxin RelG	SRR1723488
NC_000962	363464	snp	G	A	A:63 G:0	CDS	+	213/228	71/75	synonymous_variant c.213G>A p.Arg71Arg	Rv0298		antitoxin	SRR1723597
NC_000962	710980	snp	G	C	C:57 G:0	CDS	+	199/228	67/75	missense_variant c.199G>C p.Asp67His	Rv0616A	vapB29	antitoxin VapB29	SRR1723597
NC_000962	2202500	snp	C	T	T:59 C:0	CDS	+	363/450	121/149	synonymous_variant c.363C>T p.His121His	Rv1956	higA	antitoxin HigA	SRR1723597
NC_000962	2546684	snp	C	A	A:69 C:0	CDS	-	122/318	41/105	missense_variant c.122G>T p.Gly41Val	Rv2274c	mazF8	toxin MazF8	SRR1723597
NC_000962	3137058	snp	G	A	A:59 G:0	CDS	-	167/216	56/71	missense_variant c.167C>T p.Ala56Val	Rv2830c	vapB22	antitoxin VapB22	SRR1723597
NC_000962	3177884	snp	C	A	A:61 C:0	CDS	+	63/264	21/87	synonymous_variant c.63C>A p.Arg21Arg	Rv2866	relG	toxin RelG	SRR1723597
NC_000962	3826501	snp	C	T	T:62 C:1	CDS	+	250/300	84/99	missense_variant c.250C>T p.Arg84Cys	Rv3407	vapB47	antitoxin VapB47	SRR1723597
NC_000962	753562	snp	A	G	G:68 A:0	CDS	-	56/156	19/51	missense_variant c.56T>C p.Ile19Thr	Rv0657c	vapB6	antitoxin VapB6	SRR1724004
NC_000962	3137058	snp	G	A	A:70 G:0	CDS	-	167/216	56/71	missense_variant c.167C>T p.Ala56Val	Rv2830c	vapB22	antitoxin VapB22	SRR1724004
NC_000962	3177884	snp	C	A	A:57 C:0	CDS	+	63/264	21/87	synonymous_variant c.63C>A p.Arg21Arg	Rv2866	relG	toxin RelG	SRR1724004
NC_000962	363464	snp	G	A	A:19 G:0	CDS	+	213/228	71/75	synonymous_variant c.213G>A p.Arg71Arg	Rv0298		antitoxin	SRR1723540
NC_000962	755947	snp	C	T	T:18 C:0	CDS	-	77/255	26/84	missense_variant c.77G>A p.Arg26His	Rv0662c	vapB7	antitoxin VapB7	SRR1723540
NC_000962	2202500	snp	C	T	T:13 C:0	CDS	+	363/450	121/149	synonymous_variant c.363C>T p.His121His	Rv1956	higA	antitoxin HigA	SRR1723540
NC_000962	2546684	snp	C	A	A:33 C:0	CDS	-	122/318	41/105	missense_variant c.122G>T p.Gly41Val	Rv2274c	mazF8	toxin MazF8	SRR1723540
NC_000962	3137058	snp	G	A	A:18 G:0	CDS	-	167/216	56/71	missense_variant c.167C>T p.Ala56Val	Rv2830c	vapB22	antitoxin VapB22	SRR1723540
NC_000962	3177884	snp	C	A	A:15 C:0	CDS	+	63/264	21/87	synonymous_variant c.63C>A p.Arg21Arg	Rv2866	relG	toxin RelG	SRR1723540
NC_000962	3826501	snp	C	T	T:19 C:0	CDS	+	250/300	84/99	missense_variant c.250C>T p.Arg84Cys	Rv3407	vapB47	antitoxin VapB47	SRR1723540
NC_000962	2205511	snp	C	T	T:70 C:0	CDS	-	39/273	13/90	synonymous_variant c.39G>A p.Thr13Thr	Rv1962A	vapB35	antitoxin VapB35	ERR2179600
NC_000962	3137058	snp	G	A	A:42 G:0	CDS	-	167/216	56/71	missense_variant c.167C>T p.Ala56Val	Rv2830c	vapB22	antitoxin VapB22	ERR2179600
NC_000962	3177884	snp	C	A	A:45 C:0	CDS	+	63/264	21/87	synonymous_variant c.63C>A p.Arg21Arg	Rv2866	relG	toxin RelG	ERR2179600
NC_000962	363464	snp	G	A	A:97 G:0	CDS	+	213/228	71/75	synonymous_variant c.213G>A p.Arg71Arg	Rv0298		antitoxin	ERR1873466
NC_000962	2202500	snp	C	T	T:97 C:0	CDS	+	363/450	121/149	synonymous_variant c.363C>T p.His121His	Rv1956	higA	antitoxin HigA	ERR1873466
NC_000962	2546684	snp	C	A	A:125 C:0	CDS	-	122/318	41/105	missense_variant c.122G>T p.Gly41Val	Rv2274c	mazF8	toxin MazF8	ERR1873466
NC_000962	3137058	snp	G	A	A:92 G:0	CDS	-	167/216	56/71	missense_variant c.167C>T p.Ala56Val	Rv2830c	vapB22	antitoxin VapB22	ERR1873466
NC_000962	3177884	snp	C	A	A:127 C:0	CDS	+	63/264	21/87	synonymous_variant c.63C>A p.Arg21Arg	Rv2866	relG	toxin RelG	ERR1873466
NC_000962	363464	snp	G	A	A:39 G:0	CDS	+	213/228	71/75	synonymous_variant c.213G>A p.Arg71Arg	Rv0298		antitoxin	SRR1723552
NC_000962	2202500	snp	C	T	T:48 C:0	CDS	+	363/450	121/149	synonymous_variant c.363C>T p.His121His	Rv1956	higA	antitoxin HigA	SRR1723552
NC_000962	2546684	snp	C	A	A:59 C:0	CDS	-	122/318	41/105	missense_variant c.122G>T p.Gly41Val	Rv2274c	mazF8	toxin MazF8	SRR1723552
NC_000962	3137058	snp	G	A	A:35 G:0	CDS	-	167/216	56/71	missense_variant c.167C>T p.Ala56Val	Rv2830c	vapB22	antitoxin VapB22	SRR1723552
NC_000962	3177884	snp	C	A	A:44 C:0	CDS	+	63/264	21/87	synonymous_variant c.63C>A p.Arg21Arg	Rv2866	relG	toxin RelG	SRR1723552
NC_000962	3826501	snp	C	T	T:55 C:0	CDS	+	250/300	84/99	missense_variant c.250C>T p.Arg84Cys	Rv3407	vapB47	antitoxin VapB47	SRR1723552
NC_000962	363464	snp	G	A	A:75 G:0	CDS	+	213/228	71/75	synonymous_variant c.213G>A p.Arg71Arg	Rv0298		antitoxin	SRR1723429
NC_000962	2202500	snp	C	T	T:51 C:0	CDS	+	363/450	121/149	synonymous_variant c.363C>T p.His121His	Rv1956	higA	antitoxin HigA	SRR1723429
NC_000962	2546684	snp	C	A	A:58 C:0	CDS	-	122/318	41/105	missense_variant c.122G>T p.Gly41Val	Rv2274c	mazF8	toxin MazF8	SRR1723429
NC_000962	3137058	snp	G	A	A:62 G:0	CDS	-	167/216	56/71	missense_variant c.167C>T p.Ala56Val	Rv2830c	vapB22	antitoxin VapB22	SRR1723429
NC_000962	3174748	snp	T	C	C:55 T:0	CDS	+	2/249	1/82	start_lost c.2T>C p.Ile1?	Rv2862A	vapB23	antitoxin VapB23	SRR1723429
NC_000962	3177884	snp	C	A	A:54 C:0	CDS	+	63/264	21/87	synonymous_variant c.63C>A p.Arg21Arg	Rv2866	relG	toxin RelG	SRR1723429
NC_000962	1239471	snp	C	T	T:153 C:0	CDS	+	56/198	19/65	missense_variant c.56C>T p.Thr19Ile	Rv1113	vapB32	antitoxin VapB32	SRR057771
NC_000962	3137058	snp	G	A	A:167 G:0	CDS	-	167/216	56/71	missense_variant c.167C>T p.Ala56Val	Rv2830c	vapB22	antitoxin VapB22	SRR057771
NC_000962	3177884	snp	C	A	A:109 C:0	CDS	+	63/264	21/87	synonymous_variant c.63C>A p.Arg21Arg	Rv2866	relG	toxin RelG	SRR057771
NC_000962	363464	snp	G	A	A:15 G:1	CDS	+	213/228	71/75	synonymous_variant c.213G>A p.Arg71Arg	Rv0298		antitoxin	SRR1723804
NC_000962	2202500	snp	C	T	T:34 C:0	CDS	+	363/450	121/149	synonymous_variant c.363C>T p.His121His	Rv1956	higA	antitoxin HigA	SRR1723804
NC_000962	2546684	snp	C	A	A:44 C:0	CDS	-	122/318	41/105	missense_variant c.122G>T p.Gly41Val	Rv2274c	mazF8	toxin MazF8	SRR1723804
NC_000962	3137058	snp	G	A	A:30 G:0	CDS	-	167/216	56/71	missense_variant c.167C>T p.Ala56Val	Rv2830c	vapB22	antitoxin VapB22	SRR1723804
NC_000962	3177884	snp	C	A	A:26 C:0	CDS	+	63/264	21/87	synonymous_variant c.63C>A p.Arg21Arg	Rv2866	relG	toxin RelG	SRR1723804
NC_000962	3826501	snp	C	T	T:32 C:0	CDS	+	250/300	84/99	missense_variant c.250C>T p.Arg84Cys	Rv3407	vapB47	antitoxin VapB47	SRR1723804
NC_000962	753562	snp	A	G	G:46 A:0	CDS	-	56/156	19/51	missense_variant c.56T>C p.Ile19Thr	Rv0657c	vapB6	antitoxin VapB6	SRR1724010
NC_000962	3137058	snp	G	A	A:45 G:0	CDS	-	167/216	56/71	missense_variant c.167C>T p.Ala56Val	Rv2830c	vapB22	antitoxin VapB22	SRR1724010
NC_000962	3177884	snp	C	A	A:43 C:0	CDS	+	63/264	21/87	synonymous_variant c.63C>A p.Arg21Arg	Rv2866	relG	toxin RelG	SRR1724010
NC_000962	2202582	snp	G	T	T:50 G:0	CDS	+	445/450	149/149	missense_variant c.445G>T p.Ala149Ser	Rv1956	higA	antitoxin HigA	SRR1723968
NC_000962	3137058	snp	G	A	A:47 G:0	CDS	-	167/216	56/71	missense_variant c.167C>T p.Ala56Val	Rv2830c	vapB22	antitoxin VapB22	SRR1723968
NC_000962	3177884	snp	C	A	A:56 C:0	CDS	+	63/264	21/87	synonymous_variant c.63C>A p.Arg21Arg	Rv2866	relG	toxin RelG	SRR1723968
NC_000962	4140319	snp	G	A	A:70 G:0	CDS	-	145/225	49/74	missense_variant c.145C>T p.Arg49Cys	Rv3697A	vapB48	antitoxin VapB48	SRR1723968
NC_000962	2205511	snp	C	T	T:62 C:0	CDS	-	39/273	13/90	synonymous_variant c.39G>A p.Thr13Thr	Rv1962A	vapB35	antitoxin VapB35	SRR1723893
NC_000962	3137058	snp	G	A	A:46 G:0	CDS	-	167/216	56/71	missense_variant c.167C>T p.Ala56Val	Rv2830c	vapB22	antitoxin VapB22	SRR1723893
NC_000962	3177884	snp	C	A	A:32 C:0	CDS	+	63/264	21/87	synonymous_variant c.63C>A p.Arg21Arg	Rv2866	relG	toxin RelG	SRR1723893
NC_000962	363464	snp	G	A	A:29 G:0	CDS	+	213/228	71/75	synonymous_variant c.213G>A p.Arg71Arg	Rv0298		antitoxin	SRR1723469
NC_000962	1073434	snp	C	G	G:50 C:0	CDS	+	108/222	36/73	synonymous_variant c.108C>G p.Leu36Leu	Rv0959A	vapB9	antitoxin VapB9	SRR1723469
NC_000962	1686325	snp	A	G	G:22 A:1	CDS	+	55/303	19/100	missense_variant c.55A>G p.Met19Val	Rv1494	mazE4	antitoxin MazE4	SRR1723469
NC_000962	2201808	snp	C	G	G:48 C:0	CDS	+	90/378	30/125	missense_variant c.90C>G p.Asp30Glu	Rv1955	higB	toxin HigB	SRR1723469
NC_000962	2202500	snp	C	T	T:37 C:0	CDS	+	363/450	121/149	synonymous_variant c.363C>T p.His121His	Rv1956	higA	antitoxin HigA	SRR1723469
NC_000962	2546684	snp	C	A	A:46 C:0	CDS	-	122/318	41/105	missense_variant c.122G>T p.Gly41Val	Rv2274c	mazF8	toxin MazF8	SRR1723469
NC_000962	3137058	snp	G	A	A:29 G:0	CDS	-	167/216	56/71	missense_variant c.167C>T p.Ala56Val	Rv2830c	vapB22	antitoxin VapB22	SRR1723469
NC_000962	3177884	snp	C	A	A:39 C:0	CDS	+	63/264	21/87	synonymous_variant c.63C>A p.Arg21Arg	Rv2866	relG	toxin RelG	SRR1723469
NC_000962	363464	snp	G	A	A:41 G:0	CDS	+	213/228	71/75	synonymous_variant c.213G>A p.Arg71Arg	Rv0298		antitoxin	SRR1723493
NC_000962	1384315	snp	G	A	A:43 G:0	CDS	+	38/261	13/86	missense_variant c.38G>A p.Arg13Gln	Rv1241	vapB33	antitoxin VapB33	SRR1723493
NC_000962	2202500	snp	C	T	T:33 C:0	CDS	+	363/450	121/149	synonymous_variant c.363C>T p.His121His	Rv1956	higA	antitoxin HigA	SRR1723493
NC_000962	2204019	snp	G	A	A:31 G:0	CDS	-	207/252	69/83	synonymous_variant c.207C>T p.Asp69Asp	Rv1960c	parD1	antitoxin ParD1	SRR1723493
NC_000962	2546631	snp	G	A	A:43 G:0	CDS	-	175/318	59/105	synonymous_variant c.175C>T p.Leu59Leu	Rv2274c	mazF8	toxin MazF8	SRR1723493
NC_000962	2546684	snp	C	A	A:39 C:1	CDS	-	122/318	41/105	missense_variant c.122G>T p.Gly41Val	Rv2274c	mazF8	toxin MazF8	SRR1723493
NC_000962	2977157	snp	A	C	C:13 A:0	CDS	-	78/246	26/81	synonymous_variant c.78T>G p.Ala26Ala	Rv2654c		antitoxin	SRR1723493
NC_000962	3137058	snp	G	A	A:33 G:0	CDS	-	167/216	56/71	missense_variant c.167C>T p.Ala56Val	Rv2830c	vapB22	antitoxin VapB22	SRR1723493
NC_000962	3177884	snp	C	A	A:35 C:1	CDS	+	63/264	21/87	synonymous_variant c.63C>A p.Arg21Arg	Rv2866	relG	toxin RelG	SRR1723493
NC_000962	2205511	snp	C	T	T:37 C:0	CDS	-	39/273	13/90	synonymous_variant c.39G>A p.Thr13Thr	Rv1962A	vapB35	antitoxin VapB35	SRR1723910
NC_000962	3137058	snp	G	A	A:39 G:0	CDS	-	167/216	56/71	missense_variant c.167C>T p.Ala56Val	Rv2830c	vapB22	antitoxin VapB22	SRR1723910
NC_000962	3177884	snp	C	A	A:22 C:1	CDS	+	63/264	21/87	synonymous_variant c.63C>A p.Arg21Arg	Rv2866	relG	toxin RelG	SRR1723910
NC_000962	2205511	snp	C	T	T:68 C:1	CDS	-	39/273	13/90	synonymous_variant c.39G>A p.Thr13Thr	Rv1962A	vapB35	antitoxin VapB35	SRR1723938
NC_000962	3137058	snp	G	A	A:30 G:0	CDS	-	167/216	56/71	missense_variant c.167C>T p.Ala56Val	Rv2830c	vapB22	antitoxin VapB22	SRR1723938
NC_000962	3174759	snp	G	A	A:46 G:1	CDS	+	13/249	5/82	missense_variant c.13G>A p.Glu5Lys	Rv2862A	vapB23	antitoxin VapB23	SRR1723938
NC_000962	3177844	snp	C	T	T:36 C:1	CDS	+	23/264	8/87	missense_variant c.23C>T p.Thr8Ile	Rv2866	relG	toxin RelG	SRR1723938
NC_000962	3177884	snp	C	A	A:42 C:0	CDS	+	63/264	21/87	synonymous_variant c.63C>A p.Arg21Arg	Rv2866	relG	toxin RelG	SRR1723938
NC_000962	2205511	snp	C	T	T:73 C:0	CDS	-	39/273	13/90	synonymous_variant c.39G>A p.Thr13Thr	Rv1962A	vapB35	antitoxin VapB35	SRR1723953
NC_000962	3137058	snp	G	A	A:44 G:0	CDS	-	167/216	56/71	missense_variant c.167C>T p.Ala56Val	Rv2830c	vapB22	antitoxin VapB22	SRR1723953
NC_000962	3177884	snp	C	A	A:46 C:0	CDS	+	63/264	21/87	synonymous_variant c.63C>A p.Arg21Arg	Rv2866	relG	toxin RelG	SRR1723953
NC_000962	363464	snp	G	A	A:81 G:0	CDS	+	213/228	71/75	synonymous_variant c.213G>A p.Arg71Arg	Rv0298		antitoxin	CRR027603
NC_000962	2202500	snp	C	T	T:96 C:0	CDS	+	363/450	121/149	synonymous_variant c.363C>T p.His121His	Rv1956	higA	antitoxin HigA	CRR027603
NC_000962	2546684	snp	C	A	A:88 C:0	CDS	-	122/318	41/105	missense_variant c.122G>T p.Gly41Val	Rv2274c	mazF8	toxin MazF8	CRR027603
NC_000962	3137058	snp	G	A	A:81 G:0	CDS	-	167/216	56/71	missense_variant c.167C>T p.Ala56Val	Rv2830c	vapB22	antitoxin VapB22	CRR027603
NC_000962	3177884	snp	C	A	A:85 C:0	CDS	+	63/264	21/87	synonymous_variant c.63C>A p.Arg21Arg	Rv2866	relG	toxin RelG	CRR027603
NC_000962	363464	snp	G	A	A:57 G:0	CDS	+	213/228	71/75	synonymous_variant c.213G>A p.Arg71Arg	Rv0298		antitoxin	SRR1723563
NC_000962	547464	snp	C	T	T:86 C:0	CDS	-	54/174	18/57	synonymous_variant c.54G>A p.Arg18Arg	Rv0456B	mazE1	antitoxin MazE1	SRR1723563
NC_000962	2202500	snp	C	T	T:55 C:0	CDS	+	363/450	121/149	synonymous_variant c.363C>T p.His121His	Rv1956	higA	antitoxin HigA	SRR1723563
NC_000962	2546684	snp	C	A	A:52 C:0	CDS	-	122/318	41/105	missense_variant c.122G>T p.Gly41Val	Rv2274c	mazF8	toxin MazF8	SRR1723563
NC_000962	2546710	snp	G	T	T:53 G:0	CDS	-	96/318	32/105	missense_variant c.96C>A p.His32Gln	Rv2274c	mazF8	toxin MazF8	SRR1723563
NC_000962	3137058	snp	G	A	A:42 G:0	CDS	-	167/216	56/71	missense_variant c.167C>T p.Ala56Val	Rv2830c	vapB22	antitoxin VapB22	SRR1723563
NC_000962	3177884	snp	C	A	A:49 C:0	CDS	+	63/264	21/87	synonymous_variant c.63C>A p.Arg21Arg	Rv2866	relG	toxin RelG	SRR1723563
NC_000962	3826501	snp	C	T	T:53 C:2	CDS	+	250/300	84/99	missense_variant c.250C>T p.Arg84Cys	Rv3407	vapB47	antitoxin VapB47	SRR1723563
NC_000962	2868659	snp	C	G	G:200 C:2	CDS	+	54/258	18/85	synonymous_variant c.54C>G p.Ala18Ala	Rv2547	vapB19	antitoxin VapB19	ERR037513
NC_000962	3137058	snp	G	A	A:193 G:0	CDS	-	167/216	56/71	missense_variant c.167C>T p.Ala56Val	Rv2830c	vapB22	antitoxin VapB22	ERR037513
NC_000962	3177884	snp	C	A	A:205 C:0	CDS	+	63/264	21/87	synonymous_variant c.63C>A p.Arg21Arg	Rv2866	relG	toxin RelG	ERR037513
NC_000962	363464	snp	G	A	A:78 G:0	CDS	+	213/228	71/75	synonymous_variant c.213G>A p.Arg71Arg	Rv0298		antitoxin	ERR1873564
NC_000962	2202500	snp	C	T	T:91 C:1	CDS	+	363/450	121/149	synonymous_variant c.363C>T p.His121His	Rv1956	higA	antitoxin HigA	ERR1873564
NC_000962	2546684	snp	C	A	A:105 C:0	CDS	-	122/318	41/105	missense_variant c.122G>T p.Gly41Val	Rv2274c	mazF8	toxin MazF8	ERR1873564
NC_000962	3137058	snp	G	A	A:103 G:0	CDS	-	167/216	56/71	missense_variant c.167C>T p.Ala56Val	Rv2830c	vapB22	antitoxin VapB22	ERR1873564
NC_000962	3177884	snp	C	A	A:98 C:0	CDS	+	63/264	21/87	synonymous_variant c.63C>A p.Arg21Arg	Rv2866	relG	toxin RelG	ERR1873564
NC_000962	363464	snp	G	A	A:27 G:0	CDS	+	213/228	71/75	synonymous_variant c.213G>A p.Arg71Arg	Rv0298		antitoxin	SRR1723683
NC_000962	2202500	snp	C	T	T:36 C:0	CDS	+	363/450	121/149	synonymous_variant c.363C>T p.His121His	Rv1956	higA	antitoxin HigA	SRR1723683
NC_000962	2546684	snp	C	A	A:20 C:0	CDS	-	122/318	41/105	missense_variant c.122G>T p.Gly41Val	Rv2274c	mazF8	toxin MazF8	SRR1723683
NC_000962	3137058	snp	G	A	A:23 G:0	CDS	-	167/216	56/71	missense_variant c.167C>T p.Ala56Val	Rv2830c	vapB22	antitoxin VapB22	SRR1723683
NC_000962	3177884	snp	C	A	A:19 C:0	CDS	+	63/264	21/87	synonymous_variant c.63C>A p.Arg21Arg	Rv2866	relG	toxin RelG	SRR1723683
NC_000962	3826501	snp	C	T	T:23 C:0	CDS	+	250/300	84/99	missense_variant c.250C>T p.Arg84Cys	Rv3407	vapB47	antitoxin VapB47	SRR1723683
NC_000962	363464	snp	G	A	A:47 G:0	CDS	+	213/228	71/75	synonymous_variant c.213G>A p.Arg71Arg	Rv0298		antitoxin	SRR1723633
NC_000962	703354	snp	G	A	A:38 G:0	CDS	+	111/246	37/81	synonymous_variant c.111G>A p.Leu37Leu	Rv0608	vapB28	antitoxin VapB28	SRR1723633
NC_000962	2202500	snp	C	T	T:51 C:0	CDS	+	363/450	121/149	synonymous_variant c.363C>T p.His121His	Rv1956	higA	antitoxin HigA	SRR1723633
NC_000962	2546684	snp	C	A	A:62 C:1	CDS	-	122/318	41/105	missense_variant c.122G>T p.Gly41Val	Rv2274c	mazF8	toxin MazF8	SRR1723633
NC_000962	3137058	snp	G	A	A:45 G:0	CDS	-	167/216	56/71	missense_variant c.167C>T p.Ala56Val	Rv2830c	vapB22	antitoxin VapB22	SRR1723633
NC_000962	3177884	snp	C	A	A:45 C:1	CDS	+	63/264	21/87	synonymous_variant c.63C>A p.Arg21Arg	Rv2866	relG	toxin RelG	SRR1723633
NC_000962	3826501	snp	C	T	T:53 C:0	CDS	+	250/300	84/99	missense_variant c.250C>T p.Arg84Cys	Rv3407	vapB47	antitoxin VapB47	SRR1723633
NC_000962	2205511	snp	C	T	T:87 C:0	CDS	-	39/273	13/90	synonymous_variant c.39G>A p.Thr13Thr	Rv1962A	vapB35	antitoxin VapB35	SRR1723937
NC_000962	3137058	snp	G	A	A:56 G:0	CDS	-	167/216	56/71	missense_variant c.167C>T p.Ala56Val	Rv2830c	vapB22	antitoxin VapB22	SRR1723937
NC_000962	3177884	snp	C	A	A:48 C:0	CDS	+	63/264	21/87	synonymous_variant c.63C>A p.Arg21Arg	Rv2866	relG	toxin RelG	SRR1723937
NC_000962	1239471	snp	C	T	T:124 C:0	CDS	+	56/198	19/65	missense_variant c.56C>T p.Thr19Ile	Rv1113	vapB32	antitoxin VapB32	SRR058116
NC_000962	3137058	snp	G	A	A:85 G:0	CDS	-	167/216	56/71	missense_variant c.167C>T p.Ala56Val	Rv2830c	vapB22	antitoxin VapB22	SRR058116
NC_000962	3177884	snp	C	A	A:87 C:0	CDS	+	63/264	21/87	synonymous_variant c.63C>A p.Arg21Arg	Rv2866	relG	toxin RelG	SRR058116
NC_000962	363464	snp	G	A	A:49 G:0	CDS	+	213/228	71/75	synonymous_variant c.213G>A p.Arg71Arg	Rv0298		antitoxin	SRR1723630
NC_000962	2202500	snp	C	T	T:29 C:0	CDS	+	363/450	121/149	synonymous_variant c.363C>T p.His121His	Rv1956	higA	antitoxin HigA	SRR1723630
NC_000962	2546684	snp	C	A	A:50 C:0	CDS	-	122/318	41/105	missense_variant c.122G>T p.Gly41Val	Rv2274c	mazF8	toxin MazF8	SRR1723630
NC_000962	3137058	snp	G	A	A:49 G:0	CDS	-	167/216	56/71	missense_variant c.167C>T p.Ala56Val	Rv2830c	vapB22	antitoxin VapB22	SRR1723630
NC_000962	3177884	snp	C	A	A:28 C:0	CDS	+	63/264	21/87	synonymous_variant c.63C>A p.Arg21Arg	Rv2866	relG	toxin RelG	SRR1723630
NC_000962	3826501	snp	C	T	T:43 C:0	CDS	+	250/300	84/99	missense_variant c.250C>T p.Arg84Cys	Rv3407	vapB47	antitoxin VapB47	SRR1723630
NC_000962	3177884	snp	C	A	A:179 C:0	CDS	+	63/264	21/87	synonymous_variant c.63C>A p.Arg21Arg	Rv2866	relG	toxin RelG	ERR245772
NC_000962	363464	snp	G	A	A:41 G:0	CDS	+	213/228	71/75	synonymous_variant c.213G>A p.Arg71Arg	Rv0298		antitoxin	SRR1723545
NC_000962	2202500	snp	C	T	T:46 C:0	CDS	+	363/450	121/149	synonymous_variant c.363C>T p.His121His	Rv1956	higA	antitoxin HigA	SRR1723545
NC_000962	2546684	snp	C	A	A:41 C:0	CDS	-	122/318	41/105	missense_variant c.122G>T p.Gly41Val	Rv2274c	mazF8	toxin MazF8	SRR1723545
NC_000962	3137058	snp	G	A	A:55 G:0	CDS	-	167/216	56/71	missense_variant c.167C>T p.Ala56Val	Rv2830c	vapB22	antitoxin VapB22	SRR1723545
NC_000962	3177884	snp	C	A	A:36 C:0	CDS	+	63/264	21/87	synonymous_variant c.63C>A p.Arg21Arg	Rv2866	relG	toxin RelG	SRR1723545
NC_000962	3826501	snp	C	T	T:52 C:0	CDS	+	250/300	84/99	missense_variant c.250C>T p.Arg84Cys	Rv3407	vapB47	antitoxin VapB47	SRR1723545
NC_000962	2202582	snp	G	T	T:50 G:0	CDS	+	445/450	149/149	missense_variant c.445G>T p.Ala149Ser	Rv1956	higA	antitoxin HigA	SRR1723991
NC_000962	3137058	snp	G	A	A:44 G:0	CDS	-	167/216	56/71	missense_variant c.167C>T p.Ala56Val	Rv2830c	vapB22	antitoxin VapB22	SRR1723991
NC_000962	3177884	snp	C	A	A:36 C:0	CDS	+	63/264	21/87	synonymous_variant c.63C>A p.Arg21Arg	Rv2866	relG	toxin RelG	SRR1723991
NC_000962	4140319	snp	G	A	A:57 G:1	CDS	-	145/225	49/74	missense_variant c.145C>T p.Arg49Cys	Rv3697A	vapB48	antitoxin VapB48	SRR1723991
NC_000962	363464	snp	G	A	A:101 G:0	CDS	+	213/228	71/75	synonymous_variant c.213G>A p.Arg71Arg	Rv0298		antitoxin	SRR833170
NC_000962	2202500	snp	C	T	T:86 C:0	CDS	+	363/450	121/149	synonymous_variant c.363C>T p.His121His	Rv1956	higA	antitoxin HigA	SRR833170
NC_000962	2546684	snp	C	A	A:94 C:1	CDS	-	122/318	41/105	missense_variant c.122G>T p.Gly41Val	Rv2274c	mazF8	toxin MazF8	SRR833170
NC_000962	3137058	snp	G	A	A:135 G:0	CDS	-	167/216	56/71	missense_variant c.167C>T p.Ala56Val	Rv2830c	vapB22	antitoxin VapB22	SRR833170
NC_000962	3177884	snp	C	A	A:113 C:1	CDS	+	63/264	21/87	synonymous_variant c.63C>A p.Arg21Arg	Rv2866	relG	toxin RelG	SRR833170
NC_000962	3550092	snp	C	A	A:110 C:1	CDS	-	52/453	18/150	missense_variant c.52G>T p.Val18Phe	Rv3181c		antitoxin VapB45	SRR833170
NC_000962	3826501	snp	C	T	T:97 C:0	CDS	+	250/300	84/99	missense_variant c.250C>T p.Arg84Cys	Rv3407	vapB47	antitoxin VapB47	SRR833170
NC_000962	363464	snp	G	A	A:48 G:0	CDS	+	213/228	71/75	synonymous_variant c.213G>A p.Arg71Arg	Rv0298		antitoxin	SRR1723605
NC_000962	1764883	snp	G	A	A:45 G:0	CDS	+	129/219	43/72	synonymous_variant c.129G>A p.Gly43Gly	Rv1560	vapB11	antitoxin VapB11	SRR1723605
NC_000962	2202500	snp	C	T	T:42 C:0	CDS	+	363/450	121/149	synonymous_variant c.363C>T p.His121His	Rv1956	higA	antitoxin HigA	SRR1723605
NC_000962	2546684	snp	C	A	A:54 C:0	CDS	-	122/318	41/105	missense_variant c.122G>T p.Gly41Val	Rv2274c	mazF8	toxin MazF8	SRR1723605
NC_000962	3137058	snp	G	A	A:37 G:0	CDS	-	167/216	56/71	missense_variant c.167C>T p.Ala56Val	Rv2830c	vapB22	antitoxin VapB22	SRR1723605
NC_000962	3177884	snp	C	A	A:40 C:0	CDS	+	63/264	21/87	synonymous_variant c.63C>A p.Arg21Arg	Rv2866	relG	toxin RelG	SRR1723605
NC_000962	3826501	snp	C	T	T:43 C:0	CDS	+	250/300	84/99	missense_variant c.250C>T p.Arg84Cys	Rv3407	vapB47	antitoxin VapB47	SRR1723605
NC_000962	363464	snp	G	A	A:65 G:0	CDS	+	213/228	71/75	synonymous_variant c.213G>A p.Arg71Arg	Rv0298		antitoxin	SRR1723426
NC_000962	2202500	snp	C	T	T:66 C:0	CDS	+	363/450	121/149	synonymous_variant c.363C>T p.His121His	Rv1956	higA	antitoxin HigA	SRR1723426
NC_000962	2546684	snp	C	A	A:76 C:0	CDS	-	122/318	41/105	missense_variant c.122G>T p.Gly41Val	Rv2274c	mazF8	toxin MazF8	SRR1723426
NC_000962	3137058	snp	G	A	A:51 G:0	CDS	-	167/216	56/71	missense_variant c.167C>T p.Ala56Val	Rv2830c	vapB22	antitoxin VapB22	SRR1723426
NC_000962	3137135	snp	G	C	C:60 G:0	CDS	-	90/216	30/71	synonymous_variant c.90C>G p.Arg30Arg	Rv2830c	vapB22	antitoxin VapB22	SRR1723426
NC_000962	3177884	snp	C	A	A:58 C:0	CDS	+	63/264	21/87	synonymous_variant c.63C>A p.Arg21Arg	Rv2866	relG	toxin RelG	SRR1723426
NC_000962	363464	snp	G	A	A:48 G:0	CDS	+	213/228	71/75	synonymous_variant c.213G>A p.Arg71Arg	Rv0298		antitoxin	SRR1723487
NC_000962	2201808	snp	C	G	G:51 C:0	CDS	+	90/378	30/125	missense_variant c.90C>G p.Asp30Glu	Rv1955	higB	toxin HigB	SRR1723487
NC_000962	2202500	snp	C	T	T:44 C:0	CDS	+	363/450	121/149	synonymous_variant c.363C>T p.His121His	Rv1956	higA	antitoxin HigA	SRR1723487
NC_000962	2546601	snp	T	C	C:41 T:0	CDS	-	205/318	69/105	missense_variant c.205A>G p.Ile69Val	Rv2274c	mazF8	toxin MazF8	SRR1723487
NC_000962	2546684	snp	C	A	A:62 C:0	CDS	-	122/318	41/105	missense_variant c.122G>T p.Gly41Val	Rv2274c	mazF8	toxin MazF8	SRR1723487
NC_000962	3137058	snp	G	A	A:38 G:0	CDS	-	167/216	56/71	missense_variant c.167C>T p.Ala56Val	Rv2830c	vapB22	antitoxin VapB22	SRR1723487
NC_000962	3177884	snp	C	A	A:40 C:0	CDS	+	63/264	21/87	synonymous_variant c.63C>A p.Arg21Arg	Rv2866	relG	toxin RelG	SRR1723487
NC_000962	2202582	snp	G	T	T:41 G:0	CDS	+	445/450	149/149	missense_variant c.445G>T p.Ala149Ser	Rv1956	higA	antitoxin HigA	SRR1723970
NC_000962	3137058	snp	G	A	A:56 G:0	CDS	-	167/216	56/71	missense_variant c.167C>T p.Ala56Val	Rv2830c	vapB22	antitoxin VapB22	SRR1723970
NC_000962	3177884	snp	C	A	A:40 C:0	CDS	+	63/264	21/87	synonymous_variant c.63C>A p.Arg21Arg	Rv2866	relG	toxin RelG	SRR1723970
NC_000962	4140319	snp	G	A	A:63 G:0	CDS	-	145/225	49/74	missense_variant c.145C>T p.Arg49Cys	Rv3697A	vapB48	antitoxin VapB48	SRR1723970
NC_000962	363464	snp	G	A	A:52 G:0	CDS	+	213/228	71/75	synonymous_variant c.213G>A p.Arg71Arg	Rv0298		antitoxin	SRR1723562
NC_000962	758782	snp	G	A	A:59 G:0	CDS	+	251/273	84/90	missense_variant c.251G>A p.Gly84Asp	Rv0664	vapB8	antitoxin VapB8	SRR1723562
NC_000962	2202500	snp	C	T	T:59 C:0	CDS	+	363/450	121/149	synonymous_variant c.363C>T p.His121His	Rv1956	higA	antitoxin HigA	SRR1723562
NC_000962	2546684	snp	C	A	A:76 C:0	CDS	-	122/318	41/105	missense_variant c.122G>T p.Gly41Val	Rv2274c	mazF8	toxin MazF8	SRR1723562
NC_000962	3137058	snp	G	A	A:49 G:0	CDS	-	167/216	56/71	missense_variant c.167C>T p.Ala56Val	Rv2830c	vapB22	antitoxin VapB22	SRR1723562
NC_000962	3177884	snp	C	A	A:47 C:0	CDS	+	63/264	21/87	synonymous_variant c.63C>A p.Arg21Arg	Rv2866	relG	toxin RelG	SRR1723562
NC_000962	3826501	snp	C	T	T:67 C:0	CDS	+	250/300	84/99	missense_variant c.250C>T p.Arg84Cys	Rv3407	vapB47	antitoxin VapB47	SRR1723562
NC_000962	2202582	snp	G	T	T:129 G:1	CDS	+	445/450	149/149	missense_variant c.445G>T p.Ala149Ser	Rv1956	higA	antitoxin HigA	SRR833017
NC_000962	3137058	snp	G	A	A:225 G:1	CDS	-	167/216	56/71	missense_variant c.167C>T p.Ala56Val	Rv2830c	vapB22	antitoxin VapB22	SRR833017
NC_000962	3177884	snp	C	A	A:173 C:0	CDS	+	63/264	21/87	synonymous_variant c.63C>A p.Arg21Arg	Rv2866	relG	toxin RelG	SRR833017
NC_000962	4140319	snp	G	A	A:209 G:0	CDS	-	145/225	49/74	missense_variant c.145C>T p.Arg49Cys	Rv3697A	vapB48	antitoxin VapB48	SRR833017
NC_000962	753562	snp	A	G	G:55 A:0	CDS	-	56/156	19/51	missense_variant c.56T>C p.Ile19Thr	Rv0657c	vapB6	antitoxin VapB6	SRR1724012
NC_000962	3137058	snp	G	A	A:67 G:0	CDS	-	167/216	56/71	missense_variant c.167C>T p.Ala56Val	Rv2830c	vapB22	antitoxin VapB22	SRR1724012
NC_000962	3177884	snp	C	A	A:44 C:0	CDS	+	63/264	21/87	synonymous_variant c.63C>A p.Arg21Arg	Rv2866	relG	toxin RelG	SRR1724012
NC_000962	363464	snp	G	A	A:55 G:0	CDS	+	213/228	71/75	synonymous_variant c.213G>A p.Arg71Arg	Rv0298		antitoxin	SRR1723423
NC_000962	2202500	snp	C	T	T:69 C:0	CDS	+	363/450	121/149	synonymous_variant c.363C>T p.His121His	Rv1956	higA	antitoxin HigA	SRR1723423
NC_000962	2546684	snp	C	A	A:74 C:0	CDS	-	122/318	41/105	missense_variant c.122G>T p.Gly41Val	Rv2274c	mazF8	toxin MazF8	SRR1723423
NC_000962	3137058	snp	G	A	A:59 G:0	CDS	-	167/216	56/71	missense_variant c.167C>T p.Ala56Val	Rv2830c	vapB22	antitoxin VapB22	SRR1723423
NC_000962	3177884	snp	C	A	A:68 C:0	CDS	+	63/264	21/87	synonymous_variant c.63C>A p.Arg21Arg	Rv2866	relG	toxin RelG	SRR1723423
NC_000962	363464	snp	G	A	A:44 G:0	CDS	+	213/228	71/75	synonymous_variant c.213G>A p.Arg71Arg	Rv0298		antitoxin	SRR1723803
NC_000962	2202500	snp	C	T	T:46 C:0	CDS	+	363/450	121/149	synonymous_variant c.363C>T p.His121His	Rv1956	higA	antitoxin HigA	SRR1723803
NC_000962	2258251	snp	C	G	G:73 C:0	CDS	+	222/243	74/80	synonymous_variant c.222C>G p.Arg74Arg	Rv2009	vapB15	antitoxin VapB15	SRR1723803
NC_000962	2546684	snp	C	A	A:62 C:1	CDS	-	122/318	41/105	missense_variant c.122G>T p.Gly41Val	Rv2274c	mazF8	toxin MazF8	SRR1723803
NC_000962	3137058	snp	G	A	A:44 G:0	CDS	-	167/216	56/71	missense_variant c.167C>T p.Ala56Val	Rv2830c	vapB22	antitoxin VapB22	SRR1723803
NC_000962	3177884	snp	C	A	A:60 C:0	CDS	+	63/264	21/87	synonymous_variant c.63C>A p.Arg21Arg	Rv2866	relG	toxin RelG	SRR1723803
NC_000962	3826501	snp	C	T	T:52 C:0	CDS	+	250/300	84/99	missense_variant c.250C>T p.Arg84Cys	Rv3407	vapB47	antitoxin VapB47	SRR1723803
NC_000962	363464	snp	G	A	A:43 G:0	CDS	+	213/228	71/75	synonymous_variant c.213G>A p.Arg71Arg	Rv0298		antitoxin	SRR1723444
NC_000962	2202500	snp	C	T	T:39 C:0	CDS	+	363/450	121/149	synonymous_variant c.363C>T p.His121His	Rv1956	higA	antitoxin HigA	SRR1723444
NC_000962	2546684	snp	C	A	A:55 C:0	CDS	-	122/318	41/105	missense_variant c.122G>T p.Gly41Val	Rv2274c	mazF8	toxin MazF8	SRR1723444
NC_000962	3137058	snp	G	A	A:43 G:0	CDS	-	167/216	56/71	missense_variant c.167C>T p.Ala56Val	Rv2830c	vapB22	antitoxin VapB22	SRR1723444
NC_000962	3177660	snp	G	A	A:51 G:0	CDS	+	124/282	42/93	missense_variant c.124G>A p.Ala42Thr	Rv2865	relF	antitoxin RelF	SRR1723444
NC_000962	3177884	snp	C	A	A:34 C:0	CDS	+	63/264	21/87	synonymous_variant c.63C>A p.Arg21Arg	Rv2866	relG	toxin RelG	SRR1723444
NC_000962	2087859	snp	T	G	G:24 T:0	CDS	-	54/264	18/87	synonymous_variant c.54A>C p.Arg18Arg	Rv1839c	vapB13	antitoxin VapB13	SRR1723918
NC_000962	2205511	snp	C	T	T:40 C:0	CDS	-	39/273	13/90	synonymous_variant c.39G>A p.Thr13Thr	Rv1962A	vapB35	antitoxin VapB35	SRR1723918
NC_000962	3137058	snp	G	A	A:34 G:0	CDS	-	167/216	56/71	missense_variant c.167C>T p.Ala56Val	Rv2830c	vapB22	antitoxin VapB22	SRR1723918
NC_000962	3177884	snp	C	A	A:31 C:0	CDS	+	63/264	21/87	synonymous_variant c.63C>A p.Arg21Arg	Rv2866	relG	toxin RelG	SRR1723918
NC_000962	363464	snp	G	A	A:29 G:0	CDS	+	213/228	71/75	synonymous_variant c.213G>A p.Arg71Arg	Rv0298		antitoxin	SRR1723815
NC_000962	640705	snp	C	T	T:29 C:0	CDS	-	200/267	67/88	missense_variant c.200G>A p.Ser67Asn	Rv0550c	vapB3	antitoxin VapB3	SRR1723815
NC_000962	2202500	snp	C	T	T:18 C:0	CDS	+	363/450	121/149	synonymous_variant c.363C>T p.His121His	Rv1956	higA	antitoxin HigA	SRR1723815
NC_000962	2546684	snp	C	A	A:31 C:0	CDS	-	122/318	41/105	missense_variant c.122G>T p.Gly41Val	Rv2274c	mazF8	toxin MazF8	SRR1723815
NC_000962	3137058	snp	G	A	A:20 G:0	CDS	-	167/216	56/71	missense_variant c.167C>T p.Ala56Val	Rv2830c	vapB22	antitoxin VapB22	SRR1723815
NC_000962	3177884	snp	C	A	A:23 C:0	CDS	+	63/264	21/87	synonymous_variant c.63C>A p.Arg21Arg	Rv2866	relG	toxin RelG	SRR1723815
NC_000962	3826501	snp	C	T	T:37 C:0	CDS	+	250/300	84/99	missense_variant c.250C>T p.Arg84Cys	Rv3407	vapB47	antitoxin VapB47	SRR1723815
NC_000962	363464	snp	G	A	A:57 G:0	CDS	+	213/228	71/75	synonymous_variant c.213G>A p.Arg71Arg	Rv0298		antitoxin	SRR1723688
NC_000962	2202500	snp	C	T	T:47 C:0	CDS	+	363/450	121/149	synonymous_variant c.363C>T p.His121His	Rv1956	higA	antitoxin HigA	SRR1723688
NC_000962	2546684	snp	C	A	A:64 C:0	CDS	-	122/318	41/105	missense_variant c.122G>T p.Gly41Val	Rv2274c	mazF8	toxin MazF8	SRR1723688
NC_000962	3137058	snp	G	A	A:63 G:0	CDS	-	167/216	56/71	missense_variant c.167C>T p.Ala56Val	Rv2830c	vapB22	antitoxin VapB22	SRR1723688
NC_000962	3177884	snp	C	A	A:55 C:0	CDS	+	63/264	21/87	synonymous_variant c.63C>A p.Arg21Arg	Rv2866	relG	toxin RelG	SRR1723688
NC_000962	3826501	snp	C	T	T:54 C:0	CDS	+	250/300	84/99	missense_variant c.250C>T p.Arg84Cys	Rv3407	vapB47	antitoxin VapB47	SRR1723688
NC_000962	363464	snp	G	A	A:41 G:0	CDS	+	213/228	71/75	synonymous_variant c.213G>A p.Arg71Arg	Rv0298		antitoxin	SRR1723657
NC_000962	2202500	snp	C	T	T:39 C:0	CDS	+	363/450	121/149	synonymous_variant c.363C>T p.His121His	Rv1956	higA	antitoxin HigA	SRR1723657
NC_000962	2546684	snp	C	A	A:54 C:0	CDS	-	122/318	41/105	missense_variant c.122G>T p.Gly41Val	Rv2274c	mazF8	toxin MazF8	SRR1723657
NC_000962	3137058	snp	G	A	A:56 G:0	CDS	-	167/216	56/71	missense_variant c.167C>T p.Ala56Val	Rv2830c	vapB22	antitoxin VapB22	SRR1723657
NC_000962	3177884	snp	C	A	A:32 C:0	CDS	+	63/264	21/87	synonymous_variant c.63C>A p.Arg21Arg	Rv2866	relG	toxin RelG	SRR1723657
NC_000962	3826501	snp	C	T	T:46 C:0	CDS	+	250/300	84/99	missense_variant c.250C>T p.Arg84Cys	Rv3407	vapB47	antitoxin VapB47	SRR1723657
NC_000962	363464	snp	G	A	A:40 G:0	CDS	+	213/228	71/75	synonymous_variant c.213G>A p.Arg71Arg	Rv0298		antitoxin	SRR1723833
NC_000962	2202500	snp	C	T	T:45 C:0	CDS	+	363/450	121/149	synonymous_variant c.363C>T p.His121His	Rv1956	higA	antitoxin HigA	SRR1723833
NC_000962	2546684	snp	C	A	A:48 C:0	CDS	-	122/318	41/105	missense_variant c.122G>T p.Gly41Val	Rv2274c	mazF8	toxin MazF8	SRR1723833
NC_000962	2867913	snp	T	G	G:57 T:0	CDS	+	131/279	44/92	missense_variant c.131T>G p.Leu44Arg	Rv2545	vapB18	antitoxin VapB18	SRR1723833
NC_000962	3137058	snp	G	A	A:54 G:0	CDS	-	167/216	56/71	missense_variant c.167C>T p.Ala56Val	Rv2830c	vapB22	antitoxin VapB22	SRR1723833
NC_000962	3177884	snp	C	A	A:32 C:0	CDS	+	63/264	21/87	synonymous_variant c.63C>A p.Arg21Arg	Rv2866	relG	toxin RelG	SRR1723833
NC_000962	3826501	snp	C	T	T:41 C:0	CDS	+	250/300	84/99	missense_variant c.250C>T p.Arg84Cys	Rv3407	vapB47	antitoxin VapB47	SRR1723833
NC_000962	2205511	snp	C	T	T:159 C:6	CDS	-	39/273	13/90	synonymous_variant c.39G>A p.Thr13Thr	Rv1962A	vapB35	antitoxin VapB35	SRR8651635
NC_000962	3137058	snp	G	A	A:164 G:0	CDS	-	167/216	56/71	missense_variant c.167C>T p.Ala56Val	Rv2830c	vapB22	antitoxin VapB22	SRR8651635
NC_000962	3177884	snp	C	A	A:192 C:0	CDS	+	63/264	21/87	synonymous_variant c.63C>A p.Arg21Arg	Rv2866	relG	toxin RelG	SRR8651635
NC_000962	2205511	snp	C	T	T:72 C:0	CDS	-	39/273	13/90	synonymous_variant c.39G>A p.Thr13Thr	Rv1962A	vapB35	antitoxin VapB35	SRR1723945
NC_000962	3137058	snp	G	A	A:52 G:0	CDS	-	167/216	56/71	missense_variant c.167C>T p.Ala56Val	Rv2830c	vapB22	antitoxin VapB22	SRR1723945
NC_000962	3177884	snp	C	A	A:32 C:0	CDS	+	63/264	21/87	synonymous_variant c.63C>A p.Arg21Arg	Rv2866	relG	toxin RelG	SRR1723945
NC_000962	289253	snp	C	T	T:26 C:0	CDS	+	150/234	50/77	synonymous_variant c.150C>T p.Asp50Asp	Rv0239	vapB24	antitoxin VapB24	SRR1723411
NC_000962	363563	snp	G	A	A:41 G:0	CDS	+	88/303	30/100	missense_variant c.88G>A p.Ala30Thr	Rv0299		toxin	SRR1723411
NC_000962	2087652	snp	C	T	T:43 C:0	CDS	-	1/396	1/131	initiator_codon_variant c.1G>A p.Val1?	Rv1839c	vapB13	antitoxin VapB13	SRR1723411
NC_000962	3137058	snp	G	A	A:21 G:0	CDS	-	167/216	56/71	missense_variant c.167C>T p.Ala56Val	Rv2830c	vapB22	antitoxin VapB22	SRR1723411
NC_000962	3177884	snp	C	A	A:33 C:0	CDS	+	63/264	21/87	synonymous_variant c.63C>A p.Arg21Arg	Rv2866	relG	toxin RelG	SRR1723411
NC_000962	363464	snp	G	A	A:62 G:0	CDS	+	213/228	71/75	synonymous_variant c.213G>A p.Arg71Arg	Rv0298		antitoxin	SRR1723874
NC_000962	2202500	snp	C	T	T:40 C:0	CDS	+	363/450	121/149	synonymous_variant c.363C>T p.His121His	Rv1956	higA	antitoxin HigA	SRR1723874
NC_000962	2546684	snp	C	A	A:58 C:0	CDS	-	122/318	41/105	missense_variant c.122G>T p.Gly41Val	Rv2274c	mazF8	toxin MazF8	SRR1723874
NC_000962	3137058	snp	G	A	A:46 G:0	CDS	-	167/216	56/71	missense_variant c.167C>T p.Ala56Val	Rv2830c	vapB22	antitoxin VapB22	SRR1723874
NC_000962	3177884	snp	C	A	A:40 C:0	CDS	+	63/264	21/87	synonymous_variant c.63C>A p.Arg21Arg	Rv2866	relG	toxin RelG	SRR1723874
NC_000962	3826501	snp	C	T	T:54 C:0	CDS	+	250/300	84/99	missense_variant c.250C>T p.Arg84Cys	Rv3407	vapB47	antitoxin VapB47	SRR1723874
NC_000962	363464	snp	G	A	A:49 G:0	CDS	+	213/228	71/75	synonymous_variant c.213G>A p.Arg71Arg	Rv0298		antitoxin	SRR1723832
NC_000962	2202500	snp	C	T	T:51 C:0	CDS	+	363/450	121/149	synonymous_variant c.363C>T p.His121His	Rv1956	higA	antitoxin HigA	SRR1723832
NC_000962	2402519	snp	G	A	A:42 G:0	CDS	-	204/216	68/71	synonymous_variant c.204C>T p.Ala68Ala	Rv2142A	parD2	antitoxin ParD2	SRR1723832
NC_000962	2546684	snp	C	A	A:43 C:0	CDS	-	122/318	41/105	missense_variant c.122G>T p.Gly41Val	Rv2274c	mazF8	toxin MazF8	SRR1723832
NC_000962	2867913	snp	T	G	G:62 T:0	CDS	+	131/279	44/92	missense_variant c.131T>G p.Leu44Arg	Rv2545	vapB18	antitoxin VapB18	SRR1723832
NC_000962	3137058	snp	G	A	A:29 G:0	CDS	-	167/216	56/71	missense_variant c.167C>T p.Ala56Val	Rv2830c	vapB22	antitoxin VapB22	SRR1723832
NC_000962	3177884	snp	C	A	A:46 C:0	CDS	+	63/264	21/87	synonymous_variant c.63C>A p.Arg21Arg	Rv2866	relG	toxin RelG	SRR1723832
NC_000962	3826501	snp	C	T	T:57 C:0	CDS	+	250/300	84/99	missense_variant c.250C>T p.Arg84Cys	Rv3407	vapB47	antitoxin VapB47	SRR1723832
NC_000962	2205511	snp	C	T	T:54 C:1	CDS	-	39/273	13/90	synonymous_variant c.39G>A p.Thr13Thr	Rv1962A	vapB35	antitoxin VapB35	SRR1723931
NC_000962	3137058	snp	G	A	A:47 G:0	CDS	-	167/216	56/71	missense_variant c.167C>T p.Ala56Val	Rv2830c	vapB22	antitoxin VapB22	SRR1723931
NC_000962	3177884	snp	C	A	A:38 C:0	CDS	+	63/264	21/87	synonymous_variant c.63C>A p.Arg21Arg	Rv2866	relG	toxin RelG	SRR1723931
NC_000962	2205511	snp	C	T	T:83 C:0	CDS	-	39/273	13/90	synonymous_variant c.39G>A p.Thr13Thr	Rv1962A	vapB35	antitoxin VapB35	SRR1723932
NC_000962	2851184	snp	C	A	A:34 C:0	CDS	+	94/228	32/75	missense_variant c.94C>A p.Arg32Ser	Rv2526	vapB17	antitoxin VapB17	SRR1723932
NC_000962	2976596	snp	C	T	T:65 C:0	CDS	-	314/324	105/107	missense_variant c.314G>A p.Ser105Asn	Rv2653c		toxin	SRR1723932
NC_000962	3137058	snp	G	A	A:56 G:0	CDS	-	167/216	56/71	missense_variant c.167C>T p.Ala56Val	Rv2830c	vapB22	antitoxin VapB22	SRR1723932
NC_000962	3177884	snp	C	A	A:58 C:0	CDS	+	63/264	21/87	synonymous_variant c.63C>A p.Arg21Arg	Rv2866	relG	toxin RelG	SRR1723932
NC_000962	363464	snp	G	A	A:79 G:0	CDS	+	213/228	71/75	synonymous_variant c.213G>A p.Arg71Arg	Rv0298		antitoxin	ERR3340706
NC_000962	2202500	snp	C	T	T:88 C:0	CDS	+	363/450	121/149	synonymous_variant c.363C>T p.His121His	Rv1956	higA	antitoxin HigA	ERR3340706
NC_000962	2546684	snp	C	A	A:90 C:0	CDS	-	122/318	41/105	missense_variant c.122G>T p.Gly41Val	Rv2274c	mazF8	toxin MazF8	ERR3340706
NC_000962	3137058	snp	G	A	A:115 G:0	CDS	-	167/216	56/71	missense_variant c.167C>T p.Ala56Val	Rv2830c	vapB22	antitoxin VapB22	ERR3340706
NC_000962	3177884	snp	C	A	A:129 C:0	CDS	+	63/264	21/87	synonymous_variant c.63C>A p.Arg21Arg	Rv2866	relG	toxin RelG	ERR3340706
NC_000962	3826501	snp	C	T	T:109 C:0	CDS	+	250/300	84/99	missense_variant c.250C>T p.Arg84Cys	Rv3407	vapB47	antitoxin VapB47	ERR3340706
NC_000962	363464	snp	G	A	A:30 G:0	CDS	+	213/228	71/75	synonymous_variant c.213G>A p.Arg71Arg	Rv0298		antitoxin	SRR1723548
NC_000962	2202500	snp	C	T	T:26 C:0	CDS	+	363/450	121/149	synonymous_variant c.363C>T p.His121His	Rv1956	higA	antitoxin HigA	SRR1723548
NC_000962	2546684	snp	C	A	A:37 C:0	CDS	-	122/318	41/105	missense_variant c.122G>T p.Gly41Val	Rv2274c	mazF8	toxin MazF8	SRR1723548
NC_000962	3137058	snp	G	A	A:22 G:0	CDS	-	167/216	56/71	missense_variant c.167C>T p.Ala56Val	Rv2830c	vapB22	antitoxin VapB22	SRR1723548
NC_000962	3177884	snp	C	A	A:18 C:0	CDS	+	63/264	21/87	synonymous_variant c.63C>A p.Arg21Arg	Rv2866	relG	toxin RelG	SRR1723548
NC_000962	3826501	snp	C	T	T:28 C:0	CDS	+	250/300	84/99	missense_variant c.250C>T p.Arg84Cys	Rv3407	vapB47	antitoxin VapB47	SRR1723548
NC_000962	363464	snp	G	A	A:56 G:0	CDS	+	213/228	71/75	synonymous_variant c.213G>A p.Arg71Arg	Rv0298		antitoxin	SRR1723500
NC_000962	1384315	snp	G	A	A:63 G:0	CDS	+	38/261	13/86	missense_variant c.38G>A p.Arg13Gln	Rv1241	vapB33	antitoxin VapB33	SRR1723500
NC_000962	2202500	snp	C	T	T:62 C:0	CDS	+	363/450	121/149	synonymous_variant c.363C>T p.His121His	Rv1956	higA	antitoxin HigA	SRR1723500
NC_000962	2204019	snp	G	A	A:46 G:0	CDS	-	207/252	69/83	synonymous_variant c.207C>T p.Asp69Asp	Rv1960c	parD1	antitoxin ParD1	SRR1723500
NC_000962	2546684	snp	C	A	A:68 C:0	CDS	-	122/318	41/105	missense_variant c.122G>T p.Gly41Val	Rv2274c	mazF8	toxin MazF8	SRR1723500
NC_000962	2977157	snp	A	C	C:14 A:0	CDS	-	78/246	26/81	synonymous_variant c.78T>G p.Ala26Ala	Rv2654c		antitoxin	SRR1723500
NC_000962	3137058	snp	G	A	A:56 G:0	CDS	-	167/216	56/71	missense_variant c.167C>T p.Ala56Val	Rv2830c	vapB22	antitoxin VapB22	SRR1723500
NC_000962	3177884	snp	C	A	A:57 C:0	CDS	+	63/264	21/87	synonymous_variant c.63C>A p.Arg21Arg	Rv2866	relG	toxin RelG	SRR1723500
NC_000962	363464	snp	G	A	A:17 G:0	CDS	+	213/228	71/75	synonymous_variant c.213G>A p.Arg71Arg	Rv0298		antitoxin	SRR1723554
NC_000962	2202500	snp	C	T	T:30 C:0	CDS	+	363/450	121/149	synonymous_variant c.363C>T p.His121His	Rv1956	higA	antitoxin HigA	SRR1723554
NC_000962	2205506	snp	T	G	G:32 T:0	CDS	-	44/273	15/90	missense_variant c.44A>C p.Lys15Thr	Rv1962A	vapB35	antitoxin VapB35	SRR1723554
NC_000962	2546684	snp	C	A	A:43 C:1	CDS	-	122/318	41/105	missense_variant c.122G>T p.Gly41Val	Rv2274c	mazF8	toxin MazF8	SRR1723554
NC_000962	3110549	snp	C	A	A:32 C:1	CDS	-	189/231	63/76	missense_variant c.189G>T p.Trp63Cys	Rv2801A	mazE9	antitoxin MazE9	SRR1723554
NC_000962	3137058	snp	G	A	A:21 G:0	CDS	-	167/216	56/71	missense_variant c.167C>T p.Ala56Val	Rv2830c	vapB22	antitoxin VapB22	SRR1723554
NC_000962	3177884	snp	C	A	A:29 C:0	CDS	+	63/264	21/87	synonymous_variant c.63C>A p.Arg21Arg	Rv2866	relG	toxin RelG	SRR1723554
NC_000962	3826501	snp	C	T	T:24 C:0	CDS	+	250/300	84/99	missense_variant c.250C>T p.Arg84Cys	Rv3407	vapB47	antitoxin VapB47	SRR1723554
NC_000962	363464	snp	G	A	A:46 G:0	CDS	+	213/228	71/75	synonymous_variant c.213G>A p.Arg71Arg	Rv0298		antitoxin	SRR1723876
NC_000962	2202500	snp	C	T	T:43 C:0	CDS	+	363/450	121/149	synonymous_variant c.363C>T p.His121His	Rv1956	higA	antitoxin HigA	SRR1723876
NC_000962	2546684	snp	C	A	A:45 C:1	CDS	-	122/318	41/105	missense_variant c.122G>T p.Gly41Val	Rv2274c	mazF8	toxin MazF8	SRR1723876
NC_000962	3137058	snp	G	A	A:35 G:0	CDS	-	167/216	56/71	missense_variant c.167C>T p.Ala56Val	Rv2830c	vapB22	antitoxin VapB22	SRR1723876
NC_000962	3177884	snp	C	A	A:35 C:0	CDS	+	63/264	21/87	synonymous_variant c.63C>A p.Arg21Arg	Rv2866	relG	toxin RelG	SRR1723876
NC_000962	3826501	snp	C	T	T:30 C:0	CDS	+	250/300	84/99	missense_variant c.250C>T p.Arg84Cys	Rv3407	vapB47	antitoxin VapB47	SRR1723876
NC_000962	363464	snp	G	A	A:37 G:0	CDS	+	213/228	71/75	synonymous_variant c.213G>A p.Arg71Arg	Rv0298		antitoxin	SRR1723702
NC_000962	2202500	snp	C	T	T:52 C:0	CDS	+	363/450	121/149	synonymous_variant c.363C>T p.His121His	Rv1956	higA	antitoxin HigA	SRR1723702
NC_000962	2546684	snp	C	A	A:56 C:0	CDS	-	122/318	41/105	missense_variant c.122G>T p.Gly41Val	Rv2274c	mazF8	toxin MazF8	SRR1723702
NC_000962	3137058	snp	G	A	A:46 G:0	CDS	-	167/216	56/71	missense_variant c.167C>T p.Ala56Val	Rv2830c	vapB22	antitoxin VapB22	SRR1723702
NC_000962	3174748	snp	T	C	C:53 T:0	CDS	+	2/249	1/82	start_lost c.2T>C p.Ile1?	Rv2862A	vapB23	antitoxin VapB23	SRR1723702
NC_000962	3177884	snp	C	A	A:36 C:0	CDS	+	63/264	21/87	synonymous_variant c.63C>A p.Arg21Arg	Rv2866	relG	toxin RelG	SRR1723702
NC_000962	3826501	snp	C	T	T:60 C:0	CDS	+	250/300	84/99	missense_variant c.250C>T p.Arg84Cys	Rv3407	vapB47	antitoxin VapB47	SRR1723702
NC_000962	363464	snp	G	A	A:46 G:0	CDS	+	213/228	71/75	synonymous_variant c.213G>A p.Arg71Arg	Rv0298		antitoxin	SRR1723774
NC_000962	2202500	snp	C	T	T:68 C:0	CDS	+	363/450	121/149	synonymous_variant c.363C>T p.His121His	Rv1956	higA	antitoxin HigA	SRR1723774
NC_000962	2546684	snp	C	A	A:84 C:1	CDS	-	122/318	41/105	missense_variant c.122G>T p.Gly41Val	Rv2274c	mazF8	toxin MazF8	SRR1723774
NC_000962	3137058	snp	G	A	A:67 G:0	CDS	-	167/216	56/71	missense_variant c.167C>T p.Ala56Val	Rv2830c	vapB22	antitoxin VapB22	SRR1723774
NC_000962	3177884	snp	C	A	A:52 C:0	CDS	+	63/264	21/87	synonymous_variant c.63C>A p.Arg21Arg	Rv2866	relG	toxin RelG	SRR1723774
NC_000962	3826501	snp	C	T	T:67 C:0	CDS	+	250/300	84/99	missense_variant c.250C>T p.Arg84Cys	Rv3407	vapB47	antitoxin VapB47	SRR1723774
NC_000962	363464	snp	G	A	A:51 G:0	CDS	+	213/228	71/75	synonymous_variant c.213G>A p.Arg71Arg	Rv0298		antitoxin	SRR1723618
NC_000962	2202500	snp	C	T	T:45 C:0	CDS	+	363/450	121/149	synonymous_variant c.363C>T p.His121His	Rv1956	higA	antitoxin HigA	SRR1723618
NC_000962	2546684	snp	C	A	A:47 C:0	CDS	-	122/318	41/105	missense_variant c.122G>T p.Gly41Val	Rv2274c	mazF8	toxin MazF8	SRR1723618
NC_000962	3137058	snp	G	A	A:41 G:0	CDS	-	167/216	56/71	missense_variant c.167C>T p.Ala56Val	Rv2830c	vapB22	antitoxin VapB22	SRR1723618
NC_000962	3177884	snp	C	A	A:40 C:0	CDS	+	63/264	21/87	synonymous_variant c.63C>A p.Arg21Arg	Rv2866	relG	toxin RelG	SRR1723618
NC_000962	3826501	snp	C	T	T:47 C:0	CDS	+	250/300	84/99	missense_variant c.250C>T p.Arg84Cys	Rv3407	vapB47	antitoxin VapB47	SRR1723618
NC_000962	2205451	snp	C	T	T:47 C:0	CDS	-	99/273	33/90	synonymous_variant c.99G>A p.Lys33Lys	Rv1962A	vapB35	antitoxin VapB35	SRR1723961
NC_000962	3137058	snp	G	A	A:35 G:0	CDS	-	167/216	56/71	missense_variant c.167C>T p.Ala56Val	Rv2830c	vapB22	antitoxin VapB22	SRR1723961
NC_000962	3177884	snp	C	A	A:23 C:0	CDS	+	63/264	21/87	synonymous_variant c.63C>A p.Arg21Arg	Rv2866	relG	toxin RelG	SRR1723961
NC_000962	363464	snp	G	A	A:42 G:0	CDS	+	213/228	71/75	synonymous_variant c.213G>A p.Arg71Arg	Rv0298		antitoxin	SRR1723709
NC_000962	2200755	snp	G	C	C:44 G:0	CDS	+	30/216	10/71	missense_variant c.30G>C p.Lys10Asn	Rv1952	vapB14	antitoxin VapB14	SRR1723709
NC_000962	2202500	snp	C	T	T:30 C:0	CDS	+	363/450	121/149	synonymous_variant c.363C>T p.His121His	Rv1956	higA	antitoxin HigA	SRR1723709
NC_000962	2546684	snp	C	A	A:43 C:0	CDS	-	122/318	41/105	missense_variant c.122G>T p.Gly41Val	Rv2274c	mazF8	toxin MazF8	SRR1723709
NC_000962	3137058	snp	G	A	A:43 G:0	CDS	-	167/216	56/71	missense_variant c.167C>T p.Ala56Val	Rv2830c	vapB22	antitoxin VapB22	SRR1723709
NC_000962	3177884	snp	C	A	A:26 C:0	CDS	+	63/264	21/87	synonymous_variant c.63C>A p.Arg21Arg	Rv2866	relG	toxin RelG	SRR1723709
NC_000962	3826501	snp	C	T	T:44 C:0	CDS	+	250/300	84/99	missense_variant c.250C>T p.Arg84Cys	Rv3407	vapB47	antitoxin VapB47	SRR1723709
NC_000962	363464	snp	G	A	A:139 G:1	CDS	+	213/228	71/75	synonymous_variant c.213G>A p.Arg71Arg	Rv0298		antitoxin	SRR833003
NC_000962	755016	snp	C	T	T:86 C:0	CDS	-	210/246	70/81	synonymous_variant c.210G>A p.Ala70Ala	Rv0660c	mazE2	antitoxin MazE2	SRR833003
NC_000962	2202500	snp	C	T	T:77 C:0	CDS	+	363/450	121/149	synonymous_variant c.363C>T p.His121His	Rv1956	higA	antitoxin HigA	SRR833003
NC_000962	2546684	snp	C	A	A:91 C:1	CDS	-	122/318	41/105	missense_variant c.122G>T p.Gly41Val	Rv2274c	mazF8	toxin MazF8	SRR833003
NC_000962	3137058	snp	G	A	A:164 G:1	CDS	-	167/216	56/71	missense_variant c.167C>T p.Ala56Val	Rv2830c	vapB22	antitoxin VapB22	SRR833003
NC_000962	3177884	snp	C	A	A:88 C:0	CDS	+	63/264	21/87	synonymous_variant c.63C>A p.Arg21Arg	Rv2866	relG	toxin RelG	SRR833003
NC_000962	3826501	snp	C	T	T:116 C:1	CDS	+	250/300	84/99	missense_variant c.250C>T p.Arg84Cys	Rv3407	vapB47	antitoxin VapB47	SRR833003
NC_000962	71595	snp	A	G	G:18 A:0	CDS	+	7/240	3/79	missense_variant c.7A>G p.Thr3Ala	Rv0064A	vapB1	antitoxin VapB1	SRR1723861
NC_000962	363464	snp	G	A	A:64 G:0	CDS	+	213/228	71/75	synonymous_variant c.213G>A p.Arg71Arg	Rv0298		antitoxin	SRR1723861
NC_000962	2202500	snp	C	T	T:59 C:1	CDS	+	363/450	121/149	synonymous_variant c.363C>T p.His121His	Rv1956	higA	antitoxin HigA	SRR1723861
NC_000962	2546684	snp	C	A	A:75 C:1	CDS	-	122/318	41/105	missense_variant c.122G>T p.Gly41Val	Rv2274c	mazF8	toxin MazF8	SRR1723861
NC_000962	3137058	snp	G	A	A:62 G:0	CDS	-	167/216	56/71	missense_variant c.167C>T p.Ala56Val	Rv2830c	vapB22	antitoxin VapB22	SRR1723861
NC_000962	3177884	snp	C	A	A:62 C:0	CDS	+	63/264	21/87	synonymous_variant c.63C>A p.Arg21Arg	Rv2866	relG	toxin RelG	SRR1723861
NC_000962	3826501	snp	C	T	T:75 C:0	CDS	+	250/300	84/99	missense_variant c.250C>T p.Arg84Cys	Rv3407	vapB47	antitoxin VapB47	SRR1723861
NC_000962	547467	snp	C	T	T:89 C:0	CDS	-	51/174	17/57	synonymous_variant c.51G>A p.Leu17Leu	Rv0456B	mazE1	antitoxin MazE1	SRR1723982
NC_000962	2202582	snp	G	T	T:46 G:0	CDS	+	445/450	149/149	missense_variant c.445G>T p.Ala149Ser	Rv1956	higA	antitoxin HigA	SRR1723982
NC_000962	3137058	snp	G	A	A:43 G:0	CDS	-	167/216	56/71	missense_variant c.167C>T p.Ala56Val	Rv2830c	vapB22	antitoxin VapB22	SRR1723982
NC_000962	3177884	snp	C	A	A:45 C:0	CDS	+	63/264	21/87	synonymous_variant c.63C>A p.Arg21Arg	Rv2866	relG	toxin RelG	SRR1723982
NC_000962	4140319	snp	G	A	A:77 G:0	CDS	-	145/225	49/74	missense_variant c.145C>T p.Arg49Cys	Rv3697A	vapB48	antitoxin VapB48	SRR1723982
NC_000962	2087865	snp	T	G	G:59 T:1	CDS	-	48/264	16/87	missense_variant c.48A>C p.Glu16Asp	Rv1839c	vapB13	antitoxin VapB13	SRR1723920
NC_000962	2205511	snp	C	T	T:78 C:0	CDS	-	39/273	13/90	synonymous_variant c.39G>A p.Thr13Thr	Rv1962A	vapB35	antitoxin VapB35	SRR1723920
NC_000962	3137058	snp	G	A	A:54 G:0	CDS	-	167/216	56/71	missense_variant c.167C>T p.Ala56Val	Rv2830c	vapB22	antitoxin VapB22	SRR1723920
NC_000962	3177884	snp	C	A	A:61 C:1	CDS	+	63/264	21/87	synonymous_variant c.63C>A p.Arg21Arg	Rv2866	relG	toxin RelG	SRR1723920
NC_000962	1967844	snp	C	A	A:143 C:0	CDS	+	140/213	47/70	missense_variant c.140C>A p.Ala47Glu	Rv1740	vapB34	antitoxin VapB34	SRR832991
NC_000962	3137058	snp	G	A	A:164 G:0	CDS	-	167/216	56/71	missense_variant c.167C>T p.Ala56Val	Rv2830c	vapB22	antitoxin VapB22	SRR832991
NC_000962	3177884	snp	C	A	A:152 C:0	CDS	+	63/264	21/87	synonymous_variant c.63C>A p.Arg21Arg	Rv2866	relG	toxin RelG	SRR832991
NC_000962	1967844	snp	C	A	A:143 C:0	CDS	+	140/213	47/70	missense_variant c.140C>A p.Ala47Glu	Rv1740	vapB34	antitoxin VapB34	SRR832991
NC_000962	3137058	snp	G	A	A:164 G:0	CDS	-	167/216	56/71	missense_variant c.167C>T p.Ala56Val	Rv2830c	vapB22	antitoxin VapB22	SRR832991
NC_000962	3177884	snp	C	A	A:152 C:0	CDS	+	63/264	21/87	synonymous_variant c.63C>A p.Arg21Arg	Rv2866	relG	toxin RelG	SRR832991
NC_000962	1967844	snp	C	A	A:143 C:0	CDS	+	140/213	47/70	missense_variant c.140C>A p.Ala47Glu	Rv1740	vapB34	antitoxin VapB34	SRR832991
NC_000962	3137058	snp	G	A	A:164 G:0	CDS	-	167/216	56/71	missense_variant c.167C>T p.Ala56Val	Rv2830c	vapB22	antitoxin VapB22	SRR832991
NC_000962	3177884	snp	C	A	A:152 C:0	CDS	+	63/264	21/87	synonymous_variant c.63C>A p.Arg21Arg	Rv2866	relG	toxin RelG	SRR832991
NC_000962	1967844	snp	C	A	A:143 C:0	CDS	+	140/213	47/70	missense_variant c.140C>A p.Ala47Glu	Rv1740	vapB34	antitoxin VapB34	SRR832991
NC_000962	3137058	snp	G	A	A:164 G:0	CDS	-	167/216	56/71	missense_variant c.167C>T p.Ala56Val	Rv2830c	vapB22	antitoxin VapB22	SRR832991
NC_000962	3177884	snp	C	A	A:152 C:0	CDS	+	63/264	21/87	synonymous_variant c.63C>A p.Arg21Arg	Rv2866	relG	toxin RelG	SRR832991
NC_000962	363464	snp	G	A	A:54 G:0	CDS	+	213/228	71/75	synonymous_variant c.213G>A p.Arg71Arg	Rv0298		antitoxin	SRR1723508
NC_000962	1686299	snp	T	G	G:69 T:0	CDS	+	29/303	10/100	missense_variant c.29T>G p.Ile10Ser	Rv1494	mazE4	antitoxin MazE4	SRR1723508
NC_000962	2202500	snp	C	T	T:58 C:0	CDS	+	363/450	121/149	synonymous_variant c.363C>T p.His121His	Rv1956	higA	antitoxin HigA	SRR1723508
NC_000962	2546684	snp	C	A	A:72 C:0	CDS	-	122/318	41/105	missense_variant c.122G>T p.Gly41Val	Rv2274c	mazF8	toxin MazF8	SRR1723508
NC_000962	3137058	snp	G	A	A:62 G:0	CDS	-	167/216	56/71	missense_variant c.167C>T p.Ala56Val	Rv2830c	vapB22	antitoxin VapB22	SRR1723508
NC_000962	3177884	snp	C	A	A:54 C:0	CDS	+	63/264	21/87	synonymous_variant c.63C>A p.Arg21Arg	Rv2866	relG	toxin RelG	SRR1723508
NC_000962	363464	snp	G	A	A:81 G:0	CDS	+	213/228	71/75	synonymous_variant c.213G>A p.Arg71Arg	Rv0298		antitoxin	SRR1723839
NC_000962	2202500	snp	C	T	T:92 C:1	CDS	+	363/450	121/149	synonymous_variant c.363C>T p.His121His	Rv1956	higA	antitoxin HigA	SRR1723839
NC_000962	2546684	snp	C	A	A:91 C:0	CDS	-	122/318	41/105	missense_variant c.122G>T p.Gly41Val	Rv2274c	mazF8	toxin MazF8	SRR1723839
NC_000962	3137058	snp	G	A	A:83 G:0	CDS	-	167/216	56/71	missense_variant c.167C>T p.Ala56Val	Rv2830c	vapB22	antitoxin VapB22	SRR1723839
NC_000962	3177884	snp	C	A	A:77 C:0	CDS	+	63/264	21/87	synonymous_variant c.63C>A p.Arg21Arg	Rv2866	relG	toxin RelG	SRR1723839
NC_000962	3826501	snp	C	T	T:96 C:0	CDS	+	250/300	84/99	missense_variant c.250C>T p.Arg84Cys	Rv3407	vapB47	antitoxin VapB47	SRR1723839
NC_000962	363464	snp	G	A	A:102 G:0	CDS	+	213/228	71/75	synonymous_variant c.213G>A p.Arg71Arg	Rv0298		antitoxin	SRR833116
NC_000962	2202500	snp	C	T	T:78 C:0	CDS	+	363/450	121/149	synonymous_variant c.363C>T p.His121His	Rv1956	higA	antitoxin HigA	SRR833116
NC_000962	2546684	snp	C	A	A:75 C:1	CDS	-	122/318	41/105	missense_variant c.122G>T p.Gly41Val	Rv2274c	mazF8	toxin MazF8	SRR833116
NC_000962	3137058	snp	G	A	A:102 G:0	CDS	-	167/216	56/71	missense_variant c.167C>T p.Ala56Val	Rv2830c	vapB22	antitoxin VapB22	SRR833116
NC_000962	3177884	snp	C	A	A:80 C:0	CDS	+	63/264	21/87	synonymous_variant c.63C>A p.Arg21Arg	Rv2866	relG	toxin RelG	SRR833116
NC_000962	3550092	snp	C	A	A:90 C:1	CDS	-	52/453	18/150	missense_variant c.52G>T p.Val18Phe	Rv3181c		antitoxin VapB45	SRR833116
NC_000962	3826501	snp	C	T	T:86 C:0	CDS	+	250/300	84/99	missense_variant c.250C>T p.Arg84Cys	Rv3407	vapB47	antitoxin VapB47	SRR833116
NC_000962	363464	snp	G	A	A:42 G:0	CDS	+	213/228	71/75	synonymous_variant c.213G>A p.Arg71Arg	Rv0298		antitoxin	SRR1723581
NC_000962	2202500	snp	C	T	T:48 C:0	CDS	+	363/450	121/149	synonymous_variant c.363C>T p.His121His	Rv1956	higA	antitoxin HigA	SRR1723581
NC_000962	2546684	snp	C	A	A:57 C:0	CDS	-	122/318	41/105	missense_variant c.122G>T p.Gly41Val	Rv2274c	mazF8	toxin MazF8	SRR1723581
NC_000962	3137058	snp	G	A	A:32 G:0	CDS	-	167/216	56/71	missense_variant c.167C>T p.Ala56Val	Rv2830c	vapB22	antitoxin VapB22	SRR1723581
NC_000962	3177884	snp	C	A	A:38 C:0	CDS	+	63/264	21/87	synonymous_variant c.63C>A p.Arg21Arg	Rv2866	relG	toxin RelG	SRR1723581
NC_000962	3826501	snp	C	T	T:47 C:0	CDS	+	250/300	84/99	missense_variant c.250C>T p.Arg84Cys	Rv3407	vapB47	antitoxin VapB47	SRR1723581
NC_000962	363464	snp	G	A	A:110 G:0	CDS	+	213/228	71/75	synonymous_variant c.213G>A p.Arg71Arg	Rv0298		antitoxin	ERR1873465
NC_000962	2201720	snp	T	C	C:126 T:1	CDS	+	2/378	1/125	start_lost c.2T>C p.Val1?	Rv1955	higB	toxin HigB	ERR1873465
NC_000962	2202500	snp	C	T	T:117 C:0	CDS	+	363/450	121/149	synonymous_variant c.363C>T p.His121His	Rv1956	higA	antitoxin HigA	ERR1873465
NC_000962	2546684	snp	C	A	A:109 C:0	CDS	-	122/318	41/105	missense_variant c.122G>T p.Gly41Val	Rv2274c	mazF8	toxin MazF8	ERR1873465
NC_000962	3137058	snp	G	A	A:133 G:1	CDS	-	167/216	56/71	missense_variant c.167C>T p.Ala56Val	Rv2830c	vapB22	antitoxin VapB22	ERR1873465
NC_000962	3177884	snp	C	A	A:133 C:1	CDS	+	63/264	21/87	synonymous_variant c.63C>A p.Arg21Arg	Rv2866	relG	toxin RelG	ERR1873465
NC_000962	3826501	snp	C	T	T:144 C:0	CDS	+	250/300	84/99	missense_variant c.250C>T p.Arg84Cys	Rv3407	vapB47	antitoxin VapB47	ERR1873465
NC_000962	363464	snp	G	A	A:20 G:0	CDS	+	213/228	71/75	synonymous_variant c.213G>A p.Arg71Arg	Rv0298		antitoxin	SRR1723710
NC_000962	2202491	snp	A	G	G:21 A:0	CDS	+	354/450	118/149	synonymous_variant c.354A>G p.Ala118Ala	Rv1956	higA	antitoxin HigA	SRR1723710
NC_000962	2202500	snp	C	T	T:23 C:0	CDS	+	363/450	121/149	synonymous_variant c.363C>T p.His121His	Rv1956	higA	antitoxin HigA	SRR1723710
NC_000962	2546684	snp	C	A	A:39 C:0	CDS	-	122/318	41/105	missense_variant c.122G>T p.Gly41Val	Rv2274c	mazF8	toxin MazF8	SRR1723710
NC_000962	3137058	snp	G	A	A:23 G:0	CDS	-	167/216	56/71	missense_variant c.167C>T p.Ala56Val	Rv2830c	vapB22	antitoxin VapB22	SRR1723710
NC_000962	3177884	snp	C	A	A:26 C:0	CDS	+	63/264	21/87	synonymous_variant c.63C>A p.Arg21Arg	Rv2866	relG	toxin RelG	SRR1723710
NC_000962	3826501	snp	C	T	T:26 C:0	CDS	+	250/300	84/99	missense_variant c.250C>T p.Arg84Cys	Rv3407	vapB47	antitoxin VapB47	SRR1723710
NC_000962	363464	snp	G	A	A:111 G:0	CDS	+	213/228	71/75	synonymous_variant c.213G>A p.Arg71Arg	Rv0298		antitoxin	ERR3340702
NC_000962	2202500	snp	C	T	T:101 C:0	CDS	+	363/450	121/149	synonymous_variant c.363C>T p.His121His	Rv1956	higA	antitoxin HigA	ERR3340702
NC_000962	2546684	snp	C	A	A:97 C:0	CDS	-	122/318	41/105	missense_variant c.122G>T p.Gly41Val	Rv2274c	mazF8	toxin MazF8	ERR3340702
NC_000962	3137058	snp	G	A	A:146 G:0	CDS	-	167/216	56/71	missense_variant c.167C>T p.Ala56Val	Rv2830c	vapB22	antitoxin VapB22	ERR3340702
NC_000962	3177884	snp	C	A	A:134 C:0	CDS	+	63/264	21/87	synonymous_variant c.63C>A p.Arg21Arg	Rv2866	relG	toxin RelG	ERR3340702
NC_000962	3826501	snp	C	T	T:127 C:1	CDS	+	250/300	84/99	missense_variant c.250C>T p.Arg84Cys	Rv3407	vapB47	antitoxin VapB47	ERR3340702
NC_000962	2203890	snp	G	A	A:81 G:0	CDS	-	88/297	30/98	stop_gained c.88C>T p.Gln30*	Rv1959c	parE1	toxin ParE1	ERR760839
NC_000962	2402439	snp	G	A	A:84 G:1	CDS	-	72/318	24/105	synonymous_variant c.72C>T p.Asp24Asp	Rv2142c	parE2	toxin ParE2	ERR760839
NC_000962	3137058	snp	G	A	A:96 G:0	CDS	-	167/216	56/71	missense_variant c.167C>T p.Ala56Val	Rv2830c	vapB22	antitoxin VapB22	ERR760839
NC_000962	3177884	snp	C	A	A:84 C:0	CDS	+	63/264	21/87	synonymous_variant c.63C>A p.Arg21Arg	Rv2866	relG	toxin RelG	ERR760839
NC_000962	3177884	snp	C	A	A:106 C:0	CDS	+	63/264	21/87	synonymous_variant c.63C>A p.Arg21Arg	Rv2866	relG	toxin RelG	ERR036191
NC_000962	363464	snp	G	A	A:48 G:0	CDS	+	213/228	71/75	synonymous_variant c.213G>A p.Arg71Arg	Rv0298		antitoxin	SRR1723522
NC_000962	840987	snp	C	T	T:37 C:0	CDS	+	41/258	14/85	missense_variant c.41C>T p.Ala14Val	Rv0748	vapB31	antitoxin VapB31	SRR1723522
NC_000962	2202500	snp	C	T	T:39 C:0	CDS	+	363/450	121/149	synonymous_variant c.363C>T p.His121His	Rv1956	higA	antitoxin HigA	SRR1723522
NC_000962	2546684	snp	C	A	A:44 C:1	CDS	-	122/318	41/105	missense_variant c.122G>T p.Gly41Val	Rv2274c	mazF8	toxin MazF8	SRR1723522
NC_000962	3137058	snp	G	A	A:57 G:0	CDS	-	167/216	56/71	missense_variant c.167C>T p.Ala56Val	Rv2830c	vapB22	antitoxin VapB22	SRR1723522
NC_000962	3177884	snp	C	A	A:40 C:0	CDS	+	63/264	21/87	synonymous_variant c.63C>A p.Arg21Arg	Rv2866	relG	toxin RelG	SRR1723522
NC_000962	3826501	snp	C	T	T:49 C:1	CDS	+	250/300	84/99	missense_variant c.250C>T p.Arg84Cys	Rv3407	vapB47	antitoxin VapB47	SRR1723522
NC_000962	363464	snp	G	A	A:70 G:0	CDS	+	213/228	71/75	synonymous_variant c.213G>A p.Arg71Arg	Rv0298		antitoxin	SRR1723422
NC_000962	2202500	snp	C	T	T:77 C:0	CDS	+	363/450	121/149	synonymous_variant c.363C>T p.His121His	Rv1956	higA	antitoxin HigA	SRR1723422
NC_000962	2205403	snp	C	T	T:89 C:0	CDS	-	147/273	49/90	synonymous_variant c.147G>A p.Leu49Leu	Rv1962A	vapB35	antitoxin VapB35	SRR1723422
NC_000962	2546684	snp	C	A	A:91 C:0	CDS	-	122/318	41/105	missense_variant c.122G>T p.Gly41Val	Rv2274c	mazF8	toxin MazF8	SRR1723422
NC_000962	3137058	snp	G	A	A:65 G:0	CDS	-	167/216	56/71	missense_variant c.167C>T p.Ala56Val	Rv2830c	vapB22	antitoxin VapB22	SRR1723422
NC_000962	3177884	snp	C	A	A:57 C:0	CDS	+	63/264	21/87	synonymous_variant c.63C>A p.Arg21Arg	Rv2866	relG	toxin RelG	SRR1723422
NC_000962	363305	snp	C	T	T:44 C:0	CDS	+	54/228	18/75	synonymous_variant c.54C>T p.Ile18Ile	Rv0298		antitoxin	SRR1723456
NC_000962	363464	snp	G	A	A:47 G:0	CDS	+	213/228	71/75	synonymous_variant c.213G>A p.Arg71Arg	Rv0298		antitoxin	SRR1723456
NC_000962	2202500	snp	C	T	T:42 C:0	CDS	+	363/450	121/149	synonymous_variant c.363C>T p.His121His	Rv1956	higA	antitoxin HigA	SRR1723456
NC_000962	2546684	snp	C	A	A:42 C:0	CDS	-	122/318	41/105	missense_variant c.122G>T p.Gly41Val	Rv2274c	mazF8	toxin MazF8	SRR1723456
NC_000962	3137058	snp	G	A	A:32 G:0	CDS	-	167/216	56/71	missense_variant c.167C>T p.Ala56Val	Rv2830c	vapB22	antitoxin VapB22	SRR1723456
NC_000962	3177660	snp	G	A	A:45 G:0	CDS	+	124/282	42/93	missense_variant c.124G>A p.Ala42Thr	Rv2865	relF	antitoxin RelF	SRR1723456
NC_000962	3177884	snp	C	A	A:34 C:0	CDS	+	63/264	21/87	synonymous_variant c.63C>A p.Arg21Arg	Rv2866	relG	toxin RelG	SRR1723456
NC_000962	363464	snp	G	A	A:68 G:0	CDS	+	213/228	71/75	synonymous_variant c.213G>A p.Arg71Arg	Rv0298		antitoxin	SRR1723470
NC_000962	2201808	snp	C	G	G:86 C:0	CDS	+	90/378	30/125	missense_variant c.90C>G p.Asp30Glu	Rv1955	higB	toxin HigB	SRR1723470
NC_000962	2202500	snp	C	T	T:79 C:0	CDS	+	363/450	121/149	synonymous_variant c.363C>T p.His121His	Rv1956	higA	antitoxin HigA	SRR1723470
NC_000962	2546684	snp	C	A	A:83 C:1	CDS	-	122/318	41/105	missense_variant c.122G>T p.Gly41Val	Rv2274c	mazF8	toxin MazF8	SRR1723470
NC_000962	3137058	snp	G	A	A:75 G:0	CDS	-	167/216	56/71	missense_variant c.167C>T p.Ala56Val	Rv2830c	vapB22	antitoxin VapB22	SRR1723470
NC_000962	3177884	snp	C	A	A:70 C:0	CDS	+	63/264	21/87	synonymous_variant c.63C>A p.Arg21Arg	Rv2866	relG	toxin RelG	SRR1723470
NC_000962	3549900	snp	G	A	A:85 G:0	CDS	-	244/453	82/150	stop_gained c.244C>T p.Arg82*	Rv3181c		antitoxin VapB45	SRR1723470
NC_000962	3137058	snp	G	A	A:107 G:0	CDS	-	167/216	56/71	missense_variant c.167C>T p.Ala56Val	Rv2830c	vapB22	antitoxin VapB22	ERR3340711
NC_000962	3177884	snp	C	A	A:126 C:0	CDS	+	63/264	21/87	synonymous_variant c.63C>A p.Arg21Arg	Rv2866	relG	toxin RelG	ERR3340711
NC_000962	363464	snp	G	A	A:62 G:0	CDS	+	213/228	71/75	synonymous_variant c.213G>A p.Arg71Arg	Rv0298		antitoxin	SRR1723862
NC_000962	2202500	snp	C	T	T:59 C:0	CDS	+	363/450	121/149	synonymous_variant c.363C>T p.His121His	Rv1956	higA	antitoxin HigA	SRR1723862
NC_000962	2546684	snp	C	A	A:54 C:0	CDS	-	122/318	41/105	missense_variant c.122G>T p.Gly41Val	Rv2274c	mazF8	toxin MazF8	SRR1723862
NC_000962	3137058	snp	G	A	A:39 G:0	CDS	-	167/216	56/71	missense_variant c.167C>T p.Ala56Val	Rv2830c	vapB22	antitoxin VapB22	SRR1723862
NC_000962	3177884	snp	C	A	A:42 C:0	CDS	+	63/264	21/87	synonymous_variant c.63C>A p.Arg21Arg	Rv2866	relG	toxin RelG	SRR1723862
NC_000962	3826501	snp	C	T	T:50 C:0	CDS	+	250/300	84/99	missense_variant c.250C>T p.Arg84Cys	Rv3407	vapB47	antitoxin VapB47	SRR1723862
NC_000962	363464	snp	G	A	A:49 G:0	CDS	+	213/228	71/75	synonymous_variant c.213G>A p.Arg71Arg	Rv0298		antitoxin	SRR1723428
NC_000962	2202500	snp	C	T	T:55 C:0	CDS	+	363/450	121/149	synonymous_variant c.363C>T p.His121His	Rv1956	higA	antitoxin HigA	SRR1723428
NC_000962	2546684	snp	C	A	A:65 C:0	CDS	-	122/318	41/105	missense_variant c.122G>T p.Gly41Val	Rv2274c	mazF8	toxin MazF8	SRR1723428
NC_000962	3137058	snp	G	A	A:52 G:0	CDS	-	167/216	56/71	missense_variant c.167C>T p.Ala56Val	Rv2830c	vapB22	antitoxin VapB22	SRR1723428
NC_000962	3177884	snp	C	A	A:46 C:0	CDS	+	63/264	21/87	synonymous_variant c.63C>A p.Arg21Arg	Rv2866	relG	toxin RelG	SRR1723428
NC_000962	363464	snp	G	A	A:71 G:0	CDS	+	213/228	71/75	synonymous_variant c.213G>A p.Arg71Arg	Rv0298		antitoxin	SRR1723849
NC_000962	1231257	snp	C	T	T:74 C:0	CDS	-	35/321	12/106	missense_variant c.35G>A p.Gly12Asp	Rv1103c	mazE3	antitoxin MazE3	SRR1723849
NC_000962	2202500	snp	C	T	T:75 C:0	CDS	+	363/450	121/149	synonymous_variant c.363C>T p.His121His	Rv1956	higA	antitoxin HigA	SRR1723849
NC_000962	2546684	snp	C	A	A:99 C:0	CDS	-	122/318	41/105	missense_variant c.122G>T p.Gly41Val	Rv2274c	mazF8	toxin MazF8	SRR1723849
NC_000962	2976588	snp	A	G	G:80 A:0	CDS	-	322/324	108/107	stop_lost&splice_region_variant c.322T>C p.Ter108Argext*?	Rv2653c		toxin	SRR1723849
NC_000962	3137058	snp	G	A	A:75 G:0	CDS	-	167/216	56/71	missense_variant c.167C>T p.Ala56Val	Rv2830c	vapB22	antitoxin VapB22	SRR1723849
NC_000962	3177884	snp	C	A	A:59 C:1	CDS	+	63/264	21/87	synonymous_variant c.63C>A p.Arg21Arg	Rv2866	relG	toxin RelG	SRR1723849
NC_000962	3826501	snp	C	T	T:82 C:0	CDS	+	250/300	84/99	missense_variant c.250C>T p.Arg84Cys	Rv3407	vapB47	antitoxin VapB47	SRR1723849
NC_000962	363450	snp	T	G	G:42 T:0	CDS	+	199/228	67/75	missense_variant c.199T>G p.Tyr67Asp	Rv0298		antitoxin	SRR1723989
NC_000962	2202582	snp	G	T	T:52 G:0	CDS	+	445/450	149/149	missense_variant c.445G>T p.Ala149Ser	Rv1956	higA	antitoxin HigA	SRR1723989
NC_000962	3137058	snp	G	A	A:36 G:0	CDS	-	167/216	56/71	missense_variant c.167C>T p.Ala56Val	Rv2830c	vapB22	antitoxin VapB22	SRR1723989
NC_000962	3177884	snp	C	A	A:49 C:0	CDS	+	63/264	21/87	synonymous_variant c.63C>A p.Arg21Arg	Rv2866	relG	toxin RelG	SRR1723989
NC_000962	4140319	snp	G	A	A:56 G:0	CDS	-	145/225	49/74	missense_variant c.145C>T p.Arg49Cys	Rv3697A	vapB48	antitoxin VapB48	SRR1723989
NC_000962	363464	snp	G	A	A:43 G:0	CDS	+	213/228	71/75	synonymous_variant c.213G>A p.Arg71Arg	Rv0298		antitoxin	SRR1723739
NC_000962	2202500	snp	C	T	T:41 C:0	CDS	+	363/450	121/149	synonymous_variant c.363C>T p.His121His	Rv1956	higA	antitoxin HigA	SRR1723739
NC_000962	2546684	snp	C	A	A:59 C:0	CDS	-	122/318	41/105	missense_variant c.122G>T p.Gly41Val	Rv2274c	mazF8	toxin MazF8	SRR1723739
NC_000962	3137058	snp	G	A	A:33 G:0	CDS	-	167/216	56/71	missense_variant c.167C>T p.Ala56Val	Rv2830c	vapB22	antitoxin VapB22	SRR1723739
NC_000962	3177884	snp	C	A	A:38 C:1	CDS	+	63/264	21/87	synonymous_variant c.63C>A p.Arg21Arg	Rv2866	relG	toxin RelG	SRR1723739
NC_000962	3826501	snp	C	T	T:52 C:0	CDS	+	250/300	84/99	missense_variant c.250C>T p.Arg84Cys	Rv3407	vapB47	antitoxin VapB47	SRR1723739
NC_000962	363464	snp	G	A	A:47 G:0	CDS	+	213/228	71/75	synonymous_variant c.213G>A p.Arg71Arg	Rv0298		antitoxin	SRR1723715
NC_000962	2195060	snp	G	A	A:47 G:0	CDS	-	288/378	96/125	synonymous_variant c.288C>T p.Ala96Ala	Rv1943c	mazE5	antitoxin MazE5	SRR1723715
NC_000962	2202500	snp	C	T	T:45 C:0	CDS	+	363/450	121/149	synonymous_variant c.363C>T p.His121His	Rv1956	higA	antitoxin HigA	SRR1723715
NC_000962	2546684	snp	C	A	A:40 C:0	CDS	-	122/318	41/105	missense_variant c.122G>T p.Gly41Val	Rv2274c	mazF8	toxin MazF8	SRR1723715
NC_000962	3137058	snp	G	A	A:52 G:0	CDS	-	167/216	56/71	missense_variant c.167C>T p.Ala56Val	Rv2830c	vapB22	antitoxin VapB22	SRR1723715
NC_000962	3177884	snp	C	A	A:46 C:0	CDS	+	63/264	21/87	synonymous_variant c.63C>A p.Arg21Arg	Rv2866	relG	toxin RelG	SRR1723715
NC_000962	3826501	snp	C	T	T:45 C:0	CDS	+	250/300	84/99	missense_variant c.250C>T p.Arg84Cys	Rv3407	vapB47	antitoxin VapB47	SRR1723715
NC_000962	2205511	snp	C	T	T:179 C:0	CDS	-	39/273	13/90	synonymous_variant c.39G>A p.Thr13Thr	Rv1962A	vapB35	antitoxin VapB35	SRR8651581
NC_000962	3137058	snp	G	A	A:188 G:0	CDS	-	167/216	56/71	missense_variant c.167C>T p.Ala56Val	Rv2830c	vapB22	antitoxin VapB22	SRR8651581
NC_000962	3177884	snp	C	A	A:204 C:0	CDS	+	63/264	21/87	synonymous_variant c.63C>A p.Arg21Arg	Rv2866	relG	toxin RelG	SRR8651581
NC_000962	363464	snp	G	A	A:65 G:0	CDS	+	213/228	71/75	synonymous_variant c.213G>A p.Arg71Arg	Rv0298		antitoxin	SRR1723823
NC_000962	2202500	snp	C	T	T:73 C:0	CDS	+	363/450	121/149	synonymous_variant c.363C>T p.His121His	Rv1956	higA	antitoxin HigA	SRR1723823
NC_000962	2546684	snp	C	A	A:85 C:0	CDS	-	122/318	41/105	missense_variant c.122G>T p.Gly41Val	Rv2274c	mazF8	toxin MazF8	SRR1723823
NC_000962	3137058	snp	G	A	A:79 G:0	CDS	-	167/216	56/71	missense_variant c.167C>T p.Ala56Val	Rv2830c	vapB22	antitoxin VapB22	SRR1723823
NC_000962	3177884	snp	C	A	A:69 C:0	CDS	+	63/264	21/87	synonymous_variant c.63C>A p.Arg21Arg	Rv2866	relG	toxin RelG	SRR1723823
NC_000962	3826501	snp	C	T	T:80 C:0	CDS	+	250/300	84/99	missense_variant c.250C>T p.Arg84Cys	Rv3407	vapB47	antitoxin VapB47	SRR1723823
NC_000962	363464	snp	G	A	A:48 G:0	CDS	+	213/228	71/75	synonymous_variant c.213G>A p.Arg71Arg	Rv0298		antitoxin	SRR1723784
NC_000962	2202500	snp	C	T	T:53 C:0	CDS	+	363/450	121/149	synonymous_variant c.363C>T p.His121His	Rv1956	higA	antitoxin HigA	SRR1723784
NC_000962	2546684	snp	C	A	A:52 C:0	CDS	-	122/318	41/105	missense_variant c.122G>T p.Gly41Val	Rv2274c	mazF8	toxin MazF8	SRR1723784
NC_000962	3137058	snp	G	A	A:45 G:0	CDS	-	167/216	56/71	missense_variant c.167C>T p.Ala56Val	Rv2830c	vapB22	antitoxin VapB22	SRR1723784
NC_000962	3177884	snp	C	A	A:52 C:0	CDS	+	63/264	21/87	synonymous_variant c.63C>A p.Arg21Arg	Rv2866	relG	toxin RelG	SRR1723784
NC_000962	3826501	snp	C	T	T:58 C:1	CDS	+	250/300	84/99	missense_variant c.250C>T p.Arg84Cys	Rv3407	vapB47	antitoxin VapB47	SRR1723784
NC_000962	2202582	snp	G	T	T:64 G:0	CDS	+	445/450	149/149	missense_variant c.445G>T p.Ala149Ser	Rv1956	higA	antitoxin HigA	SRR1723977
NC_000962	3137058	snp	G	A	A:65 G:0	CDS	-	167/216	56/71	missense_variant c.167C>T p.Ala56Val	Rv2830c	vapB22	antitoxin VapB22	SRR1723977
NC_000962	3177884	snp	C	A	A:55 C:0	CDS	+	63/264	21/87	synonymous_variant c.63C>A p.Arg21Arg	Rv2866	relG	toxin RelG	SRR1723977
NC_000962	4140319	snp	G	A	A:85 G:0	CDS	-	145/225	49/74	missense_variant c.145C>T p.Arg49Cys	Rv3697A	vapB48	antitoxin VapB48	SRR1723977
NC_000962	1231239	snp	G	A	A:45 G:0	CDS	-	53/321	18/106	missense_variant c.53C>T p.Ala18Val	Rv1103c	mazE3	antitoxin MazE3	SRR1723958
NC_000962	2205511	snp	C	T	T:77 C:0	CDS	-	39/273	13/90	synonymous_variant c.39G>A p.Thr13Thr	Rv1962A	vapB35	antitoxin VapB35	SRR1723958
NC_000962	3137058	snp	G	A	A:58 G:0	CDS	-	167/216	56/71	missense_variant c.167C>T p.Ala56Val	Rv2830c	vapB22	antitoxin VapB22	SRR1723958
NC_000962	3177884	snp	C	A	A:52 C:0	CDS	+	63/264	21/87	synonymous_variant c.63C>A p.Arg21Arg	Rv2866	relG	toxin RelG	SRR1723958
NC_000962	363464	snp	G	A	A:50 G:0	CDS	+	213/228	71/75	synonymous_variant c.213G>A p.Arg71Arg	Rv0298		antitoxin	SRR1723477
NC_000962	2201808	snp	C	G	G:49 C:0	CDS	+	90/378	30/125	missense_variant c.90C>G p.Asp30Glu	Rv1955	higB	toxin HigB	SRR1723477
NC_000962	2202500	snp	C	T	T:50 C:0	CDS	+	363/450	121/149	synonymous_variant c.363C>T p.His121His	Rv1956	higA	antitoxin HigA	SRR1723477
NC_000962	2546684	snp	C	A	A:57 C:0	CDS	-	122/318	41/105	missense_variant c.122G>T p.Gly41Val	Rv2274c	mazF8	toxin MazF8	SRR1723477
NC_000962	3137058	snp	G	A	A:42 G:0	CDS	-	167/216	56/71	missense_variant c.167C>T p.Ala56Val	Rv2830c	vapB22	antitoxin VapB22	SRR1723477
NC_000962	3177884	snp	C	A	A:40 C:0	CDS	+	63/264	21/87	synonymous_variant c.63C>A p.Arg21Arg	Rv2866	relG	toxin RelG	SRR1723477
NC_000962	753562	snp	A	G	G:55 A:0	CDS	-	56/156	19/51	missense_variant c.56T>C p.Ile19Thr	Rv0657c	vapB6	antitoxin VapB6	SRR1724008
NC_000962	3137058	snp	G	A	A:45 G:0	CDS	-	167/216	56/71	missense_variant c.167C>T p.Ala56Val	Rv2830c	vapB22	antitoxin VapB22	SRR1724008
NC_000962	3177884	snp	C	A	A:39 C:0	CDS	+	63/264	21/87	synonymous_variant c.63C>A p.Arg21Arg	Rv2866	relG	toxin RelG	SRR1724008
NC_000962	1239471	snp	C	T	T:198 C:0	CDS	+	56/198	19/65	missense_variant c.56C>T p.Thr19Ile	Rv1113	vapB32	antitoxin VapB32	SRR058081
NC_000962	3137058	snp	G	A	A:148 G:0	CDS	-	167/216	56/71	missense_variant c.167C>T p.Ala56Val	Rv2830c	vapB22	antitoxin VapB22	SRR058081
NC_000962	3177884	snp	C	A	A:159 C:1	CDS	+	63/264	21/87	synonymous_variant c.63C>A p.Arg21Arg	Rv2866	relG	toxin RelG	SRR058081
NC_000962	1686352	snp	C	T	T:141 C:0	CDS	+	82/303	28/100	missense_variant c.82C>T p.Arg28Cys	Rv1494	mazE4	antitoxin MazE4	ERR3340720
NC_000962	3137058	snp	G	A	A:140 G:0	CDS	-	167/216	56/71	missense_variant c.167C>T p.Ala56Val	Rv2830c	vapB22	antitoxin VapB22	ERR3340720
NC_000962	3177884	snp	C	A	A:138 C:0	CDS	+	63/264	21/87	synonymous_variant c.63C>A p.Arg21Arg	Rv2866	relG	toxin RelG	ERR3340720
NC_000962	3137058	snp	G	A	A:135 G:0	CDS	-	167/216	56/71	missense_variant c.167C>T p.Ala56Val	Rv2830c	vapB22	antitoxin VapB22	ERR1873462
NC_000962	3177884	snp	C	A	A:145 C:0	CDS	+	63/264	21/87	synonymous_variant c.63C>A p.Arg21Arg	Rv2866	relG	toxin RelG	ERR1873462
NC_000962	363464	snp	G	A	A:46 G:0	CDS	+	213/228	71/75	synonymous_variant c.213G>A p.Arg71Arg	Rv0298		antitoxin	SRR1723766
NC_000962	1388746	snp	T	G	G:60 T:0	CDS	-	233/294	78/97	missense_variant c.233A>C p.Glu78Ala	Rv1246c	relE	toxin RelE	SRR1723766
NC_000962	2202500	snp	C	T	T:47 C:0	CDS	+	363/450	121/149	synonymous_variant c.363C>T p.His121His	Rv1956	higA	antitoxin HigA	SRR1723766
NC_000962	2203941	snp	C	G	G:45 C:0	CDS	-	37/297	13/98	missense_variant c.37G>C p.Ala13Pro	Rv1959c	parE1	toxin ParE1	SRR1723766
NC_000962	2546684	snp	C	A	A:49 C:0	CDS	-	122/318	41/105	missense_variant c.122G>T p.Gly41Val	Rv2274c	mazF8	toxin MazF8	SRR1723766
NC_000962	3137058	snp	G	A	A:49 G:0	CDS	-	167/216	56/71	missense_variant c.167C>T p.Ala56Val	Rv2830c	vapB22	antitoxin VapB22	SRR1723766
NC_000962	3177884	snp	C	A	A:33 C:0	CDS	+	63/264	21/87	synonymous_variant c.63C>A p.Arg21Arg	Rv2866	relG	toxin RelG	SRR1723766
NC_000962	3826501	snp	C	T	T:41 C:0	CDS	+	250/300	84/99	missense_variant c.250C>T p.Arg84Cys	Rv3407	vapB47	antitoxin VapB47	SRR1723766
NC_000962	363464	snp	G	A	A:70 G:0	CDS	+	213/228	71/75	synonymous_variant c.213G>A p.Arg71Arg	Rv0298		antitoxin	SRR1723838
NC_000962	2202500	snp	C	T	T:57 C:0	CDS	+	363/450	121/149	synonymous_variant c.363C>T p.His121His	Rv1956	higA	antitoxin HigA	SRR1723838
NC_000962	2546684	snp	C	A	A:66 C:0	CDS	-	122/318	41/105	missense_variant c.122G>T p.Gly41Val	Rv2274c	mazF8	toxin MazF8	SRR1723838
NC_000962	3137058	snp	G	A	A:49 G:0	CDS	-	167/216	56/71	missense_variant c.167C>T p.Ala56Val	Rv2830c	vapB22	antitoxin VapB22	SRR1723838
NC_000962	3177884	snp	C	A	A:49 C:0	CDS	+	63/264	21/87	synonymous_variant c.63C>A p.Arg21Arg	Rv2866	relG	toxin RelG	SRR1723838
NC_000962	3826501	snp	C	T	T:56 C:0	CDS	+	250/300	84/99	missense_variant c.250C>T p.Arg84Cys	Rv3407	vapB47	antitoxin VapB47	SRR1723838
NC_000962	363464	snp	G	A	A:57 G:0	CDS	+	213/228	71/75	synonymous_variant c.213G>A p.Arg71Arg	Rv0298		antitoxin	SRR1723732
NC_000962	2202500	snp	C	T	T:62 C:0	CDS	+	363/450	121/149	synonymous_variant c.363C>T p.His121His	Rv1956	higA	antitoxin HigA	SRR1723732
NC_000962	2546684	snp	C	A	A:76 C:1	CDS	-	122/318	41/105	missense_variant c.122G>T p.Gly41Val	Rv2274c	mazF8	toxin MazF8	SRR1723732
NC_000962	3137058	snp	G	A	A:65 G:0	CDS	-	167/216	56/71	missense_variant c.167C>T p.Ala56Val	Rv2830c	vapB22	antitoxin VapB22	SRR1723732
NC_000962	3177884	snp	C	A	A:53 C:0	CDS	+	63/264	21/87	synonymous_variant c.63C>A p.Arg21Arg	Rv2866	relG	toxin RelG	SRR1723732
NC_000962	3826501	snp	C	T	T:66 C:0	CDS	+	250/300	84/99	missense_variant c.250C>T p.Arg84Cys	Rv3407	vapB47	antitoxin VapB47	SRR1723732
NC_000962	363464	snp	G	A	A:25 G:0	CDS	+	213/228	71/75	synonymous_variant c.213G>A p.Arg71Arg	Rv0298		antitoxin	SRR1723574
NC_000962	2202500	snp	C	T	T:36 C:0	CDS	+	363/450	121/149	synonymous_variant c.363C>T p.His121His	Rv1956	higA	antitoxin HigA	SRR1723574
NC_000962	2546684	snp	C	A	A:46 C:0	CDS	-	122/318	41/105	missense_variant c.122G>T p.Gly41Val	Rv2274c	mazF8	toxin MazF8	SRR1723574
NC_000962	3137058	snp	G	A	A:27 G:0	CDS	-	167/216	56/71	missense_variant c.167C>T p.Ala56Val	Rv2830c	vapB22	antitoxin VapB22	SRR1723574
NC_000962	3177884	snp	C	A	A:31 C:0	CDS	+	63/264	21/87	synonymous_variant c.63C>A p.Arg21Arg	Rv2866	relG	toxin RelG	SRR1723574
NC_000962	3826501	snp	C	T	T:44 C:0	CDS	+	250/300	84/99	missense_variant c.250C>T p.Arg84Cys	Rv3407	vapB47	antitoxin VapB47	SRR1723574
NC_000962	71765	snp	T	C	C:39 T:0	CDS	+	177/240	59/79	synonymous_variant c.177T>C p.Thr59Thr	Rv0064A	vapB1	antitoxin VapB1	SRR1723912
NC_000962	2205511	snp	C	T	T:63 C:0	CDS	-	39/273	13/90	synonymous_variant c.39G>A p.Thr13Thr	Rv1962A	vapB35	antitoxin VapB35	SRR1723912
NC_000962	3137058	snp	G	A	A:43 G:0	CDS	-	167/216	56/71	missense_variant c.167C>T p.Ala56Val	Rv2830c	vapB22	antitoxin VapB22	SRR1723912
NC_000962	3177884	snp	C	A	A:32 C:0	CDS	+	63/264	21/87	synonymous_variant c.63C>A p.Arg21Arg	Rv2866	relG	toxin RelG	SRR1723912
NC_000962	2205511	snp	C	T	T:46 C:3	CDS	-	39/273	13/90	synonymous_variant c.39G>A p.Thr13Thr	Rv1962A	vapB35	antitoxin VapB35	SRR1723940
NC_000962	3137058	snp	G	A	A:37 G:0	CDS	-	167/216	56/71	missense_variant c.167C>T p.Ala56Val	Rv2830c	vapB22	antitoxin VapB22	SRR1723940
NC_000962	3177884	snp	C	A	A:33 C:0	CDS	+	63/264	21/87	synonymous_variant c.63C>A p.Arg21Arg	Rv2866	relG	toxin RelG	SRR1723940
NC_000962	363464	snp	G	A	A:50 G:0	CDS	+	213/228	71/75	synonymous_variant c.213G>A p.Arg71Arg	Rv0298		antitoxin	SRR1723468
NC_000962	2201808	snp	C	G	G:47 C:0	CDS	+	90/378	30/125	missense_variant c.90C>G p.Asp30Glu	Rv1955	higB	toxin HigB	SRR1723468
NC_000962	2202500	snp	C	T	T:43 C:0	CDS	+	363/450	121/149	synonymous_variant c.363C>T p.His121His	Rv1956	higA	antitoxin HigA	SRR1723468
NC_000962	2546684	snp	C	A	A:58 C:0	CDS	-	122/318	41/105	missense_variant c.122G>T p.Gly41Val	Rv2274c	mazF8	toxin MazF8	SRR1723468
NC_000962	3137058	snp	G	A	A:42 G:0	CDS	-	167/216	56/71	missense_variant c.167C>T p.Ala56Val	Rv2830c	vapB22	antitoxin VapB22	SRR1723468
NC_000962	3177884	snp	C	A	A:45 C:0	CDS	+	63/264	21/87	synonymous_variant c.63C>A p.Arg21Arg	Rv2866	relG	toxin RelG	SRR1723468
NC_000962	363464	snp	G	A	A:66 G:0	CDS	+	213/228	71/75	synonymous_variant c.213G>A p.Arg71Arg	Rv0298		antitoxin	SRR1723498
NC_000962	1384315	snp	G	A	A:81 G:0	CDS	+	38/261	13/86	missense_variant c.38G>A p.Arg13Gln	Rv1241	vapB33	antitoxin VapB33	SRR1723498
NC_000962	2202500	snp	C	T	T:72 C:0	CDS	+	363/450	121/149	synonymous_variant c.363C>T p.His121His	Rv1956	higA	antitoxin HigA	SRR1723498
NC_000962	2204019	snp	G	A	A:59 G:0	CDS	-	207/252	69/83	synonymous_variant c.207C>T p.Asp69Asp	Rv1960c	parD1	antitoxin ParD1	SRR1723498
NC_000962	2546684	snp	C	A	A:80 C:0	CDS	-	122/318	41/105	missense_variant c.122G>T p.Gly41Val	Rv2274c	mazF8	toxin MazF8	SRR1723498
NC_000962	2977157	snp	A	C	C:22 A:0	CDS	-	78/246	26/81	synonymous_variant c.78T>G p.Ala26Ala	Rv2654c		antitoxin	SRR1723498
NC_000962	3137058	snp	G	A	A:65 G:0	CDS	-	167/216	56/71	missense_variant c.167C>T p.Ala56Val	Rv2830c	vapB22	antitoxin VapB22	SRR1723498
NC_000962	3177884	snp	C	A	A:62 C:0	CDS	+	63/264	21/87	synonymous_variant c.63C>A p.Arg21Arg	Rv2866	relG	toxin RelG	SRR1723498
NC_000962	2205511	snp	C	T	T:98 C:5	CDS	-	39/273	13/90	synonymous_variant c.39G>A p.Thr13Thr	Rv1962A	vapB35	antitoxin VapB35	SRR1723895
NC_000962	3137058	snp	G	A	A:82 G:0	CDS	-	167/216	56/71	missense_variant c.167C>T p.Ala56Val	Rv2830c	vapB22	antitoxin VapB22	SRR1723895
NC_000962	3177884	snp	C	A	A:78 C:0	CDS	+	63/264	21/87	synonymous_variant c.63C>A p.Arg21Arg	Rv2866	relG	toxin RelG	SRR1723895
NC_000962	363464	snp	G	A	A:65 G:0	CDS	+	213/228	71/75	synonymous_variant c.213G>A p.Arg71Arg	Rv0298		antitoxin	SRR1723636
NC_000962	2202500	snp	C	T	T:75 C:0	CDS	+	363/450	121/149	synonymous_variant c.363C>T p.His121His	Rv1956	higA	antitoxin HigA	SRR1723636
NC_000962	2546684	snp	C	A	A:88 C:0	CDS	-	122/318	41/105	missense_variant c.122G>T p.Gly41Val	Rv2274c	mazF8	toxin MazF8	SRR1723636
NC_000962	3137058	snp	G	A	A:66 G:0	CDS	-	167/216	56/71	missense_variant c.167C>T p.Ala56Val	Rv2830c	vapB22	antitoxin VapB22	SRR1723636
NC_000962	3177884	snp	C	A	A:59 C:0	CDS	+	63/264	21/87	synonymous_variant c.63C>A p.Arg21Arg	Rv2866	relG	toxin RelG	SRR1723636
NC_000962	3826501	snp	C	T	T:74 C:0	CDS	+	250/300	84/99	missense_variant c.250C>T p.Arg84Cys	Rv3407	vapB47	antitoxin VapB47	SRR1723636
NC_000962	363464	snp	G	A	A:48 G:0	CDS	+	213/228	71/75	synonymous_variant c.213G>A p.Arg71Arg	Rv0298		antitoxin	SRR1723625
NC_000962	2202500	snp	C	T	T:41 C:0	CDS	+	363/450	121/149	synonymous_variant c.363C>T p.His121His	Rv1956	higA	antitoxin HigA	SRR1723625
NC_000962	2546684	snp	C	A	A:52 C:0	CDS	-	122/318	41/105	missense_variant c.122G>T p.Gly41Val	Rv2274c	mazF8	toxin MazF8	SRR1723625
NC_000962	3137058	snp	G	A	A:33 G:0	CDS	-	167/216	56/71	missense_variant c.167C>T p.Ala56Val	Rv2830c	vapB22	antitoxin VapB22	SRR1723625
NC_000962	3177884	snp	C	A	A:45 C:0	CDS	+	63/264	21/87	synonymous_variant c.63C>A p.Arg21Arg	Rv2866	relG	toxin RelG	SRR1723625
NC_000962	3826501	snp	C	T	T:35 C:0	CDS	+	250/300	84/99	missense_variant c.250C>T p.Arg84Cys	Rv3407	vapB47	antitoxin VapB47	SRR1723625
NC_000962	363464	snp	G	A	A:89 G:0	CDS	+	213/228	71/75	synonymous_variant c.213G>A p.Arg71Arg	Rv0298		antitoxin	ERR1873565
NC_000962	2201720	snp	T	C	C:113 T:1	CDS	+	2/378	1/125	start_lost c.2T>C p.Val1?	Rv1955	higB	toxin HigB	ERR1873565
NC_000962	2202500	snp	C	T	T:97 C:0	CDS	+	363/450	121/149	synonymous_variant c.363C>T p.His121His	Rv1956	higA	antitoxin HigA	ERR1873565
NC_000962	2546684	snp	C	A	A:135 C:0	CDS	-	122/318	41/105	missense_variant c.122G>T p.Gly41Val	Rv2274c	mazF8	toxin MazF8	ERR1873565
NC_000962	3137058	snp	G	A	A:116 G:0	CDS	-	167/216	56/71	missense_variant c.167C>T p.Ala56Val	Rv2830c	vapB22	antitoxin VapB22	ERR1873565
NC_000962	3177884	snp	C	A	A:116 C:0	CDS	+	63/264	21/87	synonymous_variant c.63C>A p.Arg21Arg	Rv2866	relG	toxin RelG	ERR1873565
NC_000962	3826501	snp	C	T	T:124 C:0	CDS	+	250/300	84/99	missense_variant c.250C>T p.Arg84Cys	Rv3407	vapB47	antitoxin VapB47	ERR1873565
NC_000962	363464	snp	G	A	A:53 G:0	CDS	+	213/228	71/75	synonymous_variant c.213G>A p.Arg71Arg	Rv0298		antitoxin	SRR1723600
NC_000962	2202500	snp	C	T	T:52 C:0	CDS	+	363/450	121/149	synonymous_variant c.363C>T p.His121His	Rv1956	higA	antitoxin HigA	SRR1723600
NC_000962	2546684	snp	C	A	A:67 C:0	CDS	-	122/318	41/105	missense_variant c.122G>T p.Gly41Val	Rv2274c	mazF8	toxin MazF8	SRR1723600
NC_000962	3137058	snp	G	A	A:50 G:0	CDS	-	167/216	56/71	missense_variant c.167C>T p.Ala56Val	Rv2830c	vapB22	antitoxin VapB22	SRR1723600
NC_000962	3177884	snp	C	A	A:68 C:0	CDS	+	63/264	21/87	synonymous_variant c.63C>A p.Arg21Arg	Rv2866	relG	toxin RelG	SRR1723600
NC_000962	3826501	snp	C	T	T:54 C:0	CDS	+	250/300	84/99	missense_variant c.250C>T p.Arg84Cys	Rv3407	vapB47	antitoxin VapB47	SRR1723600
NC_000962	363464	snp	G	A	A:17 G:0	CDS	+	213/228	71/75	synonymous_variant c.213G>A p.Arg71Arg	Rv0298		antitoxin	SRR1723542
NC_000962	2202500	snp	C	T	T:20 C:0	CDS	+	363/450	121/149	synonymous_variant c.363C>T p.His121His	Rv1956	higA	antitoxin HigA	SRR1723542
NC_000962	2546684	snp	C	A	A:40 C:0	CDS	-	122/318	41/105	missense_variant c.122G>T p.Gly41Val	Rv2274c	mazF8	toxin MazF8	SRR1723542
NC_000962	3137058	snp	G	A	A:23 G:0	CDS	-	167/216	56/71	missense_variant c.167C>T p.Ala56Val	Rv2830c	vapB22	antitoxin VapB22	SRR1723542
NC_000962	3177884	snp	C	A	A:19 C:0	CDS	+	63/264	21/87	synonymous_variant c.63C>A p.Arg21Arg	Rv2866	relG	toxin RelG	SRR1723542
NC_000962	3826501	snp	C	T	T:20 C:0	CDS	+	250/300	84/99	missense_variant c.250C>T p.Arg84Cys	Rv3407	vapB47	antitoxin VapB47	SRR1723542
NC_000962	363464	snp	G	A	A:40 G:0	CDS	+	213/228	71/75	synonymous_variant c.213G>A p.Arg71Arg	Rv0298		antitoxin	SRR1723584
NC_000962	2202500	snp	C	T	T:45 C:0	CDS	+	363/450	121/149	synonymous_variant c.363C>T p.His121His	Rv1956	higA	antitoxin HigA	SRR1723584
NC_000962	2546684	snp	C	A	A:52 C:0	CDS	-	122/318	41/105	missense_variant c.122G>T p.Gly41Val	Rv2274c	mazF8	toxin MazF8	SRR1723584
NC_000962	3137058	snp	G	A	A:35 G:0	CDS	-	167/216	56/71	missense_variant c.167C>T p.Ala56Val	Rv2830c	vapB22	antitoxin VapB22	SRR1723584
NC_000962	3177884	snp	C	A	A:53 C:0	CDS	+	63/264	21/87	synonymous_variant c.63C>A p.Arg21Arg	Rv2866	relG	toxin RelG	SRR1723584
NC_000962	3826501	snp	C	T	T:60 C:0	CDS	+	250/300	84/99	missense_variant c.250C>T p.Arg84Cys	Rv3407	vapB47	antitoxin VapB47	SRR1723584
NC_000962	363464	snp	G	A	A:65 G:0	CDS	+	213/228	71/75	synonymous_variant c.213G>A p.Arg71Arg	Rv0298		antitoxin	SRR1723566
NC_000962	2202500	snp	C	T	T:57 C:0	CDS	+	363/450	121/149	synonymous_variant c.363C>T p.His121His	Rv1956	higA	antitoxin HigA	SRR1723566
NC_000962	2546684	snp	C	A	A:57 C:0	CDS	-	122/318	41/105	missense_variant c.122G>T p.Gly41Val	Rv2274c	mazF8	toxin MazF8	SRR1723566
NC_000962	2546710	snp	G	T	T:55 G:0	CDS	-	96/318	32/105	missense_variant c.96C>A p.His32Gln	Rv2274c	mazF8	toxin MazF8	SRR1723566
NC_000962	3137058	snp	G	A	A:64 G:0	CDS	-	167/216	56/71	missense_variant c.167C>T p.Ala56Val	Rv2830c	vapB22	antitoxin VapB22	SRR1723566
NC_000962	3177884	snp	C	A	A:38 C:0	CDS	+	63/264	21/87	synonymous_variant c.63C>A p.Arg21Arg	Rv2866	relG	toxin RelG	SRR1723566
NC_000962	3826501	snp	C	T	T:62 C:0	CDS	+	250/300	84/99	missense_variant c.250C>T p.Arg84Cys	Rv3407	vapB47	antitoxin VapB47	SRR1723566
NC_000962	363464	snp	G	A	A:31 G:0	CDS	+	213/228	71/75	synonymous_variant c.213G>A p.Arg71Arg	Rv0298		antitoxin	SRR1723635
NC_000962	2202500	snp	C	T	T:29 C:0	CDS	+	363/450	121/149	synonymous_variant c.363C>T p.His121His	Rv1956	higA	antitoxin HigA	SRR1723635
NC_000962	2546684	snp	C	A	A:38 C:0	CDS	-	122/318	41/105	missense_variant c.122G>T p.Gly41Val	Rv2274c	mazF8	toxin MazF8	SRR1723635
NC_000962	3137058	snp	G	A	A:47 G:0	CDS	-	167/216	56/71	missense_variant c.167C>T p.Ala56Val	Rv2830c	vapB22	antitoxin VapB22	SRR1723635
NC_000962	3177884	snp	C	A	A:33 C:1	CDS	+	63/264	21/87	synonymous_variant c.63C>A p.Arg21Arg	Rv2866	relG	toxin RelG	SRR1723635
NC_000962	3826501	snp	C	T	T:42 C:0	CDS	+	250/300	84/99	missense_variant c.250C>T p.Arg84Cys	Rv3407	vapB47	antitoxin VapB47	SRR1723635
NC_000962	363464	snp	G	A	A:51 G:0	CDS	+	213/228	71/75	synonymous_variant c.213G>A p.Arg71Arg	Rv0298		antitoxin	SRR1723656
NC_000962	2202500	snp	C	T	T:52 C:0	CDS	+	363/450	121/149	synonymous_variant c.363C>T p.His121His	Rv1956	higA	antitoxin HigA	SRR1723656
NC_000962	2546684	snp	C	A	A:49 C:0	CDS	-	122/318	41/105	missense_variant c.122G>T p.Gly41Val	Rv2274c	mazF8	toxin MazF8	SRR1723656
NC_000962	3137058	snp	G	A	A:49 G:0	CDS	-	167/216	56/71	missense_variant c.167C>T p.Ala56Val	Rv2830c	vapB22	antitoxin VapB22	SRR1723656
NC_000962	3177884	snp	C	A	A:45 C:0	CDS	+	63/264	21/87	synonymous_variant c.63C>A p.Arg21Arg	Rv2866	relG	toxin RelG	SRR1723656
NC_000962	3826501	snp	C	T	T:55 C:0	CDS	+	250/300	84/99	missense_variant c.250C>T p.Arg84Cys	Rv3407	vapB47	antitoxin VapB47	SRR1723656
NC_000962	363464	snp	G	A	A:42 G:0	CDS	+	213/228	71/75	synonymous_variant c.213G>A p.Arg71Arg	Rv0298		antitoxin	SRR1723502
NC_000962	1384315	snp	G	A	A:62 G:0	CDS	+	38/261	13/86	missense_variant c.38G>A p.Arg13Gln	Rv1241	vapB33	antitoxin VapB33	SRR1723502
NC_000962	2202500	snp	C	T	T:59 C:0	CDS	+	363/450	121/149	synonymous_variant c.363C>T p.His121His	Rv1956	higA	antitoxin HigA	SRR1723502
NC_000962	2204019	snp	G	A	A:57 G:0	CDS	-	207/252	69/83	synonymous_variant c.207C>T p.Asp69Asp	Rv1960c	parD1	antitoxin ParD1	SRR1723502
NC_000962	2546684	snp	C	A	A:61 C:2	CDS	-	122/318	41/105	missense_variant c.122G>T p.Gly41Val	Rv2274c	mazF8	toxin MazF8	SRR1723502
NC_000962	3137058	snp	G	A	A:61 G:0	CDS	-	167/216	56/71	missense_variant c.167C>T p.Ala56Val	Rv2830c	vapB22	antitoxin VapB22	SRR1723502
NC_000962	3177884	snp	C	A	A:47 C:0	CDS	+	63/264	21/87	synonymous_variant c.63C>A p.Arg21Arg	Rv2866	relG	toxin RelG	SRR1723502
NC_000962	1014815	snp	T	G	G:89 T:0	CDS	+	135/180	45/59	missense_variant c.135T>G p.His45Gln	Rv0909		antitoxin	SRR1724015
NC_000962	2925683	snp	G	A	A:65 G:0	CDS	+	192/246	64/81	synonymous_variant c.192G>A p.Leu64Leu	Rv2595	vapB40	antitoxin VapB40	SRR1724015
NC_000962	2976616	snp	G	C	C:72 G:0	CDS	-	294/324	98/107	missense_variant c.294C>G p.His98Gln	Rv2653c		toxin	SRR1724015
NC_000962	2976638	snp	T	A	A:64 T:0	CDS	-	272/324	91/107	missense_variant c.272A>T p.Lys91Met	Rv2653c		toxin	SRR1724015
NC_000962	2976799	snp	G	A	A:66 G:0	CDS	-	111/324	37/107	synonymous_variant c.111C>T p.Ala37Ala	Rv2653c		toxin	SRR1724015
NC_000962	3137058	snp	G	A	A:61 G:0	CDS	-	167/216	56/71	missense_variant c.167C>T p.Ala56Val	Rv2830c	vapB22	antitoxin VapB22	SRR1724015
NC_000962	3177884	snp	C	A	A:66 C:0	CDS	+	63/264	21/87	synonymous_variant c.63C>A p.Arg21Arg	Rv2866	relG	toxin RelG	SRR1724015
NC_000962	363464	snp	G	A	A:58 G:0	CDS	+	213/228	71/75	synonymous_variant c.213G>A p.Arg71Arg	Rv0298		antitoxin	SRR1723767
NC_000962	755085	snp	C	T	T:68 C:0	CDS	-	141/246	47/81	synonymous_variant c.141G>A p.Gln47Gln	Rv0660c	mazE2	antitoxin MazE2	SRR1723767
NC_000962	1388746	snp	T	G	G:61 T:0	CDS	-	233/294	78/97	missense_variant c.233A>C p.Glu78Ala	Rv1246c	relE	toxin RelE	SRR1723767
NC_000962	2202500	snp	C	T	T:59 C:0	CDS	+	363/450	121/149	synonymous_variant c.363C>T p.His121His	Rv1956	higA	antitoxin HigA	SRR1723767
NC_000962	2546684	snp	C	A	A:65 C:0	CDS	-	122/318	41/105	missense_variant c.122G>T p.Gly41Val	Rv2274c	mazF8	toxin MazF8	SRR1723767
NC_000962	3137058	snp	G	A	A:51 G:0	CDS	-	167/216	56/71	missense_variant c.167C>T p.Ala56Val	Rv2830c	vapB22	antitoxin VapB22	SRR1723767
NC_000962	3177884	snp	C	A	A:54 C:0	CDS	+	63/264	21/87	synonymous_variant c.63C>A p.Arg21Arg	Rv2866	relG	toxin RelG	SRR1723767
NC_000962	3826501	snp	C	T	T:70 C:0	CDS	+	250/300	84/99	missense_variant c.250C>T p.Arg84Cys	Rv3407	vapB47	antitoxin VapB47	SRR1723767
NC_000962	363464	snp	G	A	A:53 G:0	CDS	+	213/228	71/75	synonymous_variant c.213G>A p.Arg71Arg	Rv0298		antitoxin	SRR1723593
NC_000962	2202500	snp	C	T	T:48 C:0	CDS	+	363/450	121/149	synonymous_variant c.363C>T p.His121His	Rv1956	higA	antitoxin HigA	SRR1723593
NC_000962	2546684	snp	C	A	A:61 C:0	CDS	-	122/318	41/105	missense_variant c.122G>T p.Gly41Val	Rv2274c	mazF8	toxin MazF8	SRR1723593
NC_000962	3137058	snp	G	A	A:44 G:0	CDS	-	167/216	56/71	missense_variant c.167C>T p.Ala56Val	Rv2830c	vapB22	antitoxin VapB22	SRR1723593
NC_000962	3177884	snp	C	A	A:51 C:0	CDS	+	63/264	21/87	synonymous_variant c.63C>A p.Arg21Arg	Rv2866	relG	toxin RelG	SRR1723593
NC_000962	3826501	snp	C	T	T:53 C:0	CDS	+	250/300	84/99	missense_variant c.250C>T p.Arg84Cys	Rv3407	vapB47	antitoxin VapB47	SRR1723593
NC_000962	1686352	snp	C	T	T:113 C:0	CDS	+	82/303	28/100	missense_variant c.82C>T p.Arg28Cys	Rv1494	mazE4	antitoxin MazE4	ERR3340745
NC_000962	3137058	snp	G	A	A:148 G:0	CDS	-	167/216	56/71	missense_variant c.167C>T p.Ala56Val	Rv2830c	vapB22	antitoxin VapB22	ERR3340745
NC_000962	3177884	snp	C	A	A:103 C:0	CDS	+	63/264	21/87	synonymous_variant c.63C>A p.Arg21Arg	Rv2866	relG	toxin RelG	ERR3340745
NC_000962	289253	snp	C	T	T:108 C:1	CDS	+	150/234	50/77	synonymous_variant c.150C>T p.Asp50Asp	Rv0239	vapB24	antitoxin VapB24	SRR833020
NC_000962	363467	snp	G	A	A:105 G:1	CDS	+	216/228	72/75	synonymous_variant c.216G>A p.Ala72Ala	Rv0298		antitoxin	SRR833020
NC_000962	363563	snp	G	A	A:105 G:2	CDS	+	88/303	30/100	missense_variant c.88G>A p.Ala30Thr	Rv0299		toxin	SRR833020
NC_000962	2087652	snp	C	T	T:113 C:1	CDS	-	1/396	1/131	initiator_codon_variant c.1G>A p.Val1?	Rv1839c	vapB13	antitoxin VapB13	SRR833020
NC_000962	2205371	snp	A	C	C:102 A:2	CDS	-	179/273	60/90	missense_variant c.179T>G p.Val60Gly	Rv1962A	vapB35	antitoxin VapB35	SRR833020
NC_000962	3137058	snp	G	A	A:106 G:0	CDS	-	167/216	56/71	missense_variant c.167C>T p.Ala56Val	Rv2830c	vapB22	antitoxin VapB22	SRR833020
NC_000962	3177884	snp	C	A	A:99 C:0	CDS	+	63/264	21/87	synonymous_variant c.63C>A p.Arg21Arg	Rv2866	relG	toxin RelG	SRR833020
NC_000962	363464	snp	G	A	A:66 G:0	CDS	+	213/228	71/75	synonymous_variant c.213G>A p.Arg71Arg	Rv0298		antitoxin	SRR1723530
NC_000962	2202500	snp	C	T	T:63 C:0	CDS	+	363/450	121/149	synonymous_variant c.363C>T p.His121His	Rv1956	higA	antitoxin HigA	SRR1723530
NC_000962	2546684	snp	C	A	A:72 C:1	CDS	-	122/318	41/105	missense_variant c.122G>T p.Gly41Val	Rv2274c	mazF8	toxin MazF8	SRR1723530
NC_000962	3137058	snp	G	A	A:55 G:0	CDS	-	167/216	56/71	missense_variant c.167C>T p.Ala56Val	Rv2830c	vapB22	antitoxin VapB22	SRR1723530
NC_000962	3177884	snp	C	A	A:44 C:0	CDS	+	63/264	21/87	synonymous_variant c.63C>A p.Arg21Arg	Rv2866	relG	toxin RelG	SRR1723530
NC_000962	3826501	snp	C	T	T:65 C:0	CDS	+	250/300	84/99	missense_variant c.250C>T p.Arg84Cys	Rv3407	vapB47	antitoxin VapB47	SRR1723530
NC_000962	363464	snp	G	A	A:56 G:0	CDS	+	213/228	71/75	synonymous_variant c.213G>A p.Arg71Arg	Rv0298		antitoxin	SRR1723606
NC_000962	1764883	snp	G	A	A:63 G:0	CDS	+	129/219	43/72	synonymous_variant c.129G>A p.Gly43Gly	Rv1560	vapB11	antitoxin VapB11	SRR1723606
NC_000962	2202500	snp	C	T	T:58 C:0	CDS	+	363/450	121/149	synonymous_variant c.363C>T p.His121His	Rv1956	higA	antitoxin HigA	SRR1723606
NC_000962	2546684	snp	C	A	A:62 C:0	CDS	-	122/318	41/105	missense_variant c.122G>T p.Gly41Val	Rv2274c	mazF8	toxin MazF8	SRR1723606
NC_000962	3137058	snp	G	A	A:40 G:0	CDS	-	167/216	56/71	missense_variant c.167C>T p.Ala56Val	Rv2830c	vapB22	antitoxin VapB22	SRR1723606
NC_000962	3177884	snp	C	A	A:57 C:0	CDS	+	63/264	21/87	synonymous_variant c.63C>A p.Arg21Arg	Rv2866	relG	toxin RelG	SRR1723606
NC_000962	3826501	snp	C	T	T:60 C:0	CDS	+	250/300	84/99	missense_variant c.250C>T p.Arg84Cys	Rv3407	vapB47	antitoxin VapB47	SRR1723606
NC_000962	755069	snp	G	C	C:10 G:0	CDS	-	157/246	53/81	missense_variant c.157C>G p.Pro53Ala	Rv0660c	mazE2	antitoxin MazE2	ERR036200
NC_000962	2195321	snp	C	T	T:92 C:0	CDS	-	27/378	9/125	synonymous_variant c.27G>A p.Thr9Thr	Rv1943c	mazE5	antitoxin MazE5	ERR036200
NC_000962	2808218	snp	G	A	A:106 G:0	CDS	+	136/222	46/73	missense_variant c.136G>A p.Asp46Asn	Rv2493	vapB38	antitoxin VapB38	ERR036200
NC_000962	3137058	snp	G	A	A:68 G:1	CDS	-	167/216	56/71	missense_variant c.167C>T p.Ala56Val	Rv2830c	vapB22	antitoxin VapB22	ERR036200
NC_000962	3177884	snp	C	A	A:61 C:0	CDS	+	63/264	21/87	synonymous_variant c.63C>A p.Arg21Arg	Rv2866	relG	toxin RelG	ERR036200
NC_000962	363464	snp	G	A	A:55 G:0	CDS	+	213/228	71/75	synonymous_variant c.213G>A p.Arg71Arg	Rv0298		antitoxin	SRR1723779
NC_000962	2202500	snp	C	T	T:49 C:0	CDS	+	363/450	121/149	synonymous_variant c.363C>T p.His121His	Rv1956	higA	antitoxin HigA	SRR1723779
NC_000962	2546684	snp	C	A	A:53 C:0	CDS	-	122/318	41/105	missense_variant c.122G>T p.Gly41Val	Rv2274c	mazF8	toxin MazF8	SRR1723779
NC_000962	3071517	snp	C	A	A:51 C:0	CDS	-	20/270	7/89	missense_variant c.20G>T p.Ser7Ile	Rv2760c	vapB42	antitoxin VapB42	SRR1723779
NC_000962	3137058	snp	G	A	A:49 G:0	CDS	-	167/216	56/71	missense_variant c.167C>T p.Ala56Val	Rv2830c	vapB22	antitoxin VapB22	SRR1723779
NC_000962	3177884	snp	C	A	A:41 C:0	CDS	+	63/264	21/87	synonymous_variant c.63C>A p.Arg21Arg	Rv2866	relG	toxin RelG	SRR1723779
NC_000962	3826501	snp	C	T	T:63 C:0	CDS	+	250/300	84/99	missense_variant c.250C>T p.Arg84Cys	Rv3407	vapB47	antitoxin VapB47	SRR1723779
NC_000962	363464	snp	G	A	A:57 G:0	CDS	+	213/228	71/75	synonymous_variant c.213G>A p.Arg71Arg	Rv0298		antitoxin	SRR1723525
NC_000962	2202500	snp	C	T	T:72 C:0	CDS	+	363/450	121/149	synonymous_variant c.363C>T p.His121His	Rv1956	higA	antitoxin HigA	SRR1723525
NC_000962	2546684	snp	C	A	A:69 C:0	CDS	-	122/318	41/105	missense_variant c.122G>T p.Gly41Val	Rv2274c	mazF8	toxin MazF8	SRR1723525
NC_000962	3137058	snp	G	A	A:57 G:0	CDS	-	167/216	56/71	missense_variant c.167C>T p.Ala56Val	Rv2830c	vapB22	antitoxin VapB22	SRR1723525
NC_000962	3177884	snp	C	A	A:47 C:0	CDS	+	63/264	21/87	synonymous_variant c.63C>A p.Arg21Arg	Rv2866	relG	toxin RelG	SRR1723525
NC_000962	3826501	snp	C	T	T:70 C:0	CDS	+	250/300	84/99	missense_variant c.250C>T p.Arg84Cys	Rv3407	vapB47	antitoxin VapB47	SRR1723525
NC_000962	363464	snp	G	A	A:72 G:1	CDS	+	213/228	71/75	synonymous_variant c.213G>A p.Arg71Arg	Rv0298		antitoxin	SRR8651566
NC_000962	2202500	snp	C	T	T:60 C:0	CDS	+	363/450	121/149	synonymous_variant c.363C>T p.His121His	Rv1956	higA	antitoxin HigA	SRR8651566
NC_000962	2546684	snp	C	A	A:66 C:0	CDS	-	122/318	41/105	missense_variant c.122G>T p.Gly41Val	Rv2274c	mazF8	toxin MazF8	SRR8651566
NC_000962	3137058	snp	G	A	A:27 G:0	CDS	-	167/216	56/71	missense_variant c.167C>T p.Ala56Val	Rv2830c	vapB22	antitoxin VapB22	SRR8651566
NC_000962	3177884	snp	C	A	A:35 C:0	CDS	+	63/264	21/87	synonymous_variant c.63C>A p.Arg21Arg	Rv2866	relG	toxin RelG	SRR8651566
NC_000962	3826501	snp	C	T	T:90 C:0	CDS	+	250/300	84/99	missense_variant c.250C>T p.Arg84Cys	Rv3407	vapB47	antitoxin VapB47	SRR8651566
NC_000962	2202582	snp	G	T	T:49 G:1	CDS	+	445/450	149/149	missense_variant c.445G>T p.Ala149Ser	Rv1956	higA	antitoxin HigA	SRR1723978
NC_000962	3137058	snp	G	A	A:53 G:0	CDS	-	167/216	56/71	missense_variant c.167C>T p.Ala56Val	Rv2830c	vapB22	antitoxin VapB22	SRR1723978
NC_000962	3177884	snp	C	A	A:42 C:0	CDS	+	63/264	21/87	synonymous_variant c.63C>A p.Arg21Arg	Rv2866	relG	toxin RelG	SRR1723978
NC_000962	4140319	snp	G	A	A:77 G:0	CDS	-	145/225	49/74	missense_variant c.145C>T p.Arg49Cys	Rv3697A	vapB48	antitoxin VapB48	SRR1723978
NC_000962	363464	snp	G	A	A:67 G:0	CDS	+	213/228	71/75	synonymous_variant c.213G>A p.Arg71Arg	Rv0298		antitoxin	SRR1723560
NC_000962	2202500	snp	C	T	T:57 C:0	CDS	+	363/450	121/149	synonymous_variant c.363C>T p.His121His	Rv1956	higA	antitoxin HigA	SRR1723560
NC_000962	2546684	snp	C	A	A:69 C:0	CDS	-	122/318	41/105	missense_variant c.122G>T p.Gly41Val	Rv2274c	mazF8	toxin MazF8	SRR1723560
NC_000962	3137058	snp	G	A	A:54 G:0	CDS	-	167/216	56/71	missense_variant c.167C>T p.Ala56Val	Rv2830c	vapB22	antitoxin VapB22	SRR1723560
NC_000962	3177884	snp	C	A	A:53 C:0	CDS	+	63/264	21/87	synonymous_variant c.63C>A p.Arg21Arg	Rv2866	relG	toxin RelG	SRR1723560
NC_000962	3826501	snp	C	T	T:69 C:0	CDS	+	250/300	84/99	missense_variant c.250C>T p.Arg84Cys	Rv3407	vapB47	antitoxin VapB47	SRR1723560
NC_000962	363464	snp	G	A	A:50 G:0	CDS	+	213/228	71/75	synonymous_variant c.213G>A p.Arg71Arg	Rv0298		antitoxin	SRR1723524
NC_000962	2202500	snp	C	T	T:54 C:0	CDS	+	363/450	121/149	synonymous_variant c.363C>T p.His121His	Rv1956	higA	antitoxin HigA	SRR1723524
NC_000962	2546684	snp	C	A	A:57 C:0	CDS	-	122/318	41/105	missense_variant c.122G>T p.Gly41Val	Rv2274c	mazF8	toxin MazF8	SRR1723524
NC_000962	3137058	snp	G	A	A:40 G:0	CDS	-	167/216	56/71	missense_variant c.167C>T p.Ala56Val	Rv2830c	vapB22	antitoxin VapB22	SRR1723524
NC_000962	3177884	snp	C	A	A:38 C:0	CDS	+	63/264	21/87	synonymous_variant c.63C>A p.Arg21Arg	Rv2866	relG	toxin RelG	SRR1723524
NC_000962	3826501	snp	C	T	T:49 C:0	CDS	+	250/300	84/99	missense_variant c.250C>T p.Arg84Cys	Rv3407	vapB47	antitoxin VapB47	SRR1723524
NC_000962	2202582	snp	G	T	T:61 G:0	CDS	+	445/450	149/149	missense_variant c.445G>T p.Ala149Ser	Rv1956	higA	antitoxin HigA	SRR1723980
NC_000962	3137058	snp	G	A	A:54 G:0	CDS	-	167/216	56/71	missense_variant c.167C>T p.Ala56Val	Rv2830c	vapB22	antitoxin VapB22	SRR1723980
NC_000962	3177884	snp	C	A	A:54 C:0	CDS	+	63/264	21/87	synonymous_variant c.63C>A p.Arg21Arg	Rv2866	relG	toxin RelG	SRR1723980
NC_000962	4140319	snp	G	A	A:69 G:0	CDS	-	145/225	49/74	missense_variant c.145C>T p.Arg49Cys	Rv3697A	vapB48	antitoxin VapB48	SRR1723980
NC_000962	363464	snp	G	A	A:295 G:1	CDS	+	213/228	71/75	synonymous_variant c.213G>A p.Arg71Arg	Rv0298		antitoxin	SRR10040479
NC_000962	1686299	snp	T	G	G:234 T:0	CDS	+	29/303	10/100	missense_variant c.29T>G p.Ile10Ser	Rv1494	mazE4	antitoxin MazE4	SRR10040479
NC_000962	2202500	snp	C	T	T:272 C:0	CDS	+	363/450	121/149	synonymous_variant c.363C>T p.His121His	Rv1956	higA	antitoxin HigA	SRR10040479
NC_000962	2546684	snp	C	A	A:226 C:1	CDS	-	122/318	41/105	missense_variant c.122G>T p.Gly41Val	Rv2274c	mazF8	toxin MazF8	SRR10040479
NC_000962	3137058	snp	G	A	A:245 G:0	CDS	-	167/216	56/71	missense_variant c.167C>T p.Ala56Val	Rv2830c	vapB22	antitoxin VapB22	SRR10040479
NC_000962	3177884	snp	C	A	A:267 C:0	CDS	+	63/264	21/87	synonymous_variant c.63C>A p.Arg21Arg	Rv2866	relG	toxin RelG	SRR10040479
NC_000962	363464	snp	G	A	A:56 G:0	CDS	+	213/228	71/75	synonymous_variant c.213G>A p.Arg71Arg	Rv0298		antitoxin	SRR1723582
NC_000962	2202500	snp	C	T	T:46 C:0	CDS	+	363/450	121/149	synonymous_variant c.363C>T p.His121His	Rv1956	higA	antitoxin HigA	SRR1723582
NC_000962	2546684	snp	C	A	A:49 C:0	CDS	-	122/318	41/105	missense_variant c.122G>T p.Gly41Val	Rv2274c	mazF8	toxin MazF8	SRR1723582
NC_000962	3137058	snp	G	A	A:48 G:0	CDS	-	167/216	56/71	missense_variant c.167C>T p.Ala56Val	Rv2830c	vapB22	antitoxin VapB22	SRR1723582
NC_000962	3177884	snp	C	A	A:49 C:0	CDS	+	63/264	21/87	synonymous_variant c.63C>A p.Arg21Arg	Rv2866	relG	toxin RelG	SRR1723582
NC_000962	3826501	snp	C	T	T:53 C:0	CDS	+	250/300	84/99	missense_variant c.250C>T p.Arg84Cys	Rv3407	vapB47	antitoxin VapB47	SRR1723582
NC_000962	363464	snp	G	A	A:63 G:0	CDS	+	213/228	71/75	synonymous_variant c.213G>A p.Arg71Arg	Rv0298		antitoxin	SRR1723504
NC_000962	1384315	snp	G	A	A:85 G:0	CDS	+	38/261	13/86	missense_variant c.38G>A p.Arg13Gln	Rv1241	vapB33	antitoxin VapB33	SRR1723504
NC_000962	2202500	snp	C	T	T:58 C:0	CDS	+	363/450	121/149	synonymous_variant c.363C>T p.His121His	Rv1956	higA	antitoxin HigA	SRR1723504
NC_000962	2204019	snp	G	A	A:55 G:1	CDS	-	207/252	69/83	synonymous_variant c.207C>T p.Asp69Asp	Rv1960c	parD1	antitoxin ParD1	SRR1723504
NC_000962	2546684	snp	C	A	A:69 C:1	CDS	-	122/318	41/105	missense_variant c.122G>T p.Gly41Val	Rv2274c	mazF8	toxin MazF8	SRR1723504
NC_000962	3137058	snp	G	A	A:62 G:0	CDS	-	167/216	56/71	missense_variant c.167C>T p.Ala56Val	Rv2830c	vapB22	antitoxin VapB22	SRR1723504
NC_000962	3177884	snp	C	A	A:51 C:0	CDS	+	63/264	21/87	synonymous_variant c.63C>A p.Arg21Arg	Rv2866	relG	toxin RelG	SRR1723504
NC_000962	1686352	snp	C	T	T:215 C:0	CDS	+	82/303	28/100	missense_variant c.82C>T p.Arg28Cys	Rv1494	mazE4	antitoxin MazE4	ERR1873517
NC_000962	3137058	snp	G	A	A:212 G:0	CDS	-	167/216	56/71	missense_variant c.167C>T p.Ala56Val	Rv2830c	vapB22	antitoxin VapB22	ERR1873517
NC_000962	3177884	snp	C	A	A:178 C:0	CDS	+	63/264	21/87	synonymous_variant c.63C>A p.Arg21Arg	Rv2866	relG	toxin RelG	ERR1873517
NC_000962	363464	snp	G	A	A:152 G:1	CDS	+	213/228	71/75	synonymous_variant c.213G>A p.Arg71Arg	Rv0298		antitoxin	ERR1873442
NC_000962	2201720	snp	T	C	C:114 T:1	CDS	+	2/378	1/125	start_lost c.2T>C p.Val1?	Rv1955	higB	toxin HigB	ERR1873442
NC_000962	2202500	snp	C	T	T:137 C:0	CDS	+	363/450	121/149	synonymous_variant c.363C>T p.His121His	Rv1956	higA	antitoxin HigA	ERR1873442
NC_000962	2546684	snp	C	A	A:166 C:0	CDS	-	122/318	41/105	missense_variant c.122G>T p.Gly41Val	Rv2274c	mazF8	toxin MazF8	ERR1873442
NC_000962	3137058	snp	G	A	A:155 G:0	CDS	-	167/216	56/71	missense_variant c.167C>T p.Ala56Val	Rv2830c	vapB22	antitoxin VapB22	ERR1873442
NC_000962	3177884	snp	C	A	A:163 C:0	CDS	+	63/264	21/87	synonymous_variant c.63C>A p.Arg21Arg	Rv2866	relG	toxin RelG	ERR1873442
NC_000962	3826501	snp	C	T	T:165 C:1	CDS	+	250/300	84/99	missense_variant c.250C>T p.Arg84Cys	Rv3407	vapB47	antitoxin VapB47	ERR1873442
NC_000962	363464	snp	G	A	A:62 G:0	CDS	+	213/228	71/75	synonymous_variant c.213G>A p.Arg71Arg	Rv0298		antitoxin	SRR1723465
NC_000962	2201808	snp	C	G	G:80 C:0	CDS	+	90/378	30/125	missense_variant c.90C>G p.Asp30Glu	Rv1955	higB	toxin HigB	SRR1723465
NC_000962	2202500	snp	C	T	T:78 C:0	CDS	+	363/450	121/149	synonymous_variant c.363C>T p.His121His	Rv1956	higA	antitoxin HigA	SRR1723465
NC_000962	2546684	snp	C	A	A:73 C:1	CDS	-	122/318	41/105	missense_variant c.122G>T p.Gly41Val	Rv2274c	mazF8	toxin MazF8	SRR1723465
NC_000962	3137058	snp	G	A	A:58 G:0	CDS	-	167/216	56/71	missense_variant c.167C>T p.Ala56Val	Rv2830c	vapB22	antitoxin VapB22	SRR1723465
NC_000962	3177884	snp	C	A	A:57 C:0	CDS	+	63/264	21/87	synonymous_variant c.63C>A p.Arg21Arg	Rv2866	relG	toxin RelG	SRR1723465
NC_000962	363464	snp	G	A	A:232 G:0	CDS	+	213/228	71/75	synonymous_variant c.213G>A p.Arg71Arg	Rv0298		antitoxin	ERR245846
NC_000962	2202500	snp	C	T	T:259 C:0	CDS	+	363/450	121/149	synonymous_variant c.363C>T p.His121His	Rv1956	higA	antitoxin HigA	ERR245846
NC_000962	2402684	snp	T	C	C:238 T:0	CDS	-	39/216	13/71	synonymous_variant c.39A>G p.Ala13Ala	Rv2142A	parD2	antitoxin ParD2	ERR245846
NC_000962	2546684	snp	C	A	A:203 C:2	CDS	-	122/318	41/105	missense_variant c.122G>T p.Gly41Val	Rv2274c	mazF8	toxin MazF8	ERR245846
NC_000962	2546707	snp	T	C	C:171 T:1	CDS	-	99/318	33/105	missense_variant c.99A>G p.Ile33Met	Rv2274c	mazF8	toxin MazF8	ERR245846
NC_000962	3137058	snp	G	A	A:226 G:0	CDS	-	167/216	56/71	missense_variant c.167C>T p.Ala56Val	Rv2830c	vapB22	antitoxin VapB22	ERR245846
NC_000962	3177884	snp	C	A	A:179 C:0	CDS	+	63/264	21/87	synonymous_variant c.63C>A p.Arg21Arg	Rv2866	relG	toxin RelG	ERR245846
NC_000962	3826501	snp	C	T	T:306 C:1	CDS	+	250/300	84/99	missense_variant c.250C>T p.Arg84Cys	Rv3407	vapB47	antitoxin VapB47	ERR245846
NC_000962	363464	snp	G	A	A:94 G:0	CDS	+	213/228	71/75	synonymous_variant c.213G>A p.Arg71Arg	Rv0298		antitoxin	ERR1873543
NC_000962	2201720	snp	T	C	C:91 T:0	CDS	+	2/378	1/125	start_lost c.2T>C p.Val1?	Rv1955	higB	toxin HigB	ERR1873543
NC_000962	2202500	snp	C	T	T:84 C:0	CDS	+	363/450	121/149	synonymous_variant c.363C>T p.His121His	Rv1956	higA	antitoxin HigA	ERR1873543
NC_000962	2546684	snp	C	A	A:124 C:0	CDS	-	122/318	41/105	missense_variant c.122G>T p.Gly41Val	Rv2274c	mazF8	toxin MazF8	ERR1873543
NC_000962	3137058	snp	G	A	A:106 G:0	CDS	-	167/216	56/71	missense_variant c.167C>T p.Ala56Val	Rv2830c	vapB22	antitoxin VapB22	ERR1873543
NC_000962	3177884	snp	C	A	A:83 C:0	CDS	+	63/264	21/87	synonymous_variant c.63C>A p.Arg21Arg	Rv2866	relG	toxin RelG	ERR1873543
NC_000962	3826501	snp	C	T	T:111 C:0	CDS	+	250/300	84/99	missense_variant c.250C>T p.Arg84Cys	Rv3407	vapB47	antitoxin VapB47	ERR1873543
NC_000962	703426	snp	C	T	T:72 C:0	CDS	+	183/246	61/81	synonymous_variant c.183C>T p.Ser61Ser	Rv0608	vapB28	antitoxin VapB28	SRR1723915
NC_000962	2205511	snp	C	T	T:85 C:0	CDS	-	39/273	13/90	synonymous_variant c.39G>A p.Thr13Thr	Rv1962A	vapB35	antitoxin VapB35	SRR1723915
NC_000962	3137058	snp	G	A	A:43 G:0	CDS	-	167/216	56/71	missense_variant c.167C>T p.Ala56Val	Rv2830c	vapB22	antitoxin VapB22	SRR1723915
NC_000962	3177884	snp	C	A	A:45 C:1	CDS	+	63/264	21/87	synonymous_variant c.63C>A p.Arg21Arg	Rv2866	relG	toxin RelG	SRR1723915
NC_000962	1239471	snp	C	T	T:208 C:0	CDS	+	56/198	19/65	missense_variant c.56C>T p.Thr19Ile	Rv1113	vapB32	antitoxin VapB32	SRR057619
NC_000962	3137058	snp	G	A	A:200 G:0	CDS	-	167/216	56/71	missense_variant c.167C>T p.Ala56Val	Rv2830c	vapB22	antitoxin VapB22	SRR057619
NC_000962	3177884	snp	C	A	A:122 C:1	CDS	+	63/264	21/87	synonymous_variant c.63C>A p.Arg21Arg	Rv2866	relG	toxin RelG	SRR057619
NC_000962	2868659	snp	C	G	G:101 C:2	CDS	+	54/258	18/85	synonymous_variant c.54C>G p.Ala18Ala	Rv2547	vapB19	antitoxin VapB19	SRR833129
NC_000962	3137058	snp	G	A	A:117 G:0	CDS	-	167/216	56/71	missense_variant c.167C>T p.Ala56Val	Rv2830c	vapB22	antitoxin VapB22	SRR833129
NC_000962	3177884	snp	C	A	A:99 C:0	CDS	+	63/264	21/87	synonymous_variant c.63C>A p.Arg21Arg	Rv2866	relG	toxin RelG	SRR833129
NC_000962	363464	snp	G	A	A:62 G:0	CDS	+	213/228	71/75	synonymous_variant c.213G>A p.Arg71Arg	Rv0298		antitoxin	SRR1723594
NC_000962	2202500	snp	C	T	T:66 C:0	CDS	+	363/450	121/149	synonymous_variant c.363C>T p.His121His	Rv1956	higA	antitoxin HigA	SRR1723594
NC_000962	2546684	snp	C	A	A:69 C:0	CDS	-	122/318	41/105	missense_variant c.122G>T p.Gly41Val	Rv2274c	mazF8	toxin MazF8	SRR1723594
NC_000962	3137058	snp	G	A	A:60 G:0	CDS	-	167/216	56/71	missense_variant c.167C>T p.Ala56Val	Rv2830c	vapB22	antitoxin VapB22	SRR1723594
NC_000962	3177884	snp	C	A	A:48 C:1	CDS	+	63/264	21/87	synonymous_variant c.63C>A p.Arg21Arg	Rv2866	relG	toxin RelG	SRR1723594
NC_000962	3826501	snp	C	T	T:63 C:0	CDS	+	250/300	84/99	missense_variant c.250C>T p.Arg84Cys	Rv3407	vapB47	antitoxin VapB47	SRR1723594
NC_000962	363464	snp	G	A	A:62 G:0	CDS	+	213/228	71/75	synonymous_variant c.213G>A p.Arg71Arg	Rv0298		antitoxin	SRR1723681
NC_000962	2202500	snp	C	T	T:65 C:0	CDS	+	363/450	121/149	synonymous_variant c.363C>T p.His121His	Rv1956	higA	antitoxin HigA	SRR1723681
NC_000962	2546684	snp	C	A	A:70 C:0	CDS	-	122/318	41/105	missense_variant c.122G>T p.Gly41Val	Rv2274c	mazF8	toxin MazF8	SRR1723681
NC_000962	3137058	snp	G	A	A:42 G:0	CDS	-	167/216	56/71	missense_variant c.167C>T p.Ala56Val	Rv2830c	vapB22	antitoxin VapB22	SRR1723681
NC_000962	3177884	snp	C	A	A:60 C:0	CDS	+	63/264	21/87	synonymous_variant c.63C>A p.Arg21Arg	Rv2866	relG	toxin RelG	SRR1723681
NC_000962	3826501	snp	C	T	T:71 C:0	CDS	+	250/300	84/99	missense_variant c.250C>T p.Arg84Cys	Rv3407	vapB47	antitoxin VapB47	SRR1723681
NC_000962	1239471	snp	C	T	T:159 C:0	CDS	+	56/198	19/65	missense_variant c.56C>T p.Thr19Ile	Rv1113	vapB32	antitoxin VapB32	SRR058373
NC_000962	3137058	snp	G	A	A:134 G:1	CDS	-	167/216	56/71	missense_variant c.167C>T p.Ala56Val	Rv2830c	vapB22	antitoxin VapB22	SRR058373
NC_000962	3177884	snp	C	A	A:116 C:0	CDS	+	63/264	21/87	synonymous_variant c.63C>A p.Arg21Arg	Rv2866	relG	toxin RelG	SRR058373
NC_000962	363464	snp	G	A	A:37 G:0	CDS	+	213/228	71/75	synonymous_variant c.213G>A p.Arg71Arg	Rv0298		antitoxin	SRR1723551
NC_000962	2202500	snp	C	T	T:33 C:0	CDS	+	363/450	121/149	synonymous_variant c.363C>T p.His121His	Rv1956	higA	antitoxin HigA	SRR1723551
NC_000962	2546684	snp	C	A	A:44 C:0	CDS	-	122/318	41/105	missense_variant c.122G>T p.Gly41Val	Rv2274c	mazF8	toxin MazF8	SRR1723551
NC_000962	3137058	snp	G	A	A:39 G:0	CDS	-	167/216	56/71	missense_variant c.167C>T p.Ala56Val	Rv2830c	vapB22	antitoxin VapB22	SRR1723551
NC_000962	3177884	snp	C	A	A:32 C:0	CDS	+	63/264	21/87	synonymous_variant c.63C>A p.Arg21Arg	Rv2866	relG	toxin RelG	SRR1723551
NC_000962	3826501	snp	C	T	T:50 C:0	CDS	+	250/300	84/99	missense_variant c.250C>T p.Arg84Cys	Rv3407	vapB47	antitoxin VapB47	SRR1723551
NC_000962	1239471	snp	C	T	T:149 C:0	CDS	+	56/198	19/65	missense_variant c.56C>T p.Thr19Ile	Rv1113	vapB32	antitoxin VapB32	SRR058117
NC_000962	3137058	snp	G	A	A:172 G:0	CDS	-	167/216	56/71	missense_variant c.167C>T p.Ala56Val	Rv2830c	vapB22	antitoxin VapB22	SRR058117
NC_000962	3177884	snp	C	A	A:153 C:0	CDS	+	63/264	21/87	synonymous_variant c.63C>A p.Arg21Arg	Rv2866	relG	toxin RelG	SRR058117
NC_000962	363464	snp	G	A	A:42 G:0	CDS	+	213/228	71/75	synonymous_variant c.213G>A p.Arg71Arg	Rv0298		antitoxin	SRR1723533
NC_000962	2202500	snp	C	T	T:34 C:1	CDS	+	363/450	121/149	synonymous_variant c.363C>T p.His121His	Rv1956	higA	antitoxin HigA	SRR1723533
NC_000962	2546684	snp	C	A	A:44 C:1	CDS	-	122/318	41/105	missense_variant c.122G>T p.Gly41Val	Rv2274c	mazF8	toxin MazF8	SRR1723533
NC_000962	2854890	snp	C	G	G:45 C:0	CDS	-	18/225	6/74	missense_variant c.18G>C p.Gln6His	Rv2530A	vapB39	antitoxin VapB39	SRR1723533
NC_000962	3137058	snp	G	A	A:46 G:0	CDS	-	167/216	56/71	missense_variant c.167C>T p.Ala56Val	Rv2830c	vapB22	antitoxin VapB22	SRR1723533
NC_000962	3177884	snp	C	A	A:46 C:0	CDS	+	63/264	21/87	synonymous_variant c.63C>A p.Arg21Arg	Rv2866	relG	toxin RelG	SRR1723533
NC_000962	3826501	snp	C	T	T:46 C:1	CDS	+	250/300	84/99	missense_variant c.250C>T p.Arg84Cys	Rv3407	vapB47	antitoxin VapB47	SRR1723533
NC_000962	363464	snp	G	A	A:69 G:0	CDS	+	213/228	71/75	synonymous_variant c.213G>A p.Arg71Arg	Rv0298		antitoxin	SRR1723820
NC_000962	1073327	snp	A	G	G:80 A:0	CDS	+	1/222	1/73	initiator_codon_variant c.1A>G p.Met1?	Rv0959A	vapB9	antitoxin VapB9	SRR1723820
NC_000962	2202500	snp	C	T	T:67 C:0	CDS	+	363/450	121/149	synonymous_variant c.363C>T p.His121His	Rv1956	higA	antitoxin HigA	SRR1723820
NC_000962	2546684	snp	C	A	A:75 C:0	CDS	-	122/318	41/105	missense_variant c.122G>T p.Gly41Val	Rv2274c	mazF8	toxin MazF8	SRR1723820
NC_000962	3137058	snp	G	A	A:69 G:0	CDS	-	167/216	56/71	missense_variant c.167C>T p.Ala56Val	Rv2830c	vapB22	antitoxin VapB22	SRR1723820
NC_000962	3177884	snp	C	A	A:62 C:0	CDS	+	63/264	21/87	synonymous_variant c.63C>A p.Arg21Arg	Rv2866	relG	toxin RelG	SRR1723820
NC_000962	3826501	snp	C	T	T:81 C:0	CDS	+	250/300	84/99	missense_variant c.250C>T p.Arg84Cys	Rv3407	vapB47	antitoxin VapB47	SRR1723820
NC_000962	363464	snp	G	A	A:36 G:0	CDS	+	213/228	71/75	synonymous_variant c.213G>A p.Arg71Arg	Rv0298		antitoxin	SRR1723576
NC_000962	2202500	snp	C	T	T:44 C:0	CDS	+	363/450	121/149	synonymous_variant c.363C>T p.His121His	Rv1956	higA	antitoxin HigA	SRR1723576
NC_000962	2546684	snp	C	A	A:58 C:0	CDS	-	122/318	41/105	missense_variant c.122G>T p.Gly41Val	Rv2274c	mazF8	toxin MazF8	SRR1723576
NC_000962	3071359	snp	G	T	T:36 G:1	CDS	-	178/270	60/89	missense_variant c.178C>A p.Arg60Ser	Rv2760c	vapB42	antitoxin VapB42	SRR1723576
NC_000962	3137058	snp	G	A	A:43 G:0	CDS	-	167/216	56/71	missense_variant c.167C>T p.Ala56Val	Rv2830c	vapB22	antitoxin VapB22	SRR1723576
NC_000962	3177884	snp	C	A	A:40 C:0	CDS	+	63/264	21/87	synonymous_variant c.63C>A p.Arg21Arg	Rv2866	relG	toxin RelG	SRR1723576
NC_000962	3826501	snp	C	T	T:39 C:0	CDS	+	250/300	84/99	missense_variant c.250C>T p.Arg84Cys	Rv3407	vapB47	antitoxin VapB47	SRR1723576
NC_000962	363464	snp	G	A	A:23 G:0	CDS	+	213/228	71/75	synonymous_variant c.213G>A p.Arg71Arg	Rv0298		antitoxin	SRR1723567
NC_000962	2202500	snp	C	T	T:32 C:0	CDS	+	363/450	121/149	synonymous_variant c.363C>T p.His121His	Rv1956	higA	antitoxin HigA	SRR1723567
NC_000962	2546684	snp	C	A	A:56 C:0	CDS	-	122/318	41/105	missense_variant c.122G>T p.Gly41Val	Rv2274c	mazF8	toxin MazF8	SRR1723567
NC_000962	2546710	snp	G	T	T:59 G:0	CDS	-	96/318	32/105	missense_variant c.96C>A p.His32Gln	Rv2274c	mazF8	toxin MazF8	SRR1723567
NC_000962	3137058	snp	G	A	A:30 G:0	CDS	-	167/216	56/71	missense_variant c.167C>T p.Ala56Val	Rv2830c	vapB22	antitoxin VapB22	SRR1723567
NC_000962	3177884	snp	C	A	A:30 C:0	CDS	+	63/264	21/87	synonymous_variant c.63C>A p.Arg21Arg	Rv2866	relG	toxin RelG	SRR1723567
NC_000962	3826501	snp	C	T	T:39 C:0	CDS	+	250/300	84/99	missense_variant c.250C>T p.Arg84Cys	Rv3407	vapB47	antitoxin VapB47	SRR1723567
NC_000962	3137058	snp	G	A	A:74 G:0	CDS	-	167/216	56/71	missense_variant c.167C>T p.Ala56Val	Rv2830c	vapB22	antitoxin VapB22	SRR1019125
NC_000962	3177884	snp	C	A	A:66 C:0	CDS	+	63/264	21/87	synonymous_variant c.63C>A p.Arg21Arg	Rv2866	relG	toxin RelG	SRR1019125
NC_000962	363464	snp	G	A	A:45 G:0	CDS	+	213/228	71/75	synonymous_variant c.213G>A p.Arg71Arg	Rv0298		antitoxin	SRR1723684
NC_000962	2202500	snp	C	T	T:53 C:0	CDS	+	363/450	121/149	synonymous_variant c.363C>T p.His121His	Rv1956	higA	antitoxin HigA	SRR1723684
NC_000962	2546684	snp	C	A	A:55 C:0	CDS	-	122/318	41/105	missense_variant c.122G>T p.Gly41Val	Rv2274c	mazF8	toxin MazF8	SRR1723684
NC_000962	3137058	snp	G	A	A:40 G:0	CDS	-	167/216	56/71	missense_variant c.167C>T p.Ala56Val	Rv2830c	vapB22	antitoxin VapB22	SRR1723684
NC_000962	3177884	snp	C	A	A:51 C:0	CDS	+	63/264	21/87	synonymous_variant c.63C>A p.Arg21Arg	Rv2866	relG	toxin RelG	SRR1723684
NC_000962	3826501	snp	C	T	T:60 C:0	CDS	+	250/300	84/99	missense_variant c.250C>T p.Arg84Cys	Rv3407	vapB47	antitoxin VapB47	SRR1723684
NC_000962	1967844	snp	C	A	A:80 C:0	CDS	+	140/213	47/70	missense_variant c.140C>A p.Ala47Glu	Rv1740	vapB34	antitoxin VapB34	SRR833094
NC_000962	3137058	snp	G	A	A:116 G:0	CDS	-	167/216	56/71	missense_variant c.167C>T p.Ala56Val	Rv2830c	vapB22	antitoxin VapB22	SRR833094
NC_000962	3177884	snp	C	A	A:82 C:0	CDS	+	63/264	21/87	synonymous_variant c.63C>A p.Arg21Arg	Rv2866	relG	toxin RelG	SRR833094
NC_000962	363464	snp	G	A	A:93 G:0	CDS	+	213/228	71/75	synonymous_variant c.213G>A p.Arg71Arg	Rv0298		antitoxin	ERR1873443
NC_000962	2202500	snp	C	T	T:146 C:1	CDS	+	363/450	121/149	synonymous_variant c.363C>T p.His121His	Rv1956	higA	antitoxin HigA	ERR1873443
NC_000962	2546684	snp	C	A	A:133 C:0	CDS	-	122/318	41/105	missense_variant c.122G>T p.Gly41Val	Rv2274c	mazF8	toxin MazF8	ERR1873443
NC_000962	3137058	snp	G	A	A:143 G:0	CDS	-	167/216	56/71	missense_variant c.167C>T p.Ala56Val	Rv2830c	vapB22	antitoxin VapB22	ERR1873443
NC_000962	3177884	snp	C	A	A:146 C:0	CDS	+	63/264	21/87	synonymous_variant c.63C>A p.Arg21Arg	Rv2866	relG	toxin RelG	ERR1873443
NC_000962	2205511	snp	C	T	T:49 C:0	CDS	-	39/273	13/90	synonymous_variant c.39G>A p.Thr13Thr	Rv1962A	vapB35	antitoxin VapB35	SRR8651617
NC_000962	3137058	snp	G	A	A:47 G:0	CDS	-	167/216	56/71	missense_variant c.167C>T p.Ala56Val	Rv2830c	vapB22	antitoxin VapB22	SRR8651617
NC_000962	3177884	snp	C	A	A:60 C:0	CDS	+	63/264	21/87	synonymous_variant c.63C>A p.Arg21Arg	Rv2866	relG	toxin RelG	SRR8651617
NC_000962	697606	snp	G	A	A:91 G:0	CDS	-	195/237	65/78	synonymous_variant c.195C>T p.Asp65Asp	Rv0599c	vapB27	antitoxin VapB27	ERR245822
NC_000962	710997	snp	G	A	A:111 G:0	CDS	+	216/228	72/75	synonymous_variant c.216G>A p.Glu72Glu	Rv0616A	vapB29	antitoxin VapB29	ERR245822
NC_000962	1014815	snp	T	G	G:179 T:0	CDS	+	135/180	45/59	missense_variant c.135T>G p.His45Gln	Rv0909		antitoxin	ERR245822
NC_000962	2402527	snp	T	C	C:151 T:0	CDS	-	196/216	66/71	missense_variant c.196A>G p.Ile66Val	Rv2142A	parD2	antitoxin ParD2	ERR245822
NC_000962	2925683	snp	G	A	A:103 G:0	CDS	+	192/246	64/81	synonymous_variant c.192G>A p.Leu64Leu	Rv2595	vapB40	antitoxin VapB40	ERR245822
NC_000962	3137058	snp	G	A	A:67 G:0	CDS	-	167/216	56/71	missense_variant c.167C>T p.Ala56Val	Rv2830c	vapB22	antitoxin VapB22	ERR245822
NC_000962	3177884	snp	C	A	A:87 C:0	CDS	+	63/264	21/87	synonymous_variant c.63C>A p.Arg21Arg	Rv2866	relG	toxin RelG	ERR245822
NC_000962	3771123	snp	C	T	T:109 C:0	CDS	+	79/258	27/85	missense_variant c.79C>T p.Arg27Trp	Rv3358	relK	toxin RelK	ERR245822
NC_000962	697606	snp	G	A	A:53 G:0	CDS	-	195/237	65/78	synonymous_variant c.195C>T p.Asp65Asp	Rv0599c	vapB27	antitoxin VapB27	ERR245820
NC_000962	1014815	snp	T	G	G:115 T:0	CDS	+	135/180	45/59	missense_variant c.135T>G p.His45Gln	Rv0909		antitoxin	ERR245820
NC_000962	2925683	snp	G	A	A:63 G:1	CDS	+	192/246	64/81	synonymous_variant c.192G>A p.Leu64Leu	Rv2595	vapB40	antitoxin VapB40	ERR245820
NC_000962	3137058	snp	G	A	A:50 G:0	CDS	-	167/216	56/71	missense_variant c.167C>T p.Ala56Val	Rv2830c	vapB22	antitoxin VapB22	ERR245820
NC_000962	3177884	snp	C	A	A:55 C:0	CDS	+	63/264	21/87	synonymous_variant c.63C>A p.Arg21Arg	Rv2866	relG	toxin RelG	ERR245820
NC_000962	3771123	snp	C	T	T:88 C:0	CDS	+	79/258	27/85	missense_variant c.79C>T p.Arg27Trp	Rv3358	relK	toxin RelK	ERR245820
NC_000962	3137058	snp	G	A	A:93 G:0	CDS	-	167/216	56/71	missense_variant c.167C>T p.Ala56Val	Rv2830c	vapB22	antitoxin VapB22	ERR3340724
NC_000962	3177884	snp	C	A	A:97 C:0	CDS	+	63/264	21/87	synonymous_variant c.63C>A p.Arg21Arg	Rv2866	relG	toxin RelG	ERR3340724
NC_000962	1967844	snp	C	A	A:66 C:1	CDS	+	140/213	47/70	missense_variant c.140C>A p.Ala47Glu	Rv1740	vapB34	antitoxin VapB34	SRR1019134
NC_000962	3137058	snp	G	A	A:70 G:0	CDS	-	167/216	56/71	missense_variant c.167C>T p.Ala56Val	Rv2830c	vapB22	antitoxin VapB22	SRR1019134
NC_000962	3177884	snp	C	A	A:77 C:0	CDS	+	63/264	21/87	synonymous_variant c.63C>A p.Arg21Arg	Rv2866	relG	toxin RelG	SRR1019134
NC_000962	363464	snp	G	A	A:50 G:0	CDS	+	213/228	71/75	synonymous_variant c.213G>A p.Arg71Arg	Rv0298		antitoxin	SRR1723806
NC_000962	2202500	snp	C	T	T:51 C:0	CDS	+	363/450	121/149	synonymous_variant c.363C>T p.His121His	Rv1956	higA	antitoxin HigA	SRR1723806
NC_000962	2546684	snp	C	A	A:59 C:0	CDS	-	122/318	41/105	missense_variant c.122G>T p.Gly41Val	Rv2274c	mazF8	toxin MazF8	SRR1723806
NC_000962	3137058	snp	G	A	A:41 G:0	CDS	-	167/216	56/71	missense_variant c.167C>T p.Ala56Val	Rv2830c	vapB22	antitoxin VapB22	SRR1723806
NC_000962	3177884	snp	C	A	A:46 C:0	CDS	+	63/264	21/87	synonymous_variant c.63C>A p.Arg21Arg	Rv2866	relG	toxin RelG	SRR1723806
NC_000962	3826501	snp	C	T	T:62 C:0	CDS	+	250/300	84/99	missense_variant c.250C>T p.Arg84Cys	Rv3407	vapB47	antitoxin VapB47	SRR1723806
NC_000962	2202582	snp	G	T	T:68 G:0	CDS	+	445/450	149/149	missense_variant c.445G>T p.Ala149Ser	Rv1956	higA	antitoxin HigA	SRR833148
NC_000962	3137058	snp	G	A	A:114 G:0	CDS	-	167/216	56/71	missense_variant c.167C>T p.Ala56Val	Rv2830c	vapB22	antitoxin VapB22	SRR833148
NC_000962	3177884	snp	C	A	A:107 C:0	CDS	+	63/264	21/87	synonymous_variant c.63C>A p.Arg21Arg	Rv2866	relG	toxin RelG	SRR833148
NC_000962	4140319	snp	G	A	A:110 G:0	CDS	-	145/225	49/74	missense_variant c.145C>T p.Arg49Cys	Rv3697A	vapB48	antitoxin VapB48	SRR833148
NC_000962	363464	snp	G	A	A:104 G:0	CDS	+	213/228	71/75	synonymous_variant c.213G>A p.Arg71Arg	Rv0298		antitoxin	ERR1873497
NC_000962	2202500	snp	C	T	T:119 C:0	CDS	+	363/450	121/149	synonymous_variant c.363C>T p.His121His	Rv1956	higA	antitoxin HigA	ERR1873497
NC_000962	2546684	snp	C	A	A:115 C:0	CDS	-	122/318	41/105	missense_variant c.122G>T p.Gly41Val	Rv2274c	mazF8	toxin MazF8	ERR1873497
NC_000962	3137058	snp	G	A	A:113 G:0	CDS	-	167/216	56/71	missense_variant c.167C>T p.Ala56Val	Rv2830c	vapB22	antitoxin VapB22	ERR1873497
NC_000962	3177884	snp	C	A	A:120 C:0	CDS	+	63/264	21/87	synonymous_variant c.63C>A p.Arg21Arg	Rv2866	relG	toxin RelG	ERR1873497
NC_000962	2868659	snp	C	G	G:164 C:1	CDS	+	54/258	18/85	synonymous_variant c.54C>G p.Ala18Ala	Rv2547	vapB19	antitoxin VapB19	ERR037506
NC_000962	3137058	snp	G	A	A:138 G:0	CDS	-	167/216	56/71	missense_variant c.167C>T p.Ala56Val	Rv2830c	vapB22	antitoxin VapB22	ERR037506
NC_000962	3177884	snp	C	A	A:156 C:0	CDS	+	63/264	21/87	synonymous_variant c.63C>A p.Arg21Arg	Rv2866	relG	toxin RelG	ERR037506
NC_000962	363464	snp	G	A	A:73 G:0	CDS	+	213/228	71/75	synonymous_variant c.213G>A p.Arg71Arg	Rv0298		antitoxin	ERR1034643
NC_000962	2202500	snp	C	T	T:72 C:0	CDS	+	363/450	121/149	synonymous_variant c.363C>T p.His121His	Rv1956	higA	antitoxin HigA	ERR1034643
NC_000962	2546684	snp	C	A	A:104 C:0	CDS	-	122/318	41/105	missense_variant c.122G>T p.Gly41Val	Rv2274c	mazF8	toxin MazF8	ERR1034643
NC_000962	3137058	snp	G	A	A:86 G:0	CDS	-	167/216	56/71	missense_variant c.167C>T p.Ala56Val	Rv2830c	vapB22	antitoxin VapB22	ERR1034643
NC_000962	3177884	snp	C	A	A:82 C:0	CDS	+	63/264	21/87	synonymous_variant c.63C>A p.Arg21Arg	Rv2866	relG	toxin RelG	ERR1034643
NC_000962	289253	snp	C	T	T:88 C:0	CDS	+	150/234	50/77	synonymous_variant c.150C>T p.Asp50Asp	Rv0239	vapB24	antitoxin VapB24	ERR2145489
NC_000962	363563	snp	G	A	A:102 G:0	CDS	+	88/303	30/100	missense_variant c.88G>A p.Ala30Thr	Rv0299		toxin	ERR2145489
NC_000962	2087652	snp	C	T	T:124 C:0	CDS	-	1/396	1/131	initiator_codon_variant c.1G>A p.Val1?	Rv1839c	vapB13	antitoxin VapB13	ERR2145489
NC_000962	2854891	snp	T	C	C:102 T:0	CDS	-	17/225	6/74	missense_variant c.17A>G p.Gln6Arg	Rv2530A	vapB39	antitoxin VapB39	ERR2145489
NC_000962	3137058	snp	G	A	A:102 G:0	CDS	-	167/216	56/71	missense_variant c.167C>T p.Ala56Val	Rv2830c	vapB22	antitoxin VapB22	ERR2145489
NC_000962	3177884	snp	C	A	A:118 C:0	CDS	+	63/264	21/87	synonymous_variant c.63C>A p.Arg21Arg	Rv2866	relG	toxin RelG	ERR2145489
NC_000962	3183174	snp	C	T	T:113 C:0	CDS	+	37/258	13/85	missense_variant c.37C>T p.Arg13Cys	Rv2871	vapB43	antitoxin VapB43	ERR2145489
NC_000962	363464	snp	G	A	A:39 G:0	CDS	+	213/228	71/75	synonymous_variant c.213G>A p.Arg71Arg	Rv0298		antitoxin	SRR1723665
NC_000962	2202500	snp	C	T	T:32 C:0	CDS	+	363/450	121/149	synonymous_variant c.363C>T p.His121His	Rv1956	higA	antitoxin HigA	SRR1723665
NC_000962	2546684	snp	C	A	A:34 C:1	CDS	-	122/318	41/105	missense_variant c.122G>T p.Gly41Val	Rv2274c	mazF8	toxin MazF8	SRR1723665
NC_000962	3137058	snp	G	A	A:27 G:0	CDS	-	167/216	56/71	missense_variant c.167C>T p.Ala56Val	Rv2830c	vapB22	antitoxin VapB22	SRR1723665
NC_000962	3177884	snp	C	A	A:31 C:0	CDS	+	63/264	21/87	synonymous_variant c.63C>A p.Arg21Arg	Rv2866	relG	toxin RelG	SRR1723665
NC_000962	3826501	snp	C	T	T:38 C:0	CDS	+	250/300	84/99	missense_variant c.250C>T p.Arg84Cys	Rv3407	vapB47	antitoxin VapB47	SRR1723665
NC_000962	2868659	snp	C	G	G:263 C:0	CDS	+	54/258	18/85	synonymous_variant c.54C>G p.Ala18Ala	Rv2547	vapB19	antitoxin VapB19	ERR245769
NC_000962	3137058	snp	G	A	A:232 G:0	CDS	-	167/216	56/71	missense_variant c.167C>T p.Ala56Val	Rv2830c	vapB22	antitoxin VapB22	ERR245769
NC_000962	3177884	snp	C	A	A:175 C:0	CDS	+	63/264	21/87	synonymous_variant c.63C>A p.Arg21Arg	Rv2866	relG	toxin RelG	ERR245769
NC_000962	363464	snp	G	A	A:63 G:0	CDS	+	213/228	71/75	synonymous_variant c.213G>A p.Arg71Arg	Rv0298		antitoxin	SRR1723723
NC_000962	1231060	snp	C	A	A:60 C:1	CDS	-	232/321	78/106	missense_variant c.232G>T p.Ala78Ser	Rv1103c	mazE3	antitoxin MazE3	SRR1723723
NC_000962	1967828	snp	A	G	G:56 A:1	CDS	+	124/213	42/70	missense_variant c.124A>G p.Ile42Val	Rv1740	vapB34	antitoxin VapB34	SRR1723723
NC_000962	2202500	snp	C	T	T:59 C:0	CDS	+	363/450	121/149	synonymous_variant c.363C>T p.His121His	Rv1956	higA	antitoxin HigA	SRR1723723
NC_000962	2546684	snp	C	A	A:70 C:0	CDS	-	122/318	41/105	missense_variant c.122G>T p.Gly41Val	Rv2274c	mazF8	toxin MazF8	SRR1723723
NC_000962	3137058	snp	G	A	A:62 G:0	CDS	-	167/216	56/71	missense_variant c.167C>T p.Ala56Val	Rv2830c	vapB22	antitoxin VapB22	SRR1723723
NC_000962	3177884	snp	C	A	A:49 C:0	CDS	+	63/264	21/87	synonymous_variant c.63C>A p.Arg21Arg	Rv2866	relG	toxin RelG	SRR1723723
NC_000962	3826501	snp	C	T	T:65 C:0	CDS	+	250/300	84/99	missense_variant c.250C>T p.Arg84Cys	Rv3407	vapB47	antitoxin VapB47	SRR1723723
NC_000962	677788	snp	G	T	T:20 G:0	CDS	+	79/216	27/71	stop_gained c.79G>T p.Glu27*	Rv0581	vapB26	antitoxin VapB26	SRR1724005
NC_000962	753562	snp	A	G	G:25 A:0	CDS	-	56/156	19/51	missense_variant c.56T>C p.Ile19Thr	Rv0657c	vapB6	antitoxin VapB6	SRR1724005
NC_000962	3137058	snp	G	A	A:37 G:0	CDS	-	167/216	56/71	missense_variant c.167C>T p.Ala56Val	Rv2830c	vapB22	antitoxin VapB22	SRR1724005
NC_000962	3177884	snp	C	A	A:14 C:0	CDS	+	63/264	21/87	synonymous_variant c.63C>A p.Arg21Arg	Rv2866	relG	toxin RelG	SRR1724005
NC_000962	363464	snp	G	A	A:45 G:0	CDS	+	213/228	71/75	synonymous_variant c.213G>A p.Arg71Arg	Rv0298		antitoxin	SRR1723708
NC_000962	2202500	snp	C	T	T:67 C:0	CDS	+	363/450	121/149	synonymous_variant c.363C>T p.His121His	Rv1956	higA	antitoxin HigA	SRR1723708
NC_000962	2546684	snp	C	A	A:67 C:0	CDS	-	122/318	41/105	missense_variant c.122G>T p.Gly41Val	Rv2274c	mazF8	toxin MazF8	SRR1723708
NC_000962	3137058	snp	G	A	A:47 G:0	CDS	-	167/216	56/71	missense_variant c.167C>T p.Ala56Val	Rv2830c	vapB22	antitoxin VapB22	SRR1723708
NC_000962	3177884	snp	C	A	A:47 C:0	CDS	+	63/264	21/87	synonymous_variant c.63C>A p.Arg21Arg	Rv2866	relG	toxin RelG	SRR1723708
NC_000962	3771245	snp	G	T	T:66 G:0	CDS	+	201/258	67/85	synonymous_variant c.201G>T p.Leu67Leu	Rv3358	relK	toxin RelK	SRR1723708
NC_000962	3826501	snp	C	T	T:68 C:0	CDS	+	250/300	84/99	missense_variant c.250C>T p.Arg84Cys	Rv3407	vapB47	antitoxin VapB47	SRR1723708
NC_000962	3137058	snp	G	A	A:151 G:0	CDS	-	167/216	56/71	missense_variant c.167C>T p.Ala56Val	Rv2830c	vapB22	antitoxin VapB22	ERR3340717
NC_000962	3177884	snp	C	A	A:146 C:0	CDS	+	63/264	21/87	synonymous_variant c.63C>A p.Arg21Arg	Rv2866	relG	toxin RelG	ERR3340717
NC_000962	289253	snp	C	T	T:38 C:1	CDS	+	150/234	50/77	synonymous_variant c.150C>T p.Asp50Asp	Rv0239	vapB24	antitoxin VapB24	ERR245819
NC_000962	363467	snp	G	A	A:71 G:0	CDS	+	216/228	72/75	synonymous_variant c.216G>A p.Ala72Ala	Rv0298		antitoxin	ERR245819
NC_000962	363563	snp	G	A	A:71 G:0	CDS	+	88/303	30/100	missense_variant c.88G>A p.Ala30Thr	Rv0299		toxin	ERR245819
NC_000962	2087652	snp	C	T	T:121 C:0	CDS	-	1/396	1/131	initiator_codon_variant c.1G>A p.Val1?	Rv1839c	vapB13	antitoxin VapB13	ERR245819
NC_000962	2205371	snp	A	C	C:74 A:0	CDS	-	179/273	60/90	missense_variant c.179T>G p.Val60Gly	Rv1962A	vapB35	antitoxin VapB35	ERR245819
NC_000962	3137058	snp	G	A	A:41 G:0	CDS	-	167/216	56/71	missense_variant c.167C>T p.Ala56Val	Rv2830c	vapB22	antitoxin VapB22	ERR245819
NC_000962	3177884	snp	C	A	A:43 C:0	CDS	+	63/264	21/87	synonymous_variant c.63C>A p.Arg21Arg	Rv2866	relG	toxin RelG	ERR245819
NC_000962	1686352	snp	C	T	T:116 C:0	CDS	+	82/303	28/100	missense_variant c.82C>T p.Arg28Cys	Rv1494	mazE4	antitoxin MazE4	ERR3340743
NC_000962	3137058	snp	G	A	A:128 G:0	CDS	-	167/216	56/71	missense_variant c.167C>T p.Ala56Val	Rv2830c	vapB22	antitoxin VapB22	ERR3340743
NC_000962	3177884	snp	C	A	A:106 C:0	CDS	+	63/264	21/87	synonymous_variant c.63C>A p.Arg21Arg	Rv2866	relG	toxin RelG	ERR3340743
NC_000962	363464	snp	G	A	A:87 G:1	CDS	+	213/228	71/75	synonymous_variant c.213G>A p.Arg71Arg	Rv0298		antitoxin	SRR8651606
NC_000962	2202500	snp	C	T	T:98 C:0	CDS	+	363/450	121/149	synonymous_variant c.363C>T p.His121His	Rv1956	higA	antitoxin HigA	SRR8651606
NC_000962	2546684	snp	C	A	A:110 C:0	CDS	-	122/318	41/105	missense_variant c.122G>T p.Gly41Val	Rv2274c	mazF8	toxin MazF8	SRR8651606
NC_000962	3137058	snp	G	A	A:99 G:0	CDS	-	167/216	56/71	missense_variant c.167C>T p.Ala56Val	Rv2830c	vapB22	antitoxin VapB22	SRR8651606
NC_000962	3177884	snp	C	A	A:82 C:0	CDS	+	63/264	21/87	synonymous_variant c.63C>A p.Arg21Arg	Rv2866	relG	toxin RelG	SRR8651606
NC_000962	363464	snp	G	A	A:49 G:0	CDS	+	213/228	71/75	synonymous_variant c.213G>A p.Arg71Arg	Rv0298		antitoxin	SRR1723623
NC_000962	2202500	snp	C	T	T:51 C:0	CDS	+	363/450	121/149	synonymous_variant c.363C>T p.His121His	Rv1956	higA	antitoxin HigA	SRR1723623
NC_000962	2546684	snp	C	A	A:58 C:0	CDS	-	122/318	41/105	missense_variant c.122G>T p.Gly41Val	Rv2274c	mazF8	toxin MazF8	SRR1723623
NC_000962	3137058	snp	G	A	A:53 G:0	CDS	-	167/216	56/71	missense_variant c.167C>T p.Ala56Val	Rv2830c	vapB22	antitoxin VapB22	SRR1723623
NC_000962	3177884	snp	C	A	A:41 C:0	CDS	+	63/264	21/87	synonymous_variant c.63C>A p.Arg21Arg	Rv2866	relG	toxin RelG	SRR1723623
NC_000962	3826501	snp	C	T	T:59 C:0	CDS	+	250/300	84/99	missense_variant c.250C>T p.Arg84Cys	Rv3407	vapB47	antitoxin VapB47	SRR1723623
NC_000962	363508	snp	C	T	T:65 C:0	CDS	+	33/303	11/100	synonymous_variant c.33C>T p.Arg11Arg	Rv0299		toxin	ERR245825
NC_000962	697606	snp	G	A	A:42 G:0	CDS	-	195/237	65/78	synonymous_variant c.195C>T p.Asp65Asp	Rv0599c	vapB27	antitoxin VapB27	ERR245825
NC_000962	1014815	snp	T	G	G:184 T:1	CDS	+	135/180	45/59	missense_variant c.135T>G p.His45Gln	Rv0909		antitoxin	ERR245825
NC_000962	2925683	snp	G	A	A:59 G:1	CDS	+	192/246	64/81	synonymous_variant c.192G>A p.Leu64Leu	Rv2595	vapB40	antitoxin VapB40	ERR245825
NC_000962	3137058	snp	G	A	A:45 G:1	CDS	-	167/216	56/71	missense_variant c.167C>T p.Ala56Val	Rv2830c	vapB22	antitoxin VapB22	ERR245825
NC_000962	3177884	snp	C	A	A:56 C:0	CDS	+	63/264	21/87	synonymous_variant c.63C>A p.Arg21Arg	Rv2866	relG	toxin RelG	ERR245825
NC_000962	3771123	snp	C	T	T:102 C:0	CDS	+	79/258	27/85	missense_variant c.79C>T p.Arg27Trp	Rv3358	relK	toxin RelK	ERR245825
NC_000962	363464	snp	G	A	A:51 G:0	CDS	+	213/228	71/75	synonymous_variant c.213G>A p.Arg71Arg	Rv0298		antitoxin	SRR1723624
NC_000962	2202500	snp	C	T	T:59 C:0	CDS	+	363/450	121/149	synonymous_variant c.363C>T p.His121His	Rv1956	higA	antitoxin HigA	SRR1723624
NC_000962	2546684	snp	C	A	A:61 C:0	CDS	-	122/318	41/105	missense_variant c.122G>T p.Gly41Val	Rv2274c	mazF8	toxin MazF8	SRR1723624
NC_000962	3137058	snp	G	A	A:50 G:0	CDS	-	167/216	56/71	missense_variant c.167C>T p.Ala56Val	Rv2830c	vapB22	antitoxin VapB22	SRR1723624
NC_000962	3177884	snp	C	A	A:48 C:0	CDS	+	63/264	21/87	synonymous_variant c.63C>A p.Arg21Arg	Rv2866	relG	toxin RelG	SRR1723624
NC_000962	3826501	snp	C	T	T:59 C:0	CDS	+	250/300	84/99	missense_variant c.250C>T p.Arg84Cys	Rv3407	vapB47	antitoxin VapB47	SRR1723624
NC_000962	2202582	snp	G	T	T:42 G:1	CDS	+	445/450	149/149	missense_variant c.445G>T p.Ala149Ser	Rv1956	higA	antitoxin HigA	SRR1723969
NC_000962	3137058	snp	G	A	A:57 G:0	CDS	-	167/216	56/71	missense_variant c.167C>T p.Ala56Val	Rv2830c	vapB22	antitoxin VapB22	SRR1723969
NC_000962	3177884	snp	C	A	A:57 C:0	CDS	+	63/264	21/87	synonymous_variant c.63C>A p.Arg21Arg	Rv2866	relG	toxin RelG	SRR1723969
NC_000962	4140319	snp	G	A	A:70 G:0	CDS	-	145/225	49/74	missense_variant c.145C>T p.Arg49Cys	Rv3697A	vapB48	antitoxin VapB48	SRR1723969
NC_000962	2202582	snp	G	T	T:48 G:0	CDS	+	445/450	149/149	missense_variant c.445G>T p.Ala149Ser	Rv1956	higA	antitoxin HigA	SRR1723971
NC_000962	3137058	snp	G	A	A:47 G:0	CDS	-	167/216	56/71	missense_variant c.167C>T p.Ala56Val	Rv2830c	vapB22	antitoxin VapB22	SRR1723971
NC_000962	3177884	snp	C	A	A:42 C:0	CDS	+	63/264	21/87	synonymous_variant c.63C>A p.Arg21Arg	Rv2866	relG	toxin RelG	SRR1723971
NC_000962	4140319	snp	G	A	A:54 G:0	CDS	-	145/225	49/74	missense_variant c.145C>T p.Arg49Cys	Rv3697A	vapB48	antitoxin VapB48	SRR1723971
NC_000962	1686352	snp	C	T	T:132 C:0	CDS	+	82/303	28/100	missense_variant c.82C>T p.Arg28Cys	Rv1494	mazE4	antitoxin MazE4	ERR3340714
NC_000962	3137058	snp	G	A	A:135 G:0	CDS	-	167/216	56/71	missense_variant c.167C>T p.Ala56Val	Rv2830c	vapB22	antitoxin VapB22	ERR3340714
NC_000962	3177884	snp	C	A	A:109 C:0	CDS	+	63/264	21/87	synonymous_variant c.63C>A p.Arg21Arg	Rv2866	relG	toxin RelG	ERR3340714
NC_000962	363464	snp	G	A	A:205 G:1	CDS	+	213/228	71/75	synonymous_variant c.213G>A p.Arg71Arg	Rv0298		antitoxin	SRR833016
NC_000962	2202500	snp	C	T	T:125 C:0	CDS	+	363/450	121/149	synonymous_variant c.363C>T p.His121His	Rv1956	higA	antitoxin HigA	SRR833016
NC_000962	2546684	snp	C	A	A:150 C:1	CDS	-	122/318	41/105	missense_variant c.122G>T p.Gly41Val	Rv2274c	mazF8	toxin MazF8	SRR833016
NC_000962	3137058	snp	G	A	A:188 G:0	CDS	-	167/216	56/71	missense_variant c.167C>T p.Ala56Val	Rv2830c	vapB22	antitoxin VapB22	SRR833016
NC_000962	3177884	snp	C	A	A:185 C:0	CDS	+	63/264	21/87	synonymous_variant c.63C>A p.Arg21Arg	Rv2866	relG	toxin RelG	SRR833016
NC_000962	3826501	snp	C	T	T:175 C:0	CDS	+	250/300	84/99	missense_variant c.250C>T p.Arg84Cys	Rv3407	vapB47	antitoxin VapB47	SRR833016
NC_000962	363464	snp	G	A	A:66 G:0	CDS	+	213/228	71/75	synonymous_variant c.213G>A p.Arg71Arg	Rv0298		antitoxin	SRR1019136
NC_000962	2202500	snp	C	T	T:83 C:0	CDS	+	363/450	121/149	synonymous_variant c.363C>T p.His121His	Rv1956	higA	antitoxin HigA	SRR1019136
NC_000962	2546684	snp	C	A	A:69 C:0	CDS	-	122/318	41/105	missense_variant c.122G>T p.Gly41Val	Rv2274c	mazF8	toxin MazF8	SRR1019136
NC_000962	2546707	snp	T	C	C:68 T:0	CDS	-	99/318	33/105	missense_variant c.99A>G p.Ile33Met	Rv2274c	mazF8	toxin MazF8	SRR1019136
NC_000962	3137058	snp	G	A	A:53 G:0	CDS	-	167/216	56/71	missense_variant c.167C>T p.Ala56Val	Rv2830c	vapB22	antitoxin VapB22	SRR1019136
NC_000962	3177884	snp	C	A	A:63 C:0	CDS	+	63/264	21/87	synonymous_variant c.63C>A p.Arg21Arg	Rv2866	relG	toxin RelG	SRR1019136
NC_000962	3826501	snp	C	T	T:95 C:0	CDS	+	250/300	84/99	missense_variant c.250C>T p.Arg84Cys	Rv3407	vapB47	antitoxin VapB47	SRR1019136
NC_000962	710817	snp	C	T	T:28 C:0	CDS	+	36/228	12/75	synonymous_variant c.36C>T p.His12His	Rv0616A	vapB29	antitoxin VapB29	SRR1723934
NC_000962	753556	snp	G	T	T:28 G:0	CDS	-	62/156	21/51	missense_variant c.62C>A p.Ala21Asp	Rv0657c	vapB6	antitoxin VapB6	SRR1723934
NC_000962	2205511	snp	C	T	T:63 C:0	CDS	-	39/273	13/90	synonymous_variant c.39G>A p.Thr13Thr	Rv1962A	vapB35	antitoxin VapB35	SRR1723934
NC_000962	3137058	snp	G	A	A:14 G:0	CDS	-	167/216	56/71	missense_variant c.167C>T p.Ala56Val	Rv2830c	vapB22	antitoxin VapB22	SRR1723934
NC_000962	3177884	snp	C	A	A:18 C:0	CDS	+	63/264	21/87	synonymous_variant c.63C>A p.Arg21Arg	Rv2866	relG	toxin RelG	SRR1723934
NC_000962	2202582	snp	G	T	T:57 G:1	CDS	+	445/450	149/149	missense_variant c.445G>T p.Ala149Ser	Rv1956	higA	antitoxin HigA	ERR2179653
NC_000962	3137058	snp	G	A	A:38 G:0	CDS	-	167/216	56/71	missense_variant c.167C>T p.Ala56Val	Rv2830c	vapB22	antitoxin VapB22	ERR2179653
NC_000962	3177884	snp	C	A	A:39 C:0	CDS	+	63/264	21/87	synonymous_variant c.63C>A p.Arg21Arg	Rv2866	relG	toxin RelG	ERR2179653
NC_000962	4140319	snp	G	A	A:49 G:0	CDS	-	145/225	49/74	missense_variant c.145C>T p.Arg49Cys	Rv3697A	vapB48	antitoxin VapB48	ERR2179653
NC_000962	2976830	snp	T	A	A:54 T:0	CDS	-	80/324	27/107	missense_variant c.80A>T p.Gln27Leu	Rv2653c		toxin	SRR833127
NC_000962	3137058	snp	G	A	A:146 G:0	CDS	-	167/216	56/71	missense_variant c.167C>T p.Ala56Val	Rv2830c	vapB22	antitoxin VapB22	SRR833127
NC_000962	3177884	snp	C	A	A:128 C:0	CDS	+	63/264	21/87	synonymous_variant c.63C>A p.Arg21Arg	Rv2866	relG	toxin RelG	SRR833127
NC_000962	363464	snp	G	A	A:46 G:0	CDS	+	213/228	71/75	synonymous_variant c.213G>A p.Arg71Arg	Rv0298		antitoxin	SRR1181061
NC_000962	2202500	snp	C	T	T:44 C:0	CDS	+	363/450	121/149	synonymous_variant c.363C>T p.His121His	Rv1956	higA	antitoxin HigA	SRR1181061
NC_000962	2546684	snp	C	A	A:52 C:1	CDS	-	122/318	41/105	missense_variant c.122G>T p.Gly41Val	Rv2274c	mazF8	toxin MazF8	SRR1181061
NC_000962	3137058	snp	G	A	A:42 G:0	CDS	-	167/216	56/71	missense_variant c.167C>T p.Ala56Val	Rv2830c	vapB22	antitoxin VapB22	SRR1181061
NC_000962	3177884	snp	C	A	A:67 C:0	CDS	+	63/264	21/87	synonymous_variant c.63C>A p.Arg21Arg	Rv2866	relG	toxin RelG	SRR1181061
NC_000962	3550092	snp	C	A	A:58 C:0	CDS	-	52/453	18/150	missense_variant c.52G>T p.Val18Phe	Rv3181c		antitoxin VapB45	SRR1181061
NC_000962	3826501	snp	C	T	T:58 C:0	CDS	+	250/300	84/99	missense_variant c.250C>T p.Arg84Cys	Rv3407	vapB47	antitoxin VapB47	SRR1181061
NC_000962	363464	snp	G	A	A:78 G:0	CDS	+	213/228	71/75	synonymous_variant c.213G>A p.Arg71Arg	Rv0298		antitoxin	ERR1873485
NC_000962	2202500	snp	C	T	T:122 C:0	CDS	+	363/450	121/149	synonymous_variant c.363C>T p.His121His	Rv1956	higA	antitoxin HigA	ERR1873485
NC_000962	2546684	snp	C	A	A:135 C:0	CDS	-	122/318	41/105	missense_variant c.122G>T p.Gly41Val	Rv2274c	mazF8	toxin MazF8	ERR1873485
NC_000962	3137058	snp	G	A	A:101 G:0	CDS	-	167/216	56/71	missense_variant c.167C>T p.Ala56Val	Rv2830c	vapB22	antitoxin VapB22	ERR1873485
NC_000962	3177884	snp	C	A	A:98 C:0	CDS	+	63/264	21/87	synonymous_variant c.63C>A p.Arg21Arg	Rv2866	relG	toxin RelG	ERR1873485
NC_000962	2868659	snp	C	G	G:108 C:0	CDS	+	54/258	18/85	synonymous_variant c.54C>G p.Ala18Ala	Rv2547	vapB19	antitoxin VapB19	ERR245821
NC_000962	3137058	snp	G	A	A:66 G:0	CDS	-	167/216	56/71	missense_variant c.167C>T p.Ala56Val	Rv2830c	vapB22	antitoxin VapB22	ERR245821
NC_000962	3177884	snp	C	A	A:74 C:0	CDS	+	63/264	21/87	synonymous_variant c.63C>A p.Arg21Arg	Rv2866	relG	toxin RelG	ERR245821
NC_000962	363464	snp	G	A	A:39 G:0	CDS	+	213/228	71/75	synonymous_variant c.213G>A p.Arg71Arg	Rv0298		antitoxin	SRR1723794
NC_000962	2202500	snp	C	T	T:59 C:0	CDS	+	363/450	121/149	synonymous_variant c.363C>T p.His121His	Rv1956	higA	antitoxin HigA	SRR1723794
NC_000962	2546684	snp	C	A	A:59 C:0	CDS	-	122/318	41/105	missense_variant c.122G>T p.Gly41Val	Rv2274c	mazF8	toxin MazF8	SRR1723794
NC_000962	3137058	snp	G	A	A:31 G:0	CDS	-	167/216	56/71	missense_variant c.167C>T p.Ala56Val	Rv2830c	vapB22	antitoxin VapB22	SRR1723794
NC_000962	3177884	snp	C	A	A:28 C:0	CDS	+	63/264	21/87	synonymous_variant c.63C>A p.Arg21Arg	Rv2866	relG	toxin RelG	SRR1723794
NC_000962	3826501	snp	C	T	T:64 C:0	CDS	+	250/300	84/99	missense_variant c.250C>T p.Arg84Cys	Rv3407	vapB47	antitoxin VapB47	SRR1723794
NC_000962	3137058	snp	G	A	A:118 G:0	CDS	-	167/216	56/71	missense_variant c.167C>T p.Ala56Val	Rv2830c	vapB22	antitoxin VapB22	SRR833167
NC_000962	3177884	snp	C	A	A:124 C:0	CDS	+	63/264	21/87	synonymous_variant c.63C>A p.Arg21Arg	Rv2866	relG	toxin RelG	SRR833167
NC_000962	363464	snp	G	A	A:43 G:0	CDS	+	213/228	71/75	synonymous_variant c.213G>A p.Arg71Arg	Rv0298		antitoxin	SRR1723473
NC_000962	2201808	snp	C	G	G:65 C:0	CDS	+	90/378	30/125	missense_variant c.90C>G p.Asp30Glu	Rv1955	higB	toxin HigB	SRR1723473
NC_000962	2202500	snp	C	T	T:47 C:1	CDS	+	363/450	121/149	synonymous_variant c.363C>T p.His121His	Rv1956	higA	antitoxin HigA	SRR1723473
NC_000962	2546684	snp	C	A	A:65 C:0	CDS	-	122/318	41/105	missense_variant c.122G>T p.Gly41Val	Rv2274c	mazF8	toxin MazF8	SRR1723473
NC_000962	3137058	snp	G	A	A:47 G:0	CDS	-	167/216	56/71	missense_variant c.167C>T p.Ala56Val	Rv2830c	vapB22	antitoxin VapB22	SRR1723473
NC_000962	3177884	snp	C	A	A:47 C:0	CDS	+	63/264	21/87	synonymous_variant c.63C>A p.Arg21Arg	Rv2866	relG	toxin RelG	SRR1723473
NC_000962	3137058	snp	G	A	A:105 G:0	CDS	-	167/216	56/71	missense_variant c.167C>T p.Ala56Val	Rv2830c	vapB22	antitoxin VapB22	SRR833049
NC_000962	3177884	snp	C	A	A:134 C:0	CDS	+	63/264	21/87	synonymous_variant c.63C>A p.Arg21Arg	Rv2866	relG	toxin RelG	SRR833049
NC_000962	363464	snp	G	A	A:52 G:0	CDS	+	213/228	71/75	synonymous_variant c.213G>A p.Arg71Arg	Rv0298		antitoxin	SRR1723722
NC_000962	1231060	snp	C	A	A:60 C:0	CDS	-	232/321	78/106	missense_variant c.232G>T p.Ala78Ser	Rv1103c	mazE3	antitoxin MazE3	SRR1723722
NC_000962	1967828	snp	A	G	G:57 A:1	CDS	+	124/213	42/70	missense_variant c.124A>G p.Ile42Val	Rv1740	vapB34	antitoxin VapB34	SRR1723722
NC_000962	2202500	snp	C	T	T:48 C:0	CDS	+	363/450	121/149	synonymous_variant c.363C>T p.His121His	Rv1956	higA	antitoxin HigA	SRR1723722
NC_000962	2546684	snp	C	A	A:75 C:0	CDS	-	122/318	41/105	missense_variant c.122G>T p.Gly41Val	Rv2274c	mazF8	toxin MazF8	SRR1723722
NC_000962	3137058	snp	G	A	A:52 G:0	CDS	-	167/216	56/71	missense_variant c.167C>T p.Ala56Val	Rv2830c	vapB22	antitoxin VapB22	SRR1723722
NC_000962	3177884	snp	C	A	A:47 C:0	CDS	+	63/264	21/87	synonymous_variant c.63C>A p.Arg21Arg	Rv2866	relG	toxin RelG	SRR1723722
NC_000962	3826501	snp	C	T	T:68 C:1	CDS	+	250/300	84/99	missense_variant c.250C>T p.Arg84Cys	Rv3407	vapB47	antitoxin VapB47	SRR1723722
NC_000962	3137058	snp	G	A	A:105 G:0	CDS	-	167/216	56/71	missense_variant c.167C>T p.Ala56Val	Rv2830c	vapB22	antitoxin VapB22	SRR833039
NC_000962	3177884	snp	C	A	A:101 C:0	CDS	+	63/264	21/87	synonymous_variant c.63C>A p.Arg21Arg	Rv2866	relG	toxin RelG	SRR833039
NC_000962	71791	snp	C	T	T:33 C:0	CDS	+	203/240	68/79	missense_variant c.203C>T p.Thr68Ile	Rv0064A	vapB1	antitoxin VapB1	SRR1723811
NC_000962	363464	snp	G	A	A:37 G:0	CDS	+	213/228	71/75	synonymous_variant c.213G>A p.Arg71Arg	Rv0298		antitoxin	SRR1723811
NC_000962	640705	snp	C	T	T:41 C:0	CDS	-	200/267	67/88	missense_variant c.200G>A p.Ser67Asn	Rv0550c	vapB3	antitoxin VapB3	SRR1723811
NC_000962	2202500	snp	C	T	T:44 C:0	CDS	+	363/450	121/149	synonymous_variant c.363C>T p.His121His	Rv1956	higA	antitoxin HigA	SRR1723811
NC_000962	2546684	snp	C	A	A:55 C:0	CDS	-	122/318	41/105	missense_variant c.122G>T p.Gly41Val	Rv2274c	mazF8	toxin MazF8	SRR1723811
NC_000962	3137058	snp	G	A	A:44 G:0	CDS	-	167/216	56/71	missense_variant c.167C>T p.Ala56Val	Rv2830c	vapB22	antitoxin VapB22	SRR1723811
NC_000962	3177884	snp	C	A	A:48 C:0	CDS	+	63/264	21/87	synonymous_variant c.63C>A p.Arg21Arg	Rv2866	relG	toxin RelG	SRR1723811
NC_000962	3826501	snp	C	T	T:52 C:0	CDS	+	250/300	84/99	missense_variant c.250C>T p.Arg84Cys	Rv3407	vapB47	antitoxin VapB47	SRR1723811
NC_000962	363464	snp	G	A	A:52 G:0	CDS	+	213/228	71/75	synonymous_variant c.213G>A p.Arg71Arg	Rv0298		antitoxin	SRR1723686
NC_000962	2202500	snp	C	T	T:47 C:0	CDS	+	363/450	121/149	synonymous_variant c.363C>T p.His121His	Rv1956	higA	antitoxin HigA	SRR1723686
NC_000962	2546684	snp	C	A	A:52 C:0	CDS	-	122/318	41/105	missense_variant c.122G>T p.Gly41Val	Rv2274c	mazF8	toxin MazF8	SRR1723686
NC_000962	3137058	snp	G	A	A:35 G:0	CDS	-	167/216	56/71	missense_variant c.167C>T p.Ala56Val	Rv2830c	vapB22	antitoxin VapB22	SRR1723686
NC_000962	3177884	snp	C	A	A:43 C:0	CDS	+	63/264	21/87	synonymous_variant c.63C>A p.Arg21Arg	Rv2866	relG	toxin RelG	SRR1723686
NC_000962	3826501	snp	C	T	T:51 C:0	CDS	+	250/300	84/99	missense_variant c.250C>T p.Arg84Cys	Rv3407	vapB47	antitoxin VapB47	SRR1723686
NC_000962	3137058	snp	G	A	A:120 G:0	CDS	-	167/216	56/71	missense_variant c.167C>T p.Ala56Val	Rv2830c	vapB22	antitoxin VapB22	SRR833000
NC_000962	3177884	snp	C	A	A:124 C:1	CDS	+	63/264	21/87	synonymous_variant c.63C>A p.Arg21Arg	Rv2866	relG	toxin RelG	SRR833000
NC_000962	363464	snp	G	A	A:133 G:0	CDS	+	213/228	71/75	synonymous_variant c.213G>A p.Arg71Arg	Rv0298		antitoxin	ERR1873460
NC_000962	2202500	snp	C	T	T:123 C:0	CDS	+	363/450	121/149	synonymous_variant c.363C>T p.His121His	Rv1956	higA	antitoxin HigA	ERR1873460
NC_000962	2546684	snp	C	A	A:121 C:0	CDS	-	122/318	41/105	missense_variant c.122G>T p.Gly41Val	Rv2274c	mazF8	toxin MazF8	ERR1873460
NC_000962	3137058	snp	G	A	A:142 G:0	CDS	-	167/216	56/71	missense_variant c.167C>T p.Ala56Val	Rv2830c	vapB22	antitoxin VapB22	ERR1873460
NC_000962	3177884	snp	C	A	A:141 C:0	CDS	+	63/264	21/87	synonymous_variant c.63C>A p.Arg21Arg	Rv2866	relG	toxin RelG	ERR1873460
NC_000962	3137058	snp	G	A	A:103 G:0	CDS	-	167/216	56/71	missense_variant c.167C>T p.Ala56Val	Rv2830c	vapB22	antitoxin VapB22	SRR1062861
NC_000962	3177884	snp	C	A	A:71 C:0	CDS	+	63/264	21/87	synonymous_variant c.63C>A p.Arg21Arg	Rv2866	relG	toxin RelG	SRR1062861
NC_000962	363464	snp	G	A	A:39 G:0	CDS	+	213/228	71/75	synonymous_variant c.213G>A p.Arg71Arg	Rv0298		antitoxin	SRR1723851
NC_000962	2202500	snp	C	T	T:40 C:0	CDS	+	363/450	121/149	synonymous_variant c.363C>T p.His121His	Rv1956	higA	antitoxin HigA	SRR1723851
NC_000962	2546684	snp	C	A	A:58 C:0	CDS	-	122/318	41/105	missense_variant c.122G>T p.Gly41Val	Rv2274c	mazF8	toxin MazF8	SRR1723851
NC_000962	3137058	snp	G	A	A:31 G:0	CDS	-	167/216	56/71	missense_variant c.167C>T p.Ala56Val	Rv2830c	vapB22	antitoxin VapB22	SRR1723851
NC_000962	3177884	snp	C	A	A:38 C:0	CDS	+	63/264	21/87	synonymous_variant c.63C>A p.Arg21Arg	Rv2866	relG	toxin RelG	SRR1723851
NC_000962	3826501	snp	C	T	T:53 C:0	CDS	+	250/300	84/99	missense_variant c.250C>T p.Arg84Cys	Rv3407	vapB47	antitoxin VapB47	SRR1723851
NC_000962	363464	snp	G	A	A:119 G:0	CDS	+	213/228	71/75	synonymous_variant c.213G>A p.Arg71Arg	Rv0298		antitoxin	SRR10040538
NC_000962	2202500	snp	C	T	T:104 C:0	CDS	+	363/450	121/149	synonymous_variant c.363C>T p.His121His	Rv1956	higA	antitoxin HigA	SRR10040538
NC_000962	2546684	snp	C	A	A:85 C:0	CDS	-	122/318	41/105	missense_variant c.122G>T p.Gly41Val	Rv2274c	mazF8	toxin MazF8	SRR10040538
NC_000962	3137058	snp	G	A	A:117 G:1	CDS	-	167/216	56/71	missense_variant c.167C>T p.Ala56Val	Rv2830c	vapB22	antitoxin VapB22	SRR10040538
NC_000962	3177884	snp	C	A	A:121 C:0	CDS	+	63/264	21/87	synonymous_variant c.63C>A p.Arg21Arg	Rv2866	relG	toxin RelG	SRR10040538
NC_000962	3826501	snp	C	T	T:94 C:0	CDS	+	250/300	84/99	missense_variant c.250C>T p.Arg84Cys	Rv3407	vapB47	antitoxin VapB47	SRR10040538
NC_000962	1686352	snp	C	T	T:113 C:0	CDS	+	82/303	28/100	missense_variant c.82C>T p.Arg28Cys	Rv1494	mazE4	antitoxin MazE4	ERR3340737
NC_000962	3137058	snp	G	A	A:118 G:0	CDS	-	167/216	56/71	missense_variant c.167C>T p.Ala56Val	Rv2830c	vapB22	antitoxin VapB22	ERR3340737
NC_000962	3177884	snp	C	A	A:135 C:0	CDS	+	63/264	21/87	synonymous_variant c.63C>A p.Arg21Arg	Rv2866	relG	toxin RelG	ERR3340737
NC_000962	363464	snp	G	A	A:33 G:0	CDS	+	213/228	71/75	synonymous_variant c.213G>A p.Arg71Arg	Rv0298		antitoxin	SRR1723460
NC_000962	2202500	snp	C	T	T:40 C:0	CDS	+	363/450	121/149	synonymous_variant c.363C>T p.His121His	Rv1956	higA	antitoxin HigA	SRR1723460
NC_000962	2546684	snp	C	A	A:55 C:0	CDS	-	122/318	41/105	missense_variant c.122G>T p.Gly41Val	Rv2274c	mazF8	toxin MazF8	SRR1723460
NC_000962	3137058	snp	G	A	A:29 G:0	CDS	-	167/216	56/71	missense_variant c.167C>T p.Ala56Val	Rv2830c	vapB22	antitoxin VapB22	SRR1723460
NC_000962	3177884	snp	C	A	A:39 C:0	CDS	+	63/264	21/87	synonymous_variant c.63C>A p.Arg21Arg	Rv2866	relG	toxin RelG	SRR1723460
NC_000962	363464	snp	G	A	A:45 G:0	CDS	+	213/228	71/75	synonymous_variant c.213G>A p.Arg71Arg	Rv0298		antitoxin	SRR1723474
NC_000962	2201808	snp	C	G	G:56 C:0	CDS	+	90/378	30/125	missense_variant c.90C>G p.Asp30Glu	Rv1955	higB	toxin HigB	SRR1723474
NC_000962	2202500	snp	C	T	T:52 C:0	CDS	+	363/450	121/149	synonymous_variant c.363C>T p.His121His	Rv1956	higA	antitoxin HigA	SRR1723474
NC_000962	2546684	snp	C	A	A:59 C:0	CDS	-	122/318	41/105	missense_variant c.122G>T p.Gly41Val	Rv2274c	mazF8	toxin MazF8	SRR1723474
NC_000962	3137058	snp	G	A	A:43 G:0	CDS	-	167/216	56/71	missense_variant c.167C>T p.Ala56Val	Rv2830c	vapB22	antitoxin VapB22	SRR1723474
NC_000962	3177884	snp	C	A	A:58 C:0	CDS	+	63/264	21/87	synonymous_variant c.63C>A p.Arg21Arg	Rv2866	relG	toxin RelG	SRR1723474
NC_000962	3137058	snp	G	A	A:141 G:0	CDS	-	167/216	56/71	missense_variant c.167C>T p.Ala56Val	Rv2830c	vapB22	antitoxin VapB22	ERR3340712
NC_000962	3177884	snp	C	A	A:111 C:0	CDS	+	63/264	21/87	synonymous_variant c.63C>A p.Arg21Arg	Rv2866	relG	toxin RelG	ERR3340712
NC_000962	2202582	snp	G	T	T:56 G:1	CDS	+	445/450	149/149	missense_variant c.445G>T p.Ala149Ser	Rv1956	higA	antitoxin HigA	SRR1723993
NC_000962	3137058	snp	G	A	A:39 G:0	CDS	-	167/216	56/71	missense_variant c.167C>T p.Ala56Val	Rv2830c	vapB22	antitoxin VapB22	SRR1723993
NC_000962	3177884	snp	C	A	A:39 C:0	CDS	+	63/264	21/87	synonymous_variant c.63C>A p.Arg21Arg	Rv2866	relG	toxin RelG	SRR1723993
NC_000962	4140319	snp	G	A	A:50 G:0	CDS	-	145/225	49/74	missense_variant c.145C>T p.Arg49Cys	Rv3697A	vapB48	antitoxin VapB48	SRR1723993
NC_000962	2202582	snp	G	T	T:28 G:0	CDS	+	445/450	149/149	missense_variant c.445G>T p.Ala149Ser	Rv1956	higA	antitoxin HigA	SRR1723979
NC_000962	3137058	snp	G	A	A:35 G:0	CDS	-	167/216	56/71	missense_variant c.167C>T p.Ala56Val	Rv2830c	vapB22	antitoxin VapB22	SRR1723979
NC_000962	3177884	snp	C	A	A:29 C:0	CDS	+	63/264	21/87	synonymous_variant c.63C>A p.Arg21Arg	Rv2866	relG	toxin RelG	SRR1723979
NC_000962	4140319	snp	G	A	A:33 G:0	CDS	-	145/225	49/74	missense_variant c.145C>T p.Arg49Cys	Rv3697A	vapB48	antitoxin VapB48	SRR1723979
NC_000962	695231	snp	C	T	T:68 C:0	CDS	-	255/258	85/85	stop_gained c.255G>A p.Trp85*	Rv0596c	vapB4	antitoxin VapB4	ERR019871
NC_000962	753562	snp	A	G	G:62 A:1	CDS	-	56/156	19/51	missense_variant c.56T>C p.Ile19Thr	Rv0657c	vapB6	antitoxin VapB6	ERR019871
NC_000962	2205283	snp	C	T	T:69 C:0	CDS	-	267/273	89/90	synonymous_variant c.267G>A p.Arg89Arg	Rv1962A	vapB35	antitoxin VapB35	ERR019871
NC_000962	3137058	snp	G	A	A:39 G:0	CDS	-	167/216	56/71	missense_variant c.167C>T p.Ala56Val	Rv2830c	vapB22	antitoxin VapB22	ERR019871
NC_000962	3177884	snp	C	A	A:72 C:0	CDS	+	63/264	21/87	synonymous_variant c.63C>A p.Arg21Arg	Rv2866	relG	toxin RelG	ERR019871
NC_000962	363464	snp	G	A	A:135 G:4	CDS	+	213/228	71/75	synonymous_variant c.213G>A p.Arg71Arg	Rv0298		antitoxin	SRR833021
NC_000962	2202500	snp	C	T	T:78 C:1	CDS	+	363/450	121/149	synonymous_variant c.363C>T p.His121His	Rv1956	higA	antitoxin HigA	SRR833021
NC_000962	2546684	snp	C	A	A:103 C:3	CDS	-	122/318	41/105	missense_variant c.122G>T p.Gly41Val	Rv2274c	mazF8	toxin MazF8	SRR833021
NC_000962	3137058	snp	G	A	A:104 G:0	CDS	-	167/216	56/71	missense_variant c.167C>T p.Ala56Val	Rv2830c	vapB22	antitoxin VapB22	SRR833021
NC_000962	3177884	snp	C	A	A:81 C:0	CDS	+	63/264	21/87	synonymous_variant c.63C>A p.Arg21Arg	Rv2866	relG	toxin RelG	SRR833021
NC_000962	3826501	snp	C	T	T:119 C:1	CDS	+	250/300	84/99	missense_variant c.250C>T p.Arg84Cys	Rv3407	vapB47	antitoxin VapB47	SRR833021
NC_000962	363464	snp	G	A	A:61 G:0	CDS	+	213/228	71/75	synonymous_variant c.213G>A p.Arg71Arg	Rv0298		antitoxin	SRR1723778
NC_000962	2202500	snp	C	T	T:63 C:0	CDS	+	363/450	121/149	synonymous_variant c.363C>T p.His121His	Rv1956	higA	antitoxin HigA	SRR1723778
NC_000962	2546684	snp	C	A	A:63 C:1	CDS	-	122/318	41/105	missense_variant c.122G>T p.Gly41Val	Rv2274c	mazF8	toxin MazF8	SRR1723778
NC_000962	3137058	snp	G	A	A:51 G:0	CDS	-	167/216	56/71	missense_variant c.167C>T p.Ala56Val	Rv2830c	vapB22	antitoxin VapB22	SRR1723778
NC_000962	3177884	snp	C	A	A:56 C:0	CDS	+	63/264	21/87	synonymous_variant c.63C>A p.Arg21Arg	Rv2866	relG	toxin RelG	SRR1723778
NC_000962	3826501	snp	C	T	T:59 C:0	CDS	+	250/300	84/99	missense_variant c.250C>T p.Arg84Cys	Rv3407	vapB47	antitoxin VapB47	SRR1723778
NC_000962	2976830	snp	T	A	A:17 T:0	CDS	-	80/324	27/107	missense_variant c.80A>T p.Gln27Leu	Rv2653c		toxin	ERR1035168
NC_000962	3137058	snp	G	A	A:28 G:0	CDS	-	167/216	56/71	missense_variant c.167C>T p.Ala56Val	Rv2830c	vapB22	antitoxin VapB22	ERR1035168
NC_000962	3177884	snp	C	A	A:35 C:0	CDS	+	63/264	21/87	synonymous_variant c.63C>A p.Arg21Arg	Rv2866	relG	toxin RelG	ERR1035168
NC_000962	1686352	snp	C	T	T:141 C:0	CDS	+	82/303	28/100	missense_variant c.82C>T p.Arg28Cys	Rv1494	mazE4	antitoxin MazE4	ERR3340731
NC_000962	3137058	snp	G	A	A:147 G:0	CDS	-	167/216	56/71	missense_variant c.167C>T p.Ala56Val	Rv2830c	vapB22	antitoxin VapB22	ERR3340731
NC_000962	3177884	snp	C	A	A:143 C:0	CDS	+	63/264	21/87	synonymous_variant c.63C>A p.Arg21Arg	Rv2866	relG	toxin RelG	ERR3340731
NC_000962	363464	snp	G	A	A:42 G:0	CDS	+	213/228	71/75	synonymous_variant c.213G>A p.Arg71Arg	Rv0298		antitoxin	SRR1723706
NC_000962	2202500	snp	C	T	T:52 C:0	CDS	+	363/450	121/149	synonymous_variant c.363C>T p.His121His	Rv1956	higA	antitoxin HigA	SRR1723706
NC_000962	2546684	snp	C	A	A:61 C:0	CDS	-	122/318	41/105	missense_variant c.122G>T p.Gly41Val	Rv2274c	mazF8	toxin MazF8	SRR1723706
NC_000962	3137058	snp	G	A	A:47 G:0	CDS	-	167/216	56/71	missense_variant c.167C>T p.Ala56Val	Rv2830c	vapB22	antitoxin VapB22	SRR1723706
NC_000962	3177884	snp	C	A	A:50 C:0	CDS	+	63/264	21/87	synonymous_variant c.63C>A p.Arg21Arg	Rv2866	relG	toxin RelG	SRR1723706
NC_000962	3826501	snp	C	T	T:65 C:0	CDS	+	250/300	84/99	missense_variant c.250C>T p.Arg84Cys	Rv3407	vapB47	antitoxin VapB47	SRR1723706
NC_000962	363464	snp	G	A	A:53 G:0	CDS	+	213/228	71/75	synonymous_variant c.213G>A p.Arg71Arg	Rv0298		antitoxin	SRR1723538
NC_000962	755947	snp	C	T	T:34 C:0	CDS	-	77/255	26/84	missense_variant c.77G>A p.Arg26His	Rv0662c	vapB7	antitoxin VapB7	SRR1723538
NC_000962	2202500	snp	C	T	T:42 C:0	CDS	+	363/450	121/149	synonymous_variant c.363C>T p.His121His	Rv1956	higA	antitoxin HigA	SRR1723538
NC_000962	2546684	snp	C	A	A:51 C:0	CDS	-	122/318	41/105	missense_variant c.122G>T p.Gly41Val	Rv2274c	mazF8	toxin MazF8	SRR1723538
NC_000962	3137058	snp	G	A	A:32 G:0	CDS	-	167/216	56/71	missense_variant c.167C>T p.Ala56Val	Rv2830c	vapB22	antitoxin VapB22	SRR1723538
NC_000962	3177884	snp	C	A	A:51 C:0	CDS	+	63/264	21/87	synonymous_variant c.63C>A p.Arg21Arg	Rv2866	relG	toxin RelG	SRR1723538
NC_000962	3826501	snp	C	T	T:61 C:0	CDS	+	250/300	84/99	missense_variant c.250C>T p.Arg84Cys	Rv3407	vapB47	antitoxin VapB47	SRR1723538
NC_000962	363464	snp	G	A	A:43 G:0	CDS	+	213/228	71/75	synonymous_variant c.213G>A p.Arg71Arg	Rv0298		antitoxin	SRR1723886
NC_000962	2202500	snp	C	T	T:28 C:0	CDS	+	363/450	121/149	synonymous_variant c.363C>T p.His121His	Rv1956	higA	antitoxin HigA	SRR1723886
NC_000962	2546684	snp	C	A	A:44 C:0	CDS	-	122/318	41/105	missense_variant c.122G>T p.Gly41Val	Rv2274c	mazF8	toxin MazF8	SRR1723886
NC_000962	3137058	snp	G	A	A:24 G:0	CDS	-	167/216	56/71	missense_variant c.167C>T p.Ala56Val	Rv2830c	vapB22	antitoxin VapB22	SRR1723886
NC_000962	3177884	snp	C	A	A:37 C:0	CDS	+	63/264	21/87	synonymous_variant c.63C>A p.Arg21Arg	Rv2866	relG	toxin RelG	SRR1723886
NC_000962	3826501	snp	C	T	T:24 C:0	CDS	+	250/300	84/99	missense_variant c.250C>T p.Arg84Cys	Rv3407	vapB47	antitoxin VapB47	SRR1723886
NC_000962	71650	snp	C	T	T:70 C:0	CDS	+	62/240	21/79	missense_variant c.62C>T p.Ala21Val	Rv0064A	vapB1	antitoxin VapB1	SRR1723445
NC_000962	363464	snp	G	A	A:60 G:0	CDS	+	213/228	71/75	synonymous_variant c.213G>A p.Arg71Arg	Rv0298		antitoxin	SRR1723445
NC_000962	2202500	snp	C	T	T:67 C:0	CDS	+	363/450	121/149	synonymous_variant c.363C>T p.His121His	Rv1956	higA	antitoxin HigA	SRR1723445
NC_000962	2364618	snp	C	T	T:53 C:0	CDS	-	164/255	55/84	missense_variant c.164G>A p.Gly55Asp	Rv2104c	vapB37	antitoxin VapB37	SRR1723445
NC_000962	2546684	snp	C	A	A:71 C:0	CDS	-	122/318	41/105	missense_variant c.122G>T p.Gly41Val	Rv2274c	mazF8	toxin MazF8	SRR1723445
NC_000962	3137058	snp	G	A	A:48 G:0	CDS	-	167/216	56/71	missense_variant c.167C>T p.Ala56Val	Rv2830c	vapB22	antitoxin VapB22	SRR1723445
NC_000962	3177660	snp	G	A	A:67 G:0	CDS	+	124/282	42/93	missense_variant c.124G>A p.Ala42Thr	Rv2865	relF	antitoxin RelF	SRR1723445
NC_000962	3177884	snp	C	A	A:60 C:0	CDS	+	63/264	21/87	synonymous_variant c.63C>A p.Arg21Arg	Rv2866	relG	toxin RelG	SRR1723445
NC_000962	3549956	snp	T	C	C:75 T:0	CDS	-	188/453	63/150	missense_variant c.188A>G p.Gln63Arg	Rv3181c		antitoxin VapB45	SRR1723445
NC_000962	363464	snp	G	A	A:53 G:0	CDS	+	213/228	71/75	synonymous_variant c.213G>A p.Arg71Arg	Rv0298		antitoxin	SRR1723659
NC_000962	2202500	snp	C	T	T:67 C:0	CDS	+	363/450	121/149	synonymous_variant c.363C>T p.His121His	Rv1956	higA	antitoxin HigA	SRR1723659
NC_000962	2546684	snp	C	A	A:75 C:1	CDS	-	122/318	41/105	missense_variant c.122G>T p.Gly41Val	Rv2274c	mazF8	toxin MazF8	SRR1723659
NC_000962	3137058	snp	G	A	A:61 G:0	CDS	-	167/216	56/71	missense_variant c.167C>T p.Ala56Val	Rv2830c	vapB22	antitoxin VapB22	SRR1723659
NC_000962	3177884	snp	C	A	A:47 C:0	CDS	+	63/264	21/87	synonymous_variant c.63C>A p.Arg21Arg	Rv2866	relG	toxin RelG	SRR1723659
NC_000962	3826501	snp	C	T	T:72 C:0	CDS	+	250/300	84/99	missense_variant c.250C>T p.Arg84Cys	Rv3407	vapB47	antitoxin VapB47	SRR1723659
NC_000962	289253	snp	C	T	T:56 C:0	CDS	+	150/234	50/77	synonymous_variant c.150C>T p.Asp50Asp	Rv0239	vapB24	antitoxin VapB24	SRR1723417
NC_000962	363563	snp	G	A	A:49 G:0	CDS	+	88/303	30/100	missense_variant c.88G>A p.Ala30Thr	Rv0299		toxin	SRR1723417
NC_000962	718261	snp	C	A	A:47 C:0	CDS	+	237/261	79/86	synonymous_variant c.237C>A p.Thr79Thr	Rv0626	vapB5	antitoxin VapB5	SRR1723417
NC_000962	1686324	snp	G	A	A:71 G:0	CDS	+	54/303	18/100	synonymous_variant c.54G>A p.Ser18Ser	Rv1494	mazE4	antitoxin MazE4	SRR1723417
NC_000962	2087652	snp	C	T	T:66 C:0	CDS	-	1/396	1/131	initiator_codon_variant c.1G>A p.Val1?	Rv1839c	vapB13	antitoxin VapB13	SRR1723417
NC_000962	3137058	snp	G	A	A:45 G:0	CDS	-	167/216	56/71	missense_variant c.167C>T p.Ala56Val	Rv2830c	vapB22	antitoxin VapB22	SRR1723417
NC_000962	3177884	snp	C	A	A:41 C:0	CDS	+	63/264	21/87	synonymous_variant c.63C>A p.Arg21Arg	Rv2866	relG	toxin RelG	SRR1723417
NC_000962	363464	snp	G	A	A:64 G:0	CDS	+	213/228	71/75	synonymous_variant c.213G>A p.Arg71Arg	Rv0298		antitoxin	SRR1723608
NC_000962	2202500	snp	C	T	T:64 C:0	CDS	+	363/450	121/149	synonymous_variant c.363C>T p.His121His	Rv1956	higA	antitoxin HigA	SRR1723608
NC_000962	2546684	snp	C	A	A:70 C:0	CDS	-	122/318	41/105	missense_variant c.122G>T p.Gly41Val	Rv2274c	mazF8	toxin MazF8	SRR1723608
NC_000962	3137058	snp	G	A	A:53 G:0	CDS	-	167/216	56/71	missense_variant c.167C>T p.Ala56Val	Rv2830c	vapB22	antitoxin VapB22	SRR1723608
NC_000962	3177884	snp	C	A	A:55 C:0	CDS	+	63/264	21/87	synonymous_variant c.63C>A p.Arg21Arg	Rv2866	relG	toxin RelG	SRR1723608
NC_000962	3826501	snp	C	T	T:62 C:0	CDS	+	250/300	84/99	missense_variant c.250C>T p.Arg84Cys	Rv3407	vapB47	antitoxin VapB47	SRR1723608
NC_000962	363464	snp	G	A	A:98 G:0	CDS	+	213/228	71/75	synonymous_variant c.213G>A p.Arg71Arg	Rv0298		antitoxin	ERR1035082
NC_000962	2202500	snp	C	T	T:111 C:0	CDS	+	363/450	121/149	synonymous_variant c.363C>T p.His121His	Rv1956	higA	antitoxin HigA	ERR1035082
NC_000962	2546684	snp	C	A	A:121 C:0	CDS	-	122/318	41/105	missense_variant c.122G>T p.Gly41Val	Rv2274c	mazF8	toxin MazF8	ERR1035082
NC_000962	3137058	snp	G	A	A:106 G:0	CDS	-	167/216	56/71	missense_variant c.167C>T p.Ala56Val	Rv2830c	vapB22	antitoxin VapB22	ERR1035082
NC_000962	3177884	snp	C	A	A:81 C:0	CDS	+	63/264	21/87	synonymous_variant c.63C>A p.Arg21Arg	Rv2866	relG	toxin RelG	ERR1035082
NC_000962	3550092	snp	C	A	A:134 C:0	CDS	-	52/453	18/150	missense_variant c.52G>T p.Val18Phe	Rv3181c		antitoxin VapB45	ERR1035082
NC_000962	3826501	snp	C	T	T:144 C:0	CDS	+	250/300	84/99	missense_variant c.250C>T p.Arg84Cys	Rv3407	vapB47	antitoxin VapB47	ERR1035082
NC_000962	2195232	snp	C	T	T:90 C:0	CDS	-	116/378	39/125	missense_variant c.116G>A p.Arg39His	Rv1943c	mazE5	antitoxin MazE5	SRR1723962
NC_000962	2202582	snp	G	T	T:51 G:0	CDS	+	445/450	149/149	missense_variant c.445G>T p.Ala149Ser	Rv1956	higA	antitoxin HigA	SRR1723962
NC_000962	3137058	snp	G	A	A:65 G:0	CDS	-	167/216	56/71	missense_variant c.167C>T p.Ala56Val	Rv2830c	vapB22	antitoxin VapB22	SRR1723962
NC_000962	3177884	snp	C	A	A:60 C:0	CDS	+	63/264	21/87	synonymous_variant c.63C>A p.Arg21Arg	Rv2866	relG	toxin RelG	SRR1723962
NC_000962	4140319	snp	G	A	A:83 G:0	CDS	-	145/225	49/74	missense_variant c.145C>T p.Arg49Cys	Rv3697A	vapB48	antitoxin VapB48	SRR1723962
NC_000962	1967844	snp	C	A	A:108 C:0	CDS	+	140/213	47/70	missense_variant c.140C>A p.Ala47Glu	Rv1740	vapB34	antitoxin VapB34	SRR833099
NC_000962	3137058	snp	G	A	A:114 G:0	CDS	-	167/216	56/71	missense_variant c.167C>T p.Ala56Val	Rv2830c	vapB22	antitoxin VapB22	SRR833099
NC_000962	3177884	snp	C	A	A:111 C:0	CDS	+	63/264	21/87	synonymous_variant c.63C>A p.Arg21Arg	Rv2866	relG	toxin RelG	SRR833099
NC_000962	1967844	snp	C	A	A:108 C:0	CDS	+	140/213	47/70	missense_variant c.140C>A p.Ala47Glu	Rv1740	vapB34	antitoxin VapB34	SRR833099
NC_000962	3137058	snp	G	A	A:114 G:0	CDS	-	167/216	56/71	missense_variant c.167C>T p.Ala56Val	Rv2830c	vapB22	antitoxin VapB22	SRR833099
NC_000962	3177884	snp	C	A	A:111 C:0	CDS	+	63/264	21/87	synonymous_variant c.63C>A p.Arg21Arg	Rv2866	relG	toxin RelG	SRR833099
NC_000962	1967844	snp	C	A	A:108 C:0	CDS	+	140/213	47/70	missense_variant c.140C>A p.Ala47Glu	Rv1740	vapB34	antitoxin VapB34	SRR833099
NC_000962	3137058	snp	G	A	A:114 G:0	CDS	-	167/216	56/71	missense_variant c.167C>T p.Ala56Val	Rv2830c	vapB22	antitoxin VapB22	SRR833099
NC_000962	3177884	snp	C	A	A:111 C:0	CDS	+	63/264	21/87	synonymous_variant c.63C>A p.Arg21Arg	Rv2866	relG	toxin RelG	SRR833099
NC_000962	1967844	snp	C	A	A:108 C:0	CDS	+	140/213	47/70	missense_variant c.140C>A p.Ala47Glu	Rv1740	vapB34	antitoxin VapB34	SRR833099
NC_000962	3137058	snp	G	A	A:114 G:0	CDS	-	167/216	56/71	missense_variant c.167C>T p.Ala56Val	Rv2830c	vapB22	antitoxin VapB22	SRR833099
NC_000962	3177884	snp	C	A	A:111 C:0	CDS	+	63/264	21/87	synonymous_variant c.63C>A p.Arg21Arg	Rv2866	relG	toxin RelG	SRR833099
NC_000962	363464	snp	G	A	A:58 G:0	CDS	+	213/228	71/75	synonymous_variant c.213G>A p.Arg71Arg	Rv0298		antitoxin	SRR1723441
NC_000962	2202500	snp	C	T	T:50 C:0	CDS	+	363/450	121/149	synonymous_variant c.363C>T p.His121His	Rv1956	higA	antitoxin HigA	SRR1723441
NC_000962	2546684	snp	C	A	A:69 C:1	CDS	-	122/318	41/105	missense_variant c.122G>T p.Gly41Val	Rv2274c	mazF8	toxin MazF8	SRR1723441
NC_000962	3070845	snp	T	C	C:64 T:0	CDS	-	5/267	2/88	missense_variant c.5A>G p.His2Arg	Rv2758c	vapB21	antitoxin VapB21	SRR1723441
NC_000962	3137058	snp	G	A	A:62 G:0	CDS	-	167/216	56/71	missense_variant c.167C>T p.Ala56Val	Rv2830c	vapB22	antitoxin VapB22	SRR1723441
NC_000962	3177884	snp	C	A	A:54 C:0	CDS	+	63/264	21/87	synonymous_variant c.63C>A p.Arg21Arg	Rv2866	relG	toxin RelG	SRR1723441
NC_000962	758763	snp	G	C	C:42 G:0	CDS	+	232/273	78/90	missense_variant c.232G>C p.Glu78Gln	Rv0664	vapB8	antitoxin VapB8	SRR1723935
NC_000962	2205511	snp	C	T	T:109 C:0	CDS	-	39/273	13/90	synonymous_variant c.39G>A p.Thr13Thr	Rv1962A	vapB35	antitoxin VapB35	SRR1723935
NC_000962	3137058	snp	G	A	A:70 G:0	CDS	-	167/216	56/71	missense_variant c.167C>T p.Ala56Val	Rv2830c	vapB22	antitoxin VapB22	SRR1723935
NC_000962	3174748	snp	T	C	C:102 T:0	CDS	+	2/249	1/82	start_lost c.2T>C p.Ile1?	Rv2862A	vapB23	antitoxin VapB23	SRR1723935
NC_000962	3177884	snp	C	A	A:64 C:0	CDS	+	63/264	21/87	synonymous_variant c.63C>A p.Arg21Arg	Rv2866	relG	toxin RelG	SRR1723935
NC_000962	363464	snp	G	A	A:239 G:1	CDS	+	213/228	71/75	synonymous_variant c.213G>A p.Arg71Arg	Rv0298		antitoxin	T1975
NC_000962	2202500	snp	C	T	T:208 C:0	CDS	+	363/450	121/149	synonymous_variant c.363C>T p.His121His	Rv1956	higA	antitoxin HigA	T1975
NC_000962	2546684	snp	C	A	A:247 C:0	CDS	-	122/318	41/105	missense_variant c.122G>T p.Gly41Val	Rv2274c	mazF8	toxin MazF8	T1975
NC_000962	3137058	snp	G	A	A:208 G:1	CDS	-	167/216	56/71	missense_variant c.167C>T p.Ala56Val	Rv2830c	vapB22	antitoxin VapB22	T1975
NC_000962	3177884	snp	C	A	A:228 C:1	CDS	+	63/264	21/87	synonymous_variant c.63C>A p.Arg21Arg	Rv2866	relG	toxin RelG	T1975
NC_000962	3826501	snp	C	T	T:221 C:1	CDS	+	250/300	84/99	missense_variant c.250C>T p.Arg84Cys	Rv3407	vapB47	antitoxin VapB47	T1975
NC_000962	363464	snp	G	A	A:42 G:0	CDS	+	213/228	71/75	synonymous_variant c.213G>A p.Arg71Arg	Rv0298		antitoxin	SRR1184014
NC_000962	2202500	snp	C	T	T:53 C:0	CDS	+	363/450	121/149	synonymous_variant c.363C>T p.His121His	Rv1956	higA	antitoxin HigA	SRR1184014
NC_000962	2546684	snp	C	A	A:52 C:1	CDS	-	122/318	41/105	missense_variant c.122G>T p.Gly41Val	Rv2274c	mazF8	toxin MazF8	SRR1184014
NC_000962	3137058	snp	G	A	A:61 G:0	CDS	-	167/216	56/71	missense_variant c.167C>T p.Ala56Val	Rv2830c	vapB22	antitoxin VapB22	SRR1184014
NC_000962	3177884	snp	C	A	A:49 C:0	CDS	+	63/264	21/87	synonymous_variant c.63C>A p.Arg21Arg	Rv2866	relG	toxin RelG	SRR1184014
NC_000962	3550092	snp	C	A	A:70 C:0	CDS	-	52/453	18/150	missense_variant c.52G>T p.Val18Phe	Rv3181c		antitoxin VapB45	SRR1184014
NC_000962	3826501	snp	C	T	T:75 C:0	CDS	+	250/300	84/99	missense_variant c.250C>T p.Arg84Cys	Rv3407	vapB47	antitoxin VapB47	SRR1184014
NC_000962	363464	snp	G	A	A:59 G:0	CDS	+	213/228	71/75	synonymous_variant c.213G>A p.Arg71Arg	Rv0298		antitoxin	SRR1723673
NC_000962	2202500	snp	C	T	T:67 C:0	CDS	+	363/450	121/149	synonymous_variant c.363C>T p.His121His	Rv1956	higA	antitoxin HigA	SRR1723673
NC_000962	2546684	snp	C	A	A:80 C:1	CDS	-	122/318	41/105	missense_variant c.122G>T p.Gly41Val	Rv2274c	mazF8	toxin MazF8	SRR1723673
NC_000962	3137058	snp	G	A	A:59 G:0	CDS	-	167/216	56/71	missense_variant c.167C>T p.Ala56Val	Rv2830c	vapB22	antitoxin VapB22	SRR1723673
NC_000962	3177884	snp	C	A	A:56 C:0	CDS	+	63/264	21/87	synonymous_variant c.63C>A p.Arg21Arg	Rv2866	relG	toxin RelG	SRR1723673
NC_000962	3826501	snp	C	T	T:67 C:0	CDS	+	250/300	84/99	missense_variant c.250C>T p.Arg84Cys	Rv3407	vapB47	antitoxin VapB47	SRR1723673
NC_000962	363464	snp	G	A	A:146 G:0	CDS	+	213/228	71/75	synonymous_variant c.213G>A p.Arg71Arg	Rv0298		antitoxin	SRR8651604
NC_000962	697726	snp	C	T	T:137 C:0	CDS	-	75/237	25/78	synonymous_variant c.75G>A p.Pro25Pro	Rv0599c	vapB27	antitoxin VapB27	SRR8651604
NC_000962	2202500	snp	C	T	T:129 C:0	CDS	+	363/450	121/149	synonymous_variant c.363C>T p.His121His	Rv1956	higA	antitoxin HigA	SRR8651604
NC_000962	2546684	snp	C	A	A:138 C:0	CDS	-	122/318	41/105	missense_variant c.122G>T p.Gly41Val	Rv2274c	mazF8	toxin MazF8	SRR8651604
NC_000962	3137058	snp	G	A	A:145 G:0	CDS	-	167/216	56/71	missense_variant c.167C>T p.Ala56Val	Rv2830c	vapB22	antitoxin VapB22	SRR8651604
NC_000962	3177884	snp	C	A	A:120 C:0	CDS	+	63/264	21/87	synonymous_variant c.63C>A p.Arg21Arg	Rv2866	relG	toxin RelG	SRR8651604
NC_000962	3826501	snp	C	T	T:134 C:0	CDS	+	250/300	84/99	missense_variant c.250C>T p.Arg84Cys	Rv3407	vapB47	antitoxin VapB47	SRR8651604
NC_000962	2205451	snp	C	T	T:115 C:0	CDS	-	99/273	33/90	synonymous_variant c.99G>A p.Lys33Lys	Rv1962A	vapB35	antitoxin VapB35	SRR832994
NC_000962	3137058	snp	G	A	A:120 G:0	CDS	-	167/216	56/71	missense_variant c.167C>T p.Ala56Val	Rv2830c	vapB22	antitoxin VapB22	SRR832994
NC_000962	3177884	snp	C	A	A:129 C:0	CDS	+	63/264	21/87	synonymous_variant c.63C>A p.Arg21Arg	Rv2866	relG	toxin RelG	SRR832994
NC_000962	3137058	snp	G	A	A:153 G:0	CDS	-	167/216	56/71	missense_variant c.167C>T p.Ala56Val	Rv2830c	vapB22	antitoxin VapB22	ERR3340729
NC_000962	3177884	snp	C	A	A:139 C:0	CDS	+	63/264	21/87	synonymous_variant c.63C>A p.Arg21Arg	Rv2866	relG	toxin RelG	ERR3340729
NC_000962	2205451	snp	C	T	T:128 C:1	CDS	-	99/273	33/90	synonymous_variant c.99G>A p.Lys33Lys	Rv1962A	vapB35	antitoxin VapB35	SRR833028
NC_000962	3137058	snp	G	A	A:115 G:0	CDS	-	167/216	56/71	missense_variant c.167C>T p.Ala56Val	Rv2830c	vapB22	antitoxin VapB22	SRR833028
NC_000962	3177884	snp	C	A	A:76 C:0	CDS	+	63/264	21/87	synonymous_variant c.63C>A p.Arg21Arg	Rv2866	relG	toxin RelG	SRR833028
NC_000962	363464	snp	G	A	A:55 G:0	CDS	+	213/228	71/75	synonymous_variant c.213G>A p.Arg71Arg	Rv0298		antitoxin	ERR1873537
NC_000962	2201720	snp	T	C	C:49 T:0	CDS	+	2/378	1/125	start_lost c.2T>C p.Val1?	Rv1955	higB	toxin HigB	ERR1873537
NC_000962	2202500	snp	C	T	T:47 C:0	CDS	+	363/450	121/149	synonymous_variant c.363C>T p.His121His	Rv1956	higA	antitoxin HigA	ERR1873537
NC_000962	2546684	snp	C	A	A:42 C:0	CDS	-	122/318	41/105	missense_variant c.122G>T p.Gly41Val	Rv2274c	mazF8	toxin MazF8	ERR1873537
NC_000962	3137058	snp	G	A	A:28 G:0	CDS	-	167/216	56/71	missense_variant c.167C>T p.Ala56Val	Rv2830c	vapB22	antitoxin VapB22	ERR1873537
NC_000962	3177884	snp	C	A	A:36 C:0	CDS	+	63/264	21/87	synonymous_variant c.63C>A p.Arg21Arg	Rv2866	relG	toxin RelG	ERR1873537
NC_000962	3826501	snp	C	T	T:68 C:1	CDS	+	250/300	84/99	missense_variant c.250C>T p.Arg84Cys	Rv3407	vapB47	antitoxin VapB47	ERR1873537
NC_000962	363464	snp	G	A	A:54 G:1	CDS	+	213/228	71/75	synonymous_variant c.213G>A p.Arg71Arg	Rv0298		antitoxin	ERR019572
NC_000962	2202500	snp	C	T	T:49 C:0	CDS	+	363/450	121/149	synonymous_variant c.363C>T p.His121His	Rv1956	higA	antitoxin HigA	ERR019572
[truncated: 68,347 more rows]
