# Supplementary material for: Toxin-antitoxin system gene mutations driving Mycobacterium tuberculosis transmission revealed by whole genome sequencing
Source: Front Microbiol. 2024 Jul 31;15:1398886. doi: 10.3389/fmicb.2024.1398886 (PMC11322068; doi:10.3389/fmicb.2024.1398886)
Supplement: Supplementary file 7 [file Data_Sheet_7.xlsx]

## Sheet: Supplementary Table 14
Important scores of each feature of various models in cluster
Random Forest						Gradient Boosted Classification Tree
Rv number	Gene	Position	SNP	Amino acid changes	Importance Score	Rv number	Gene	Position	SNP	Amino acid changes	Importance Score
Rv2547	vapB19	2868793	C188T	Thr63Ile	0.020787	Rv0064A	vapB1	71622	G34A	Asp12Asn	0.0012
Rv0660c	mazE2	755122	G104A	Arg35His	0.019973	Rv0064A	vapB1	71731	C143T	Ala48Val	0
Rv0909	-	1014815	T135G	His45Gln	0.018746	Rv0239	vapB24	289179	A76C	Thr26Pro	0.0053
Rv2547	vapB19	2868659	C54G	Ala18Ala	0.018456	Rv0239	vapB24	289253	C150T	Asp50Asp	0
Rv3407	vapB47	3826501	C250T	Arg84Cys	0.016708	Rv0239	vapB24	289300	C197T	Ser66Phe	0.0003
Rv1959c	parE1	2203890	C88T	Gln30*	0.01542	Rv0298	-	363375	C124A	Leu42Met	0.0009
Rv2142c	parE2	2402439	C72T	Asp24Asp	0.013553	Rv0298	-	363450	T199G	Tyr67Asp	0.0009
Rv2595	vapB40	2925683	G192A	Leu64Leu	0.011316	Rv0298	-	363464	G213A	Arg71Arg	0
Rv2830c	vapB22	3137058	C167T	Ala56Val	0.011132	Rv0298	-	363467	G216A	Ala72Ala	0.0002
Rv1952	vapB14	2200754	A29G	Lys10Arg	0.009585	Rv0299	-	363563	G88A	Ala30Thr	0
Rv2274c	mazF8	2546684	G122T	Gly41Val	0.008934	Rv0300	vapB2	363861	C36T	Asp12Asp	0.0016
Rv2653c	-	2976616	C294G	His98Gln	0.008759	Rv0300	vapB2	363883	A58G	Ile20Val	0.0008
Rv0298	-	363464	G213A	Arg71Arg	0.00868	Rv0300	vapB2	363996	T171C	Gly57Gly	0.0012
Rv1956	higA	2202500	C363T	His121His	0.008522	Rv0456A	mazF1	547158	A200G	Glu67Gly	0
Rv2274c	mazF8	2546709	A97G	Ile33Val	0.007716	Rv0550c	vapB3	640862	G43A	Val15Met	0.0011
Rv1962A	vapB35	2205511	G39A	Thr13Thr	0.007538	Rv0596c	vapB4	695231	G255A	Trp85*	0
Rv1962A	vapB35	2205451	G99A	Lys33Lys	0.0073	Rv0599c	vapB27	697606	C195T	Asp65Asp	0.0009
Rv1959c	parE1	2203875	C103T	Leu35Leu	0.007296	Rv0608	vapB28	703306	C63T	Thr21Thr	0
Rv1839c	vapB13	2087652	G1A	Val1?	0.006711	Rv0608	vapB28	703440	G197A	Arg66His	0.0008
Rv1956	higA	2202582	G445T	Ala149Ser	0.006671	Rv0616A	vapB29	710906	G125A	Arg42His	0.0006
Rv3697A	vapB48	4140319	C145T	Arg49Cys	0.006661	Rv0616A	vapB29	710907	C126G	Arg42Arg	0.0073
Rv2601A	vapB41	2930254	G185A	Gly62Asp	0.006318	Rv0616A	vapB29	710997	G216A	Glu72Glu	0.0002
Rv0657c	vapB6	753562	T56C	Ile19Thr	0.006247	Rv0626	vapB5	718144	G120A	Pro40Pro	0
Rv2547	vapB19	2868606	A1G	Met1?	0.006213	Rv0626	vapB5	718229	A205G	Asn69Asp	0.0005
Rv0299	-	363563	G88A	Ala30Thr	0.006155	Rv0626	vapB5	718231	C207T	Asn69Asn	0.0004
Rv1113	vapB32	1239471	C56T	Thr19Ile	0.005861	Rv0657c	vapB6	753526	T92G	Leu31Arg	0.0005
Rv2142c	parE2	2402463	C48G	Phe16Leu	0.005719	Rv0657c	vapB6	753536	G82A	Ala28Thr	0.0004
Rv1960c	parD1	2204092	C134T	Thr45Ile	0.005589	Rv0657c	vapB6	753562	T56C	Ile19Thr	0.001
Rv2653c	-	2976830	A80C	Gln27Pro	0.005571	Rv0657c	vapB6	753589	A29C	Asp10Ala	0.0002
Rv2653c	-	2976799	C111T	Ala37Ala	0.005441	Rv0659c	mazF2	754909	C85T	Arg29Cys	0.0004
Rv2653c	-	2976638	A272T	Lys91Met	0.005256	Rv0659c	mazF2	754974	G20A	Trp7*	0
Rv0239	vapB24	289253	C150T	Asp50Asp	0.005023	Rv0660c	mazE2	755069	C157G	Pro53Ala	0
Rv1991A	mazE6	2234736	G156A	Arg52Arg	0.004675	Rv0660c	mazE2	755094	G132C	Gln44His	0.0003
Rv0616A	vapB29	710907	C126G	Arg42Arg	0.004623	Rv0660c	mazE2	755122	G104A	Arg35His	0.0312
Rv1959c	parE1	2203953	C25G	Pro9Ala	0.004083	Rv0662c	vapB7	755873	C151T	Arg51Cys	0.0011
Rv0626	vapB5	718231	C207T	Asn69Asn	0.004076	Rv0662c	vapB7	755947	G77A	Arg26His	0.0003
Rv3697A	vapB48	4140261	G203A	Trp68*	0.003953	Rv0664	vapB8	758548	G17T	Cys6Phe	0
Rv2009	vapB15	2258266	G237A	Glu79Glu	0.003845	Rv0748	vapB31	840982	C36T	Leu12Leu	0.0014
Rv1494	mazE4	1686299	T29G	Ile10Ser	0.003767	Rv0748	vapB31	841016	C70T	Gln24*	0.0004
Rv1962A	vapB35	2205283	G267A	Arg89Arg	0.003708	Rv0748	vapB31	841039	G93A	Glu31Glu	0.0008
Rv0239	vapB24	289179	A76C	Thr26Pro	0.003643	Rv0748	vapB31	841058	T112C	Phe38Leu	0.0019
Rv0298	-	363375	C124A	Leu42Met	0.003624	Rv0748	vapB31	841139	C193T	Leu65Leu	0
Rv2865	relF	3177660	G124A	Ala42Thr	0.003521	Rv0748	vapB31	841180	C234T	Gly78Gly	0.0016
Rv1740	vapB34	1967844	C140A	Ala47Glu	0.003496	Rv0909	-	1014815	T135G	His45Gln	0.1178
Rv1560	vapB11	1764808	C54T	Ala18Ala	0.003481	Rv0910	-	1014893	G28A	Val10Ile	0.0004
Rv2550c	vapB20	2870142	G223T	Val75Leu	0.003477	Rv1103c	mazE3	1231236	G56A	Gly19Asp	0
Rv3697A	vapB48	4140384	G80A	Gly27Glu	0.003424	Rv1113	vapB32	1239471	C56T	Thr19Ile	0.0025
Rv1956	higA	2202472	C335T	Ser112Phe	0.003209	Rv1241	vapB33	1384315	G38A	Arg13Gln	0
Rv1943c	mazE5	2195004	T344C	Leu115Pro	0.003194	Rv1241	vapB33	1384400	G123T	Pro41Pro	0
Rv2142c	parE2	2402223	G288C	Glu96Asp	0.003148	Rv1241	vapB33	1384494	C217T	Leu73Leu	0.0018
Rv0300	vapB2	363996	T171C	Gly57Gly	0.003127	Rv1246c	relE	1388741	A238C	Ile80Leu	0
Rv2653c	-	2976587	G323A	Ter108Ter	0.00303	Rv1246c	relE	1388827	A152T	Asn51Ile	0
Rv1962A	vapB35	2205371	T179G	Val60Gly	0.002986	Rv1247c	relB	1389019	T226A	Phe76Ile	0.0027
Rv1942c	mazF5	2194950	A24C	Gly8Gly	0.002962	Rv1398c	vapB10	1574765	G3A	Met1?	0.0001
Rv0659c	mazF2	754909	C85T	Arg29Cys	0.00296	Rv1494	mazE4	1686299	T29G	Ile10Ser	0.0054
Rv1246c	relE	1388827	A152T	Asn51Ile	0.002946	Rv1494	mazE4	1686352	C82T	Arg28Cys	0.0003
Rv0064A	vapB1	71622	G34A	Asp12Asn	0.002888	Rv1494	mazE4	1686408	C138T	Ile46Ile	0
Rv0298	-	363467	G216A	Ala72Ala	0.002885	Rv1494	mazE4	1686414	C144T	Asp48Asp	0.0002
Rv2104c	vapB37	2364577	G205C	Ala69Pro	0.002878	Rv1494	mazE4	1686516	C246T	Ala82Ala	0
Rv1955	higB	2201853	G135A	Gln45Gln	0.002868	Rv1494	mazE4	1686538	C268T	Arg90Trp	0
Rv2862A	vapB23	3174748	T2C	Ile1?	0.002796	Rv1560	vapB11	1764808	C54T	Ala18Ala	0.001
Rv2871	vapB43	3183165	G28C	Glu10Gln	0.002766	Rv1740	vapB34	1967783	A79G	Thr27Ala	0.0002
Rv2865	relF	3177567	G31A	Gly11Ser	0.002755	Rv1740	vapB34	1967844	C140A	Ala47Glu	0.0004
Rv1955	higB	2201808	C90G	Asp30Glu	0.002582	Rv1740	vapB34	1967897	G193C	Glu65Gln	0
Rv2653c	-	2976596	G314A	Ser105Asn	0.002443	Rv1839c	vapB13	2087652	G1A	Val1?	0.0047
Rv2274c	mazF8	2546707	A99G	Ile33Met	0.00241	Rv1839c	vapB13	2087847	C66T	Arg22Arg	0.0004
Rv2274c	mazF8	2546803	G3A	Met1?	0.002204	Rv1942c	mazF5	2194950	A24C	Gly8Gly	0.0007
Rv2550c	vapB20	2870311	A54C	Glu18Asp	0.002203	Rv1943c	mazE5	2195004	T344C	Leu115Pro	0.0025
Rv2547	vapB19	2868716	C111T	Ala37Ala	0.002155	Rv1943c	mazE5	2195025	A323G	Glu108Gly	0
Rv0456A	mazF1	547158	A200G	Glu67Gly	0.002149	Rv1943c	mazE5	2195321	G27A	Thr9Thr	0
Rv0608	vapB28	703440	G197A	Arg66His	0.002144	Rv1952	vapB14	2200754	A29G	Lys10Arg	0.0036
Rv2760c	vapB42	3071308	C229G	His77Asp	0.002116	Rv1955	higB	2201720	T2C	Val1?	0.0003
Rv1943c	mazE5	2195025	A323G	Glu108Gly	0.002034	Rv1955	higB	2201808	C90G	Asp30Glu	0.0003
Rv3385c	vapB46	3799874	G70A	Ala24Thr	0.002032	Rv1955	higB	2201853	G135A	Gln45Gln	0.001
Rv2104c	vapB37	2364533	G249T	Gly83Gly	0.001987	Rv1955	higB	2201975	A257G	His86Arg	0
Rv0608	vapB28	703306	C63T	Thr21Thr	0.001914	Rv1956	higA	2202472	C335T	Ser112Phe	0.0052
Rv2547	vapB19	2868774	T169C	Trp57Arg	0.001904	Rv1956	higA	2202491	A354G	Ala118Ala	0.0012
Rv0748	vapB31	841058	T112C	Phe38Leu	0.00189	Rv1956	higA	2202500	C363T	His121His	0.0117
Rv2601A	vapB41	2930266	G197A	Arg66His	0.001889	Rv1956	higA	2202582	G445T	Ala149Ser	0
Rv2009	vapB15	2258166	T137C	Leu46Ser	0.001877	Rv1959c	parE1	2203704	A274C	Met92Leu	0.0002
Rv2526	vapB17	2851303	G213C	Glu71Asp	0.001866	Rv1959c	parE1	2203869	G109A	Glu37Lys	0.003
Rv1991A	mazE6	2234742	C150G	Ile50Met	0.00186	Rv1959c	parE1	2203875	C103T	Leu35Leu	0.0052
Rv2493	vapB38	2808218	G136A	Asp46Asn	0.00186	Rv1959c	parE1	2203890	C88T	Gln30*	0.0169
Rv2871	vapB43	3183210	A73G	Thr25Ala	0.001846	Rv1959c	parE1	2203953	C25G	Pro9Ala	0.0149
Rv0662c	vapB7	755873	C151T	Arg51Cys	0.001814	Rv1960c	parD1	2204019	C207T	Asp69Asp	0
Rv2595	vapB40	2925530	T39C	Ile13Ile	0.001774	Rv1960c	parD1	2204092	C134T	Thr45Ile	0.006
Rv0596c	vapB4	695231	G255A	Trp85*	0.001727	Rv1960c	parD1	2204199	C27G	Leu9Leu	0
Rv2009	vapB15	2258035	T6C	Tyr2Tyr	0.001672	Rv1960c	parD1	2204203	T23C	Val8Ala	0
Rv2653c	-	2976840	G70A	Val24Ile	0.001665	Rv1962A	vapB35	2205283	G267A	Arg89Arg	0.0019
Rv1943c	mazE5	2195321	G27A	Thr9Thr	0.001662	Rv1962A	vapB35	2205371	T179G	Val60Gly	0.0001
Rv2654c	-	2977157	T78G	Ala26Ala	0.001659	Rv1962A	vapB35	2205451	G99A	Lys33Lys	0.001
Rv2274c	mazF8	2546543	G263A	Arg88Gln	0.00165	Rv1962A	vapB35	2205511	G39A	Thr13Thr	0.001
Rv2547	vapB19	2868787	A182G	Asp61Gly	0.001645	Rv1991A	mazE6	2234736	G156A	Arg52Arg	0.005
Rv0298	-	363450	T199G	Tyr67Asp	0.001641	Rv1991A	mazE6	2234742	C150G	Ile50Met	0.0002
Rv2866	relG	3177884	C63A	Arg21Arg	0.001614	Rv2009	vapB15	2258035	T6C	Tyr2Tyr	0.0034
Rv1740	vapB34	1967783	A79G	Thr27Ala	0.001606	Rv2009	vapB15	2258096	C67T	Arg23Trp	0
Rv1956	higA	2202491	A354G	Ala118Ala	0.00158	Rv2009	vapB15	2258166	T137C	Leu46Ser	0
Rv3358	relK	3771264	G220A	Asp74Asn	0.001579	Rv2009	vapB15	2258216	A187G	Asn63Asp	0
Rv0626	vapB5	718144	G120A	Pro40Pro	0.001545	Rv2009	vapB15	2258266	G237A	Glu79Glu	0.0017
Rv0748	vapB31	841016	C70T	Gln24*	0.001523	Rv2063	mazE7	2321043	G213T	Thr71Thr	0
Rv2654c	-	2977083	T152C	Val51Ala	0.001514	Rv2104c	vapB37	2364533	G249T	Gly83Gly	0.0023
Rv2142A	parD2	2402527	A196G	Ile66Val	0.001428	Rv2104c	vapB37	2364577	G205C	Ala69Pro	0.0011
Rv2274c	mazF8	2546698	A108T	Val36Val	0.001365	Rv2104c	vapB37	2364766	A16T	Thr6Ser	0
Rv0239	vapB24	289300	C197T	Ser66Phe	0.001346	Rv2142c	parE2	2402223	G288C	Glu96Asp	0
Rv2653c	-	2976654	C256T	Leu86Phe	0.001324	Rv2142c	parE2	2402439	C72T	Asp24Asp	0.0012
Rv2654c	-	2977033	A202C	Thr68Pro	0.00131	Rv2142c	parE2	2402463	C48G	Phe16Leu	0.0091
Rv1955	higB	2201720	T2C	Val1?	0.001272	Rv2142A	parD2	2402527	A196G	Ile66Val	0.0004
Rv0657c	vapB6	753526	T92G	Leu31Arg	0.001272	Rv2142A	parD2	2402684	A39G	Ala13Ala	0
Rv2274c	mazF8	2546710	C96A	His32Gln	0.001265	Rv2274c	mazF8	2546543	G263A	Arg88Gln	0
Rv2595	vapB40	2925594	G103A	Asp35Asn	0.001236	Rv2274c	mazF8	2546601	A205G	Ile69Val	0
Rv3181c	-	3550092	G52T	Val18Phe	0.001209	Rv2274c	mazF8	2546684	G122T	Gly41Val	0.0291
Rv1494	mazE4	1686516	C246T	Ala82Ala	0.0012	Rv2274c	mazF8	2546698	A108T	Val36Val	0.0015
Rv1398c	vapB10	1574765	G3A	Met1?	0.001189	Rv2274c	mazF8	2546707	A99G	Ile33Met	0
Rv2545	vapB18	2867913	T131G	Leu44Arg	0.001097	Rv2274c	mazF8	2546709	A97G	Ile33Val	0.0129
Rv2654c	-	2977191	C44T	Ala15Val	0.001079	Rv2274c	mazF8	2546710	C96A	His32Gln	0
Rv2104c	vapB37	2364766	A16T	Thr6Ser	0.001078	Rv2274c	mazF8	2546803	G3A	Met1?	0
Rv0660c	mazE2	755069	C157G	Pro53Ala	0.001068	Rv2274A	mazE8	2546842	T246C	Cys82Cys	0.0013
Rv0748	vapB31	840982	C36T	Leu12Leu	0.001039	Rv2493	vapB38	2808218	G136A	Asp46Asn	0
Rv3358	relK	3771123	C79T	Arg27Trp	0.000996	Rv2493	vapB38	2808296	G214A	Glu72Lys	0
Rv2871	vapB43	3183174	C37T	Arg13Cys	0.000987	Rv2526	vapB17	2851291	G201A	Val67Val	0
Rv2760c	vapB42	3071291	C246A	Tyr82*	0.000969	Rv2526	vapB17	2851303	G213C	Glu71Asp	0.0009
Rv0657c	vapB6	753589	A29C	Asp10Ala	0.000964	Rv2530A	vapB39	2854864	C44T	Ala15Val	0
Rv2758c	vapB21	3070648	G202A	Gly68Arg	0.00095	Rv2530A	vapB39	2854891	A17G	Gln6Arg	0.0007
Rv2009	vapB15	2258096	C67T	Arg23Trp	0.000928	Rv2545	vapB18	2867913	T131G	Leu44Arg	0
Rv2653c	-	2976814	C96T	Ala32Ala	0.000901	Rv2547	vapB19	2868606	A1G	Met1?	0.0058
Rv3358	relK	3771183	G139A	Glu47Lys	0.000884	Rv2547	vapB19	2868659	C54G	Ala18Ala	0.0161
Rv2142A	parD2	2402684	A39G	Ala13Ala	0.00088	Rv2547	vapB19	2868716	C111T	Ala37Ala	0.0003
Rv0599c	vapB27	697606	C195T	Asp65Asp	0.000823	Rv2547	vapB19	2868769	G164A	Gly55Asp	0
Rv0550c	vapB3	640862	G43A	Val15Met	0.000791	Rv2547	vapB19	2868774	T169C	Trp57Arg	0.0003
Rv1740	vapB34	1967897	G193C	Glu65Gln	0.000776	Rv2547	vapB19	2868787	A182G	Asp61Gly	0.0015
Rv2530A	vapB39	2854891	A17G	Gln6Arg	0.000756	Rv2547	vapB19	2868793	C188T	Thr63Ile	0.002
Rv0300	vapB2	363883	A58G	Ile20Val	0.000743	Rv2550c	vapB20	2870142	G223T	Val75Leu	0.0007
Rv1247c	relB	1389019	T226A	Phe76Ile	0.00072	Rv2550c	vapB20	2870311	A54C	Glu18Asp	0.0027
Rv0664	vapB8	758548	G17T	Cys6Phe	0.000716	Rv2595	vapB40	2925530	T39C	Ile13Ile	0.0004
Rv1960c	parD1	2204019	C207T	Asp69Asp	0.000705	Rv2595	vapB40	2925594	G103A	Asp35Asn	0
Rv0657c	vapB6	753536	G82A	Ala28Thr	0.000673	Rv2595	vapB40	2925683	G192A	Leu64Leu	0
Rv2063	mazE7	2321043	G213T	Thr71Thr	0.000656	Rv2601A	vapB41	2930254	G185A	Gly62Asp	0.0012
Rv3385c	vapB46	3799821	C123T	Asp41Asp	0.000634	Rv2601A	vapB41	2930266	G197A	Arg66His	0.0023
Rv0300	vapB2	363861	C36T	Asp12Asp	0.000629	Rv2653c	-	2976587	G323A	Ter108Ter	0.0055
Rv2653c	-	2976856	C54A	Ala18Ala	0.000611	Rv2653c	-	2976596	G314A	Ser105Asn	0.0023
Rv2862A	vapB23	3174868	T122G	Leu41Arg	0.000601	Rv2653c	-	2976598	C312T	Asp104Asp	0
Rv1960c	parD1	2204203	T23C	Val8Ala	0.000571	Rv2653c	-	2976616	C294G	His98Gln	0.0019
Rv1241	vapB33	1384315	G38A	Arg13Gln	0.00057	Rv2653c	-	2976638	A272T	Lys91Met	0
Rv1955	higB	2201975	A257G	His86Arg	0.000565	Rv2653c	-	2976654	C256T	Leu86Phe	0.0005
Rv3697A	vapB48	4140443	C21T	Leu7Leu	0.000564	Rv2653c	-	2976799	C111T	Ala37Ala	0
Rv0616A	vapB29	710906	G125A	Arg42His	0.000561	Rv2653c	-	2976814	C96T	Ala32Ala	0.0002
Rv1241	vapB33	1384400	G123T	Pro41Pro	0.000558	Rv2653c	-	2976830	A80C	Gln27Pro	0.0011
Rv1959c	parE1	2203869	G109A	Glu37Lys	0.000546	Rv2653c	-	2976840	G70A	Val24Ile	0
Rv0660c	mazE2	755094	G132C	Gln44His	0.000531	Rv2653c	-	2976856	C54A	Ala18Ala	0
Rv1494	mazE4	1686408	C138T	Ile46Ile	0.000526	Rv2654c	-	2977033	A202C	Thr68Pro	0
Rv2653c	-	2976598	C312T	Asp104Asp	0.000524	Rv2654c	-	2977040	C195T	Phe65Phe	0.0002
Rv0616A	vapB29	710997	G216A	Glu72Glu	0.000521	Rv2654c	-	2977083	T152C	Val51Ala	0.0003
Rv1494	mazE4	1686414	C144T	Asp48Asp	0.000506	Rv2654c	-	2977157	T78G	Ala26Ala	0.0017
Rv1494	mazE4	1686352	C82T	Arg28Cys	0.000489	Rv2654c	-	2977191	C44T	Ala15Val	0.0009
Rv3407	vapB47	3826316	G65T	Arg22Leu	0.00048	Rv2758c	vapB21	3070648	G202A	Gly68Arg	0.0006
Rv0910	-	1014893	G28A	Val10Ile	0.00047	Rv2760c	vapB42	3071291	C246A	Tyr82*	0
Rv0748	vapB31	841180	C234T	Gly78Gly	0.000431	Rv2760c	vapB42	3071308	C229G	His77Asp	0.0024
Rv3358	relK	3771245	G201T	Leu67Leu	0.000425	Rv2830c	vapB22	3137026	T199G	Ser67Ala	0.0004
Rv2274A	mazE8	2546842	T246C	Cys82Cys	0.000408	Rv2830c	vapB22	3137058	C167T	Ala56Val	0.0061
Rv2654c	-	2977040	C195T	Phe65Phe	0.000356	Rv2862A	vapB23	3174748	T2C	Ile1?	0.0013
Rv1839c	vapB13	2087847	C66T	Arg22Arg	0.000348	Rv2862A	vapB23	3174868	T122G	Leu41Arg	0
Rv1241	vapB33	1384494	C217T	Leu73Leu	0.000345	Rv2862A	vapB23	3174869	G123A	Leu41Leu	0
Rv0662c	vapB7	755947	G77A	Arg26His	0.000338	Rv2865	relF	3177567	G31A	Gly11Ser	0.0004
Rv2547	vapB19	2868769	G164A	Gly55Asp	0.000332	Rv2865	relF	3177660	G124A	Ala42Thr	0
Rv1960c	parD1	2204199	C27G	Leu9Leu	0.000324	Rv2866	relG	3177884	C63A	Arg21Arg	0.002
Rv2493	vapB38	2808296	G214A	Glu72Lys	0.000301	Rv2871	vapB43	3183165	G28C	Glu10Gln	0
Rv1246c	relE	1388741	A238C	Ile80Leu	0.000297	Rv2871	vapB43	3183174	C37T	Arg13Cys	0.0003
Rv1103c	mazE3	1231236	G56A	Gly19Asp	0.000297	Rv2871	vapB43	3183210	A73G	Thr25Ala	0
Rv0626	vapB5	718229	A205G	Asn69Asp	0.000291	Rv3181c	-	3550092	G52T	Val18Phe	0.001
Rv2274c	mazF8	2546601	A205G	Ile69Val	0.000282	Rv3357	relJ	3770777	G5A	Ser2Asn	0
Rv0659c	mazF2	754974	G20A	Trp7*	0.000282	Rv3358	relK	3771123	C79T	Arg27Trp	0
Rv0748	vapB31	841039	G93A	Glu31Glu	0.000269	Rv3358	relK	3771183	G139A	Glu47Lys	0.0029
Rv0748	vapB31	841139	C193T	Leu65Leu	0.000257	Rv3358	relK	3771245	G201T	Leu67Leu	0.0009
Rv1959c	parE1	2203704	A274C	Met92Leu	0.000249	Rv3358	relK	3771264	G220A	Asp74Asn	0
Rv2530A	vapB39	2854864	C44T	Ala15Val	0.000247	Rv3385c	vapB46	3799821	C123T	Asp41Asp	0.0008
Rv2862A	vapB23	3174869	G123A	Leu41Leu	0.000243	Rv3385c	vapB46	3799874	G70A	Ala24Thr	0.0014
Rv2830c	vapB22	3137026	T199G	Ser67Ala	0.00021	Rv3407	vapB47	3826316	G65T	Arg22Leu	0.0002
Rv1494	mazE4	1686538	C268T	Arg90Trp	0.000202	Rv3407	vapB47	3826501	C250T	Arg84Cys	0.0037
Rv3357	relJ	3770777	G5A	Ser2Asn	0.000163	Rv3697A	vapB48	4140261	G203A	Trp68*	0.0097
Rv2009	vapB15	2258216	A187G	Asn63Asp	0	Rv3697A	vapB48	4140319	C145T	Arg49Cys	0.0004
Rv2526	vapB17	2851291	G201A	Val67Val	0	Rv3697A	vapB48	4140384	G80A	Gly27Glu	0.003
Rv0064A	vapB1	71731	C143T	Ala48Val	0	Rv3697A	vapB48	4140443	C21T	Leu7Leu	0
