# Supplementary material for: Toxin-antitoxin system gene mutations driving Mycobacterium tuberculosis transmission revealed by whole genome sequencing
Source: Front Microbiol. 2024 Jul 31;15:1398886. doi: 10.3389/fmicb.2024.1398886 (PMC11322068; doi:10.3389/fmicb.2024.1398886)
Supplement: Supplementary file 8 [file Data_Sheet_8.xlsx]

## Sheet: Supplementary Table 15
Important scores of each feature in various models within the lineage 2 clusters
Random Forest						Gradient Boosted Classification Tree
Rv number	Gene	Position	SNP	Amino acid changes	Importance Score	Rv number	Gene	Position	SNP	Amino acid changes	Importance Score
Rv3407	vapB47	3826501	C250T	Arg84Cys	0.034411	Rv0239	vapB24	289179	A76C	Thr26Pro	0.018
Rv1959c	parE1	2203953	C25G	Pro9Ala	0.028335	Rv0298	-	363375	C124A	Leu42Met	0.0016
Rv2142c	parE2	2402223	G288C	Glu96Asp	0.022382	Rv0298	-	363464	G213A	Arg71Arg	0.0038
Rv0298	-	363464	G213A	Arg71Arg	0.017486	Rv0456A	mazF1	547158	A200G	Glu67Gly	0.0059
Rv1991A	mazE6	2234736	G156A	Arg52Arg	0.015139	Rv0608	vapB28	703306	C63T	Thr21Thr	0.0048
Rv1956	higA	2202472	C335T	Ser112Phe	0.014623	Rv0657c	vapB6	753589	A29C	Asp10Ala	0
Rv2274c	mazF8	2546684	G122T	Gly41Val	0.014311	Rv0659c	mazF2	754909	C85T	Arg29Cys	0.0049
Rv1956	higA	2202500	C363T	His121His	0.01376	Rv0660c	mazE2	755094	G132C	Gln44His	0.0008
Rv2595	vapB40	2925530	T39C	Ile13Ile	0.012935	Rv0662c	vapB7	755947	G77A	Arg26His	0
Rv2830c	vapB22	3137058	C167T	Ala56Val	0.01185	Rv0664	vapB8	758548	G17T	Cys6Phe	0
Rv2865	relF	3177660	G124A	Ala42Thr	0.010494	Rv1241	vapB33	1384315	G38A	Arg13Gln	0
Rv0608	vapB28	703306	C63T	Thr21Thr	0.009992	Rv1494	mazE4	1686299	T29G	Ile10Ser	0.0103
Rv2142A	parD2	2402684	A39G	Ala13Ala	0.00817	Rv1839c	vapB13	2087847	C66T	Arg22Arg	0.0002
Rv0456A	mazF1	547158	A200G	Glu67Gly	0.008108	Rv1955	higB	2201720	T2C	Val1?	0.0003
Rv2862A	vapB23	3174748	T2C	Ile1?	0.00733	Rv1955	higB	2201808	C90G	Asp30Glu	0.0006
Rv1494	mazE4	1686299	T29G	Ile10Ser	0.007269	Rv1956	higA	2202472	C335T	Ser112Phe	0.0245
Rv2274c	mazF8	2546707	A99G	Ile33Met	0.006465	Rv1956	higA	2202491	A354G	Ala118Ala	0
Rv0239	vapB24	289179	A76C	Thr26Pro	0.005225	Rv1956	higA	2202500	C363T	His121His	0.0118
Rv2654c	-	2977157	T78G	Ala26Ala	0.004655	Rv1959c	parE1	2203953	C25G	Pro9Ala	0.0262
Rv2760c	vapB42	3071308	C229G	His77Asp	0.004253	Rv1960c	parD1	2204019	C207T	Asp69Asp	0
Rv1955	higB	2201808	C90G	Asp30Glu	0.003392	Rv1991A	mazE6	2234736	G156A	Arg52Arg	0.0219
Rv2866	relG	3177884	C63A	Arg21Arg	0.003085	Rv2009	vapB15	2258096	C67T	Arg23Trp	0.0006
Rv0659c	mazF2	754909	C85T	Arg29Cys	0.00292	Rv2009	vapB15	2258166	T137C	Leu46Ser	0
Rv2653c	-	2976654	C256T	Leu86Phe	0.002703	Rv2104c	vapB37	2364766	A16T	Thr6Ser	0
Rv0660c	mazE2	755094	G132C	Gln44His	0.002213	Rv2142c	parE2	2402223	G288C	Glu96Asp	0.0166
Rv0664	vapB8	758548	G17T	Cys6Phe	0.002107	Rv2142A	parD2	2402684	A39G	Ala13Ala	0.0014
Rv3358	relK	3771264	G220A	Asp74Asn	0.001988	Rv2274c	mazF8	2546601	A205G	Ile69Val	0
Rv0298	-	363375	C124A	Leu42Met	0.001924	Rv2274c	mazF8	2546684	G122T	Gly41Val	0.0062
Rv2009	vapB15	2258166	T137C	Leu46Ser	0.001796	Rv2274c	mazF8	2546707	A99G	Ile33Met	0.0028
Rv2545	vapB18	2867913	T131G	Leu44Arg	0.001486	Rv2274c	mazF8	2546710	C96A	His32Gln	0
Rv1955	higB	2201720	T2C	Val1?	0.001455	Rv2545	vapB18	2867913	T131G	Leu44Arg	0.0019
Rv2104c	vapB37	2364766	A16T	Thr6Ser	0.001402	Rv2547	vapB19	2868787	A182G	Asp61Gly	0.003
Rv3181c	-	3550092	G52T	Val18Phe	0.00129	Rv2595	vapB40	2925530	T39C	Ile13Ile	0
Rv2653c	-	2976856	C54A	Ala18Ala	0.00129	Rv2653c	-	2976598	C312T	Asp104Asp	0
Rv2654c	-	2977040	C195T	Phe65Phe	0.001266	Rv2653c	-	2976654	C256T	Leu86Phe	0.0036
Rv1956	higA	2202491	A354G	Ala118Ala	0.00115	Rv2653c	-	2976856	C54A	Ala18Ala	0
Rv2274c	mazF8	2546710	C96A	His32Gln	0.001132	Rv2654c	-	2977040	C195T	Phe65Phe	0
Rv1241	vapB33	1384315	G38A	Arg13Gln	0.001069	Rv2654c	-	2977157	T78G	Ala26Ala	0.0035
Rv0657c	vapB6	753589	A29C	Asp10Ala	0.001055	Rv2760c	vapB42	3071308	C229G	His77Asp	0.0045
Rv1839c	vapB13	2087847	C66T	Arg22Arg	0.000921	Rv2830c	vapB22	3137058	C167T	Ala56Val	0.0125
Rv1960c	parD1	2204019	C207T	Asp69Asp	0.000724	Rv2862A	vapB23	3174748	T2C	Ile1?	0.0106
Rv2009	vapB15	2258096	C67T	Arg23Trp	0.000712	Rv2865	relF	3177660	G124A	Ala42Thr	0.0064
Rv2547	vapB19	2868787	A182G	Asp61Gly	0.000655	Rv2866	relG	3177884	C63A	Arg21Arg	0.0012
Rv0662c	vapB7	755947	G77A	Arg26His	0.000501	Rv3181c	-	3550092	G52T	Val18Phe	0.0004
Rv2653c	-	2976598	C312T	Asp104Asp	0.00036	Rv3358	relK	3771264	G220A	Asp74Asn	0.0025
Rv2274c	mazF8	2546601	A205G	Ile69Val	0.000292	Rv3407	vapB47	3826501	C250T	Arg84Cys	0.0248
