# Supplementary material for: Toxin-antitoxin system gene mutations driving Mycobacterium tuberculosis transmission revealed by whole genome sequencing
Source: Front Microbiol. 2024 Jul 31;15:1398886. doi: 10.3389/fmicb.2024.1398886 (PMC11322068; doi:10.3389/fmicb.2024.1398886)
Supplement: Supplementary file 9 [file Data_Sheet_9.xlsx]

## Sheet: Supplementary Table 16
Important scores of each feature in various models within the lineage 4 clusters
Random Forest						Gradient Boosted Classification Tree
Rv number	Gene	Position	SNP	Amino acid changes	Importance Score	Rv number	Gene	Position	SNP	Amino acid changes	Importance Score
Rv0660c	mazE2	755122	G104A	Arg35His	0.041545	Rv0064A	vapB1	71622	G34A	Asp12Asn	0
Rv2547	vapB19	2868659	C54G	Ala18Ala	0.034492	Rv0298	-	363450	T199G	Tyr67Asp	0.0004
Rv1959c	parE1	2203890	C88T	Gln30*	0.030061	Rv0300	vapB2	363861	C36T	Asp12Asp	0.0005
Rv2547	vapB19	2868793	C188T	Thr63Ile	0.02819	Rv0300	vapB2	363996	T171C	Gly57Gly	0.004
Rv2142c	parE2	2402439	C72T	Asp24Asp	0.027867	Rv0550c	vapB3	640862	G43A	Val15Met	0.0004
Rv1962A	vapB35	2205511	G39A	Thr13Thr	0.02749	Rv0596c	vapB4	695231	G255A	Trp85*	0
Rv2830c	vapB22	3137058	C167T	Ala56Val	0.021165	Rv0608	vapB28	703440	G197A	Arg66His	0
Rv1952	vapB14	2200754	A29G	Lys10Arg	0.020881	Rv0616A	vapB29	710907	C126G	Arg42Arg	0.0134
Rv2274c	mazF8	2546709	A97G	Ile33Val	0.013746	Rv0626	vapB5	718144	G120A	Pro40Pro	0
Rv2547	vapB19	2868606	A1G	Met1?	0.012857	Rv0626	vapB5	718231	C207T	Asn69Asn	0
Rv1113	vapB32	1239471	C56T	Thr19Ile	0.012253	Rv0657c	vapB6	753536	G82A	Ala28Thr	0
Rv1962A	vapB35	2205451	G99A	Lys33Lys	0.012152	Rv0657c	vapB6	753562	T56C	Ile19Thr	0
Rv2601A	vapB41	2930254	G185A	Gly62Asp	0.011437	Rv0660c	mazE2	755069	C157G	Pro53Ala	0
Rv1956	higA	2202582	G445T	Ala149Ser	0.011285	Rv0660c	mazE2	755122	G104A	Arg35His	0.0948
Rv1740	vapB34	1967844	C140A	Ala47Glu	0.010966	Rv0662c	vapB7	755873	C151T	Arg51Cys	0
Rv1960c	parD1	2204092	C134T	Thr45Ile	0.010803	Rv0748	vapB31	840982	C36T	Leu12Leu	0
Rv0657c	vapB6	753562	T56C	Ile19Thr	0.010802	Rv1103c	mazE3	1231236	G56A	Gly19Asp	0
Rv3697A	vapB48	4140319	C145T	Arg49Cys	0.010022	Rv1113	vapB32	1239471	C56T	Thr19Ile	0.0219
Rv2871	vapB43	3183165	G28C	Glu10Gln	0.009226	Rv1241	vapB33	1384494	C217T	Leu73Leu	0
Rv1943c	mazE5	2195004	T344C	Leu115Pro	0.008474	Rv1246c	relE	1388827	A152T	Asn51Ile	0.0006
Rv0300	vapB2	363996	T171C	Gly57Gly	0.007912	Rv1247c	relB	1389019	T226A	Phe76Ile	0.0006
Rv1959c	parE1	2203875	C103T	Leu35Leu	0.007789	Rv1398c	vapB10	1574765	G3A	Met1?	0
Rv0616A	vapB29	710907	C126G	Arg42Arg	0.007574	Rv1494	mazE4	1686352	C82T	Arg28Cys	0
Rv2865	relF	3177567	G31A	Gly11Ser	0.007184	Rv1494	mazE4	1686516	C246T	Ala82Ala	0.0013
Rv1560	vapB11	1764808	C54T	Ala18Ala	0.006906	Rv1560	vapB11	1764808	C54T	Ala18Ala	0.0069
Rv2653c	-	2976830	A80C	Gln27Pro	0.006714	Rv1740	vapB34	1967844	C140A	Ala47Glu	0.0058
Rv2550c	vapB20	2870142	G223T	Val75Leu	0.006179	Rv1740	vapB34	1967897	G193C	Glu65Gln	0
Rv1962A	vapB35	2205283	G267A	Arg89Arg	0.006168	Rv1942c	mazF5	2194950	A24C	Gly8Gly	0
Rv3697A	vapB48	4140261	G203A	Trp68*	0.006133	Rv1943c	mazE5	2195004	T344C	Leu115Pro	0.0089
Rv1991A	mazE6	2234742	C150G	Ile50Met	0.006068	Rv1943c	mazE5	2195025	A323G	Glu108Gly	0
Rv3697A	vapB48	4140384	G80A	Gly27Glu	0.005659	Rv1943c	mazE5	2195321	G27A	Thr9Thr	0
Rv2653c	-	2976587	G323A	Ter108Ter	0.005626	Rv1952	vapB14	2200754	A29G	Lys10Arg	0.0087
Rv1943c	mazE5	2195025	A323G	Glu108Gly	0.005317	Rv1955	higB	2201853	G135A	Gln45Gln	0
Rv0064A	vapB1	71622	G34A	Asp12Asn	0.005032	Rv1956	higA	2202582	G445T	Ala149Ser	0.0003
Rv2104c	vapB37	2364533	G249T	Gly83Gly	0.004944	Rv1959c	parE1	2203869	G109A	Glu37Lys	0.0007
Rv0626	vapB5	718231	C207T	Asn69Asn	0.004924	Rv1959c	parE1	2203875	C103T	Leu35Leu	0.0093
Rv1246c	relE	1388827	A152T	Asn51Ile	0.004902	Rv1959c	parE1	2203890	C88T	Gln30*	0.0575
Rv2653c	-	2976596	G314A	Ser105Asn	0.004527	Rv1960c	parD1	2204092	C134T	Thr45Ile	0.0062
Rv2526	vapB17	2851303	G213C	Glu71Asp	0.004523	Rv1960c	parD1	2204203	T23C	Val8Ala	0
Rv2550c	vapB20	2870311	A54C	Glu18Asp	0.004315	Rv1962A	vapB35	2205283	G267A	Arg89Arg	0.0057
Rv0596c	vapB4	695231	G255A	Trp85*	0.00422	Rv1962A	vapB35	2205451	G99A	Lys33Lys	0.0014
Rv2547	vapB19	2868774	T169C	Trp57Arg	0.004184	Rv1962A	vapB35	2205511	G39A	Thr13Thr	0.013
Rv1942c	mazF5	2194950	A24C	Gly8Gly	0.004137	Rv1991A	mazE6	2234742	C150G	Ile50Met	0
Rv2009	vapB15	2258035	T6C	Tyr2Tyr	0.004102	Rv2009	vapB15	2258035	T6C	Tyr2Tyr	0
Rv2274c	mazF8	2546803	G3A	Met1?	0.003886	Rv2009	vapB15	2258266	G237A	Glu79Glu	0.0077
Rv2104c	vapB37	2364577	G205C	Ala69Pro	0.003815	Rv2063	mazE7	2321043	G213T	Thr71Thr	0
Rv2142c	parE2	2402463	C48G	Phe16Leu	0.003745	Rv2104c	vapB37	2364533	G249T	Gly83Gly	0
Rv2009	vapB15	2258266	G237A	Glu79Glu	0.003461	Rv2104c	vapB37	2364577	G205C	Ala69Pro	0.0011
Rv1955	higB	2201853	G135A	Gln45Gln	0.003291	Rv2142c	parE2	2402439	C72T	Asp24Asp	0.0069
Rv0660c	mazE2	755069	C157G	Pro53Ala	0.003274	Rv2142c	parE2	2402463	C48G	Phe16Leu	0.0034
Rv2274c	mazF8	2546543	G263A	Arg88Gln	0.003243	Rv2274c	mazF8	2546543	G263A	Arg88Gln	0
Rv3385c	vapB46	3799874	G70A	Ala24Thr	0.003034	Rv2274c	mazF8	2546709	A97G	Ile33Val	0.021
Rv0626	vapB5	718144	G120A	Pro40Pro	0.003016	Rv2274c	mazF8	2546803	G3A	Met1?	0
Rv0662c	vapB7	755873	C151T	Arg51Cys	0.002863	Rv2274A	mazE8	2546842	T246C	Cys82Cys	0
Rv2654c	-	2977083	T152C	Val51Ala	0.002589	Rv2493	vapB38	2808218	G136A	Asp46Asn	0
Rv1943c	mazE5	2195321	G27A	Thr9Thr	0.002494	Rv2526	vapB17	2851303	G213C	Glu71Asp	0.0005
Rv2654c	-	2977033	A202C	Thr68Pro	0.002479	Rv2547	vapB19	2868606	A1G	Met1?	0.0124
Rv1398c	vapB10	1574765	G3A	Met1?	0.002451	Rv2547	vapB19	2868659	C54G	Ala18Ala	0.0275
Rv2493	vapB38	2808218	G136A	Asp46Asn	0.002368	Rv2547	vapB19	2868774	T169C	Trp57Arg	0.0001
Rv3697A	vapB48	4140443	C21T	Leu7Leu	0.002317	Rv2547	vapB19	2868793	C188T	Thr63Ile	0.0019
Rv0298	-	363450	T199G	Tyr67Asp	0.002179	Rv2550c	vapB20	2870142	G223T	Val75Leu	0.0026
Rv0550c	vapB3	640862	G43A	Val15Met	0.001988	Rv2550c	vapB20	2870311	A54C	Glu18Asp	0.0008
Rv2653c	-	2976814	C96T	Ala32Ala	0.00186	Rv2601A	vapB41	2930254	G185A	Gly62Asp	0.0055
Rv3358	relK	3771183	G139A	Glu47Lys	0.001757	Rv2653c	-	2976587	G323A	Ter108Ter	0.0052
Rv0748	vapB31	840982	C36T	Leu12Leu	0.001744	Rv2653c	-	2976596	G314A	Ser105Asn	0.004
Rv0608	vapB28	703440	G197A	Arg66His	0.001719	Rv2653c	-	2976814	C96T	Ala32Ala	0
Rv1494	mazE4	1686516	C246T	Ala82Ala	0.001638	Rv2653c	-	2976830	A80C	Gln27Pro	0.0014
Rv2653c	-	2976840	G70A	Val24Ile	0.001621	Rv2653c	-	2976840	G70A	Val24Ile	0
Rv0657c	vapB6	753536	G82A	Ala28Thr	0.001613	Rv2654c	-	2977033	A202C	Thr68Pro	0
Rv2274A	mazE8	2546842	T246C	Cys82Cys	0.001536	Rv2654c	-	2977083	T152C	Val51Ala	0.0025
Rv1960c	parD1	2204203	T23C	Val8Ala	0.001522	Rv2654c	-	2977191	C44T	Ala15Val	0.001
Rv2063	mazE7	2321043	G213T	Thr71Thr	0.001247	Rv2830c	vapB22	3137058	C167T	Ala56Val	0.0024
Rv1247c	relB	1389019	T226A	Phe76Ile	0.001192	Rv2862A	vapB23	3174868	T122G	Leu41Arg	0.0019
Rv1740	vapB34	1967897	G193C	Glu65Gln	0.001177	Rv2865	relF	3177567	G31A	Gly11Ser	0
Rv2654c	-	2977191	C44T	Ala15Val	0.001067	Rv2866	relG	3177884	C63A	Arg21Arg	0
Rv1959c	parE1	2203869	G109A	Glu37Lys	0.000726	Rv2871	vapB43	3183165	G28C	Glu10Gln	0.0014
Rv2862A	vapB23	3174868	T122G	Leu41Arg	0.000714	Rv3358	relK	3771183	G139A	Glu47Lys	0
Rv0300	vapB2	363861	C36T	Asp12Asp	0.000706	Rv3385c	vapB46	3799874	G70A	Ala24Thr	0
Rv1103c	mazE3	1231236	G56A	Gly19Asp	0.000668	Rv3697A	vapB48	4140261	G203A	Trp68*	0.0078
Rv1494	mazE4	1686352	C82T	Arg28Cys	0.000639	Rv3697A	vapB48	4140319	C145T	Arg49Cys	0.0016
Rv1241	vapB33	1384494	C217T	Leu73Leu	0.000518	Rv3697A	vapB48	4140384	G80A	Gly27Glu	0.0064
Rv2866	relG	3177884	C63A	Arg21Arg	0.000103	Rv3697A	vapB48	4140443	C21T	Leu7Leu	0
