# Supplementary material for: Toxin-antitoxin system gene mutations driving Mycobacterium tuberculosis transmission revealed by whole genome sequencing
Source: Front Microbiol. 2024 Jul 31;15:1398886. doi: 10.3389/fmicb.2024.1398886 (PMC11322068; doi:10.3389/fmicb.2024.1398886)
Supplement: Supplementary file 10 [file Data_Sheet_10.xlsx]

## Sheet: Supplementary Table 17
Important scores of each feature in various models within the cross-country transmission clades
Random forest model						Gradient boosting decision tree model
Rv number	Gene	Position	SNP	Amino acid changes	Importance Score	Rv number	Gene	Position	SNP	Amino acid changes	Importance Score
Rv2653c	-	2976830	A80C	Gln27Pro	0.127432	Rv0064A	vapB1	71622	G34A	Asp12Asn	0
Rv2104c	vapB37	2364577	G205C	Ala69Pro	0.088076	Rv0239	vapB24	289179	A76C	Thr26Pro	0
Rv0657c	vapB6	753589	A29C	Asp10Ala	0.081536	Rv0239	vapB24	289253	C150T	Asp50Asp	0
Rv2547	vapB19	2868793	C188T	Thr63Ile	0.04032	Rv0239	vapB24	289300	C197T	Ser66Phe	0
Rv0748	vapB31	841058	T112C	Phe38Leu	0.034411	Rv0298	-	363375	C124A	Leu42Met	0.0017
Rv1960c	parD1	2204092	C134T	Thr45Ile	0.02827	Rv0298	-	363464	G213A	Arg71Arg	0.0511
Rv0660c	mazE2	755122	G104A	Arg35His	0.027998	Rv0298	-	363467	G216A	Ala72Ala	0
Rv2547	vapB19	2868659	C54G	Ala18Ala	0.027632	Rv0299	-	363563	G88A	Ala30Thr	0
Rv1959c	parE1	2203890	C88T	Gln30*	0.023003	Rv0300	vapB2	363996	T171C	Gly57Gly	0
Rv2274c	mazF8	2546707	A99G	Ile33Met	0.021023	Rv0456A	mazF1	547158	A200G	Glu67Gly	0
Rv3407	vapB47	3826316	G65T	Arg22Leu	0.020827	Rv0596c	vapB4	695231	G255A	Trp85*	0.0437
Rv1956	higA	2202500	C363T	His121His	0.018288	Rv0599c	vapB27	697606	C195T	Asp65Asp	0
Rv0456A	mazF1	547158	A200G	Glu67Gly	0.018024	Rv0608	vapB28	703306	C63T	Thr21Thr	0
Rv2547	vapB19	2868774	T169C	Trp57Arg	0.015343	Rv0616A	vapB29	710907	C126G	Arg42Arg	0
Rv3407	vapB47	3826501	C250T	Arg84Cys	0.015126	Rv0616A	vapB29	710997	G216A	Glu72Glu	0
Rv1962A	vapB35	2205511	G39A	Thr13Thr	0.013766	Rv0626	vapB5	718229	A205G	Asn69Asp	0
Rv1955	higB	2201808	C90G	Asp30Glu	0.013238	Rv0626	vapB5	718231	C207T	Asn69Asn	0
Rv2530A	vapB39	2854891	A17G	Gln6Arg	0.011808	Rv0657c	vapB6	753536	G82A	Ala28Thr	0.0043
Rv2274c	mazF8	2546803	G3A	Met1?	0.00984	Rv0657c	vapB6	753562	T56C	Ile19Thr	0
Rv1962A	vapB35	2205451	G99A	Lys33Lys	0.009293	Rv0657c	vapB6	753589	A29C	Asp10Ala	0.0623
Rv1942c	mazF5	2194950	A24C	Gly8Gly	0.009076	Rv0659c	mazF2	754909	C85T	Arg29Cys	0
Rv2871	vapB43	3183174	C37T	Arg13Cys	0.009052	Rv0660c	mazE2	755094	G132C	Gln44His	0.0015
Rv0657c	vapB6	753562	T56C	Ile19Thr	0.008765	Rv0660c	mazE2	755122	G104A	Arg35His	0
Rv2830c	vapB22	3137058	C167T	Ala56Val	0.008616	Rv0662c	vapB7	755873	C151T	Arg51Cys	0
Rv3385c	vapB46	3799874	G70A	Ala24Thr	0.00831	Rv0664	vapB8	758548	G17T	Cys6Phe	0.0028
Rv2862A	vapB23	3174748	T2C	Ile1?	0.008044	Rv0748	vapB31	841058	T112C	Phe38Leu	0.0161
Rv1952	vapB14	2200754	A29G	Lys10Arg	0.007818	Rv0748	vapB31	841139	C193T	Leu65Leu	0.0372
Rv2142c	parE2	2402463	C48G	Phe16Leu	0.007611	Rv0909	-	1014815	T135G	His45Gln	0.0162
Rv1955	higB	2201720	T2C	Val1?	0.007606	Rv1103c	mazE3	1231236	G56A	Gly19Asp	0
Rv2274c	mazF8	2546709	A97G	Ile33Val	0.007466	Rv1113	vapB32	1239471	C56T	Thr19Ile	0.0026
Rv2142c	parE2	2402439	C72T	Asp24Asp	0.007223	Rv1241	vapB33	1384315	G38A	Arg13Gln	0.0017
Rv0298	-	363464	G213A	Arg71Arg	0.00703	Rv1241	vapB33	1384494	C217T	Leu73Leu	0.0014
Rv2009	vapB15	2258035	T6C	Tyr2Tyr	0.006973	Rv1246c	relE	1388741	A238C	Ile80Leu	0
Rv0909	-	1014815	T135G	His45Gln	0.006613	Rv1246c	relE	1388827	A152T	Asn51Ile	0.002
Rv2493	vapB38	2808296	G214A	Glu72Lys	0.006503	Rv1247c	relB	1389019	T226A	Phe76Ile	0.0015
Rv3697A	vapB48	4140319	C145T	Arg49Cys	0.006435	Rv1494	mazE4	1686299	T29G	Ile10Ser	0.0048
Rv1959c	parE1	2203875	C103T	Leu35Leu	0.006381	Rv1560	vapB11	1764808	C54T	Ala18Ala	0.0038
Rv2595	vapB40	2925683	G192A	Leu64Leu	0.006292	Rv1740	vapB34	1967783	A79G	Thr27Ala	0
Rv2274c	mazF8	2546684	G122T	Gly41Val	0.00597	Rv1740	vapB34	1967844	C140A	Ala47Glu	0
Rv1956	higA	2202582	G445T	Ala149Ser	0.005785	Rv1740	vapB34	1967897	G193C	Glu65Gln	0
Rv1943c	mazE5	2195004	T344C	Leu115Pro	0.005754	Rv1839c	vapB13	2087652	G1A	Val1?	0
Rv3697A	vapB48	4140261	G203A	Trp68*	0.005634	Rv1942c	mazF5	2194950	A24C	Gly8Gly	0
Rv0748	vapB31	841139	C193T	Leu65Leu	0.005632	Rv1943c	mazE5	2195004	T344C	Leu115Pro	0.0056
Rv2547	vapB19	2868769	G164A	Gly55Asp	0.005176	Rv1943c	mazE5	2195025	A323G	Glu108Gly	0.0009
Rv1560	vapB11	1764808	C54T	Ala18Ala	0.005103	Rv1943c	mazE5	2195321	G27A	Thr9Thr	0.0039
Rv0596c	vapB4	695231	G255A	Trp85*	0.004832	Rv1952	vapB14	2200754	A29G	Lys10Arg	0.0015
Rv1113	vapB32	1239471	C56T	Thr19Ile	0.004331	Rv1955	higB	2201720	T2C	Val1?	0.0123
Rv2865	relF	3177660	G124A	Ala42Thr	0.004326	Rv1955	higB	2201808	C90G	Asp30Glu	0.0023
Rv2601A	vapB41	2930254	G185A	Gly62Asp	0.004118	Rv1955	higB	2201853	G135A	Gln45Gln	0
Rv0657c	vapB6	753536	G82A	Ala28Thr	0.003954	Rv1956	higA	2202472	C335T	Ser112Phe	0.0036
Rv0664	vapB8	758548	G17T	Cys6Phe	0.003949	Rv1956	higA	2202491	A354G	Ala118Ala	0.0038
Rv0662c	vapB7	755873	C151T	Arg51Cys	0.003945	Rv1956	higA	2202500	C363T	His121His	0.0005
Rv1740	vapB34	1967897	G193C	Glu65Gln	0.003698	Rv1956	higA	2202582	G445T	Ala149Ser	0.0043
Rv1494	mazE4	1686299	T29G	Ile10Ser	0.003691	Rv1959c	parE1	2203869	G109A	Glu37Lys	0
Rv1740	vapB34	1967844	C140A	Ala47Glu	0.003358	Rv1959c	parE1	2203875	C103T	Leu35Leu	0.0054
Rv0626	vapB5	718231	C207T	Asn69Asn	0.003342	Rv1959c	parE1	2203890	C88T	Gln30*	0.0386
Rv2653c	-	2976856	C54A	Ala18Ala	0.00322	Rv1959c	parE1	2203953	C25G	Pro9Ala	0.0008
Rv2142c	parE2	2402223	G288C	Glu96Asp	0.003066	Rv1960c	parD1	2204019	C207T	Asp69Asp	0.0011
Rv0660c	mazE2	755094	G132C	Gln44His	0.003029	Rv1960c	parD1	2204092	C134T	Thr45Ile	0.0475
Rv1247c	relB	1389019	T226A	Phe76Ile	0.003023	Rv1960c	parD1	2204199	C27G	Leu9Leu	0
Rv0616A	vapB29	710907	C126G	Arg42Arg	0.002949	Rv1960c	parD1	2204203	T23C	Val8Ala	0
Rv2653c	-	2976840	G70A	Val24Ile	0.002893	Rv1962A	vapB35	2205283	G267A	Arg89Arg	0
Rv2526	vapB17	2851303	G213C	Glu71Asp	0.002886	Rv1962A	vapB35	2205371	T179G	Val60Gly	0
Rv2654c	-	2977033	A202C	Thr68Pro	0.002863	Rv1962A	vapB35	2205451	G99A	Lys33Lys	0.006
Rv2547	vapB19	2868606	A1G	Met1?	0.002838	Rv1962A	vapB35	2205511	G39A	Thr13Thr	0.0113
Rv1959c	parE1	2203953	C25G	Pro9Ala	0.002826	Rv1991A	mazE6	2234736	G156A	Arg52Arg	0.0023
Rv2871	vapB43	3183210	A73G	Thr25Ala	0.002768	Rv1991A	mazE6	2234742	C150G	Ile50Met	0.0006
Rv0064A	vapB1	71622	G34A	Asp12Asn	0.002762	Rv2009	vapB15	2258035	T6C	Tyr2Tyr	0.0076
Rv1991A	mazE6	2234736	G156A	Arg52Arg	0.002757	Rv2009	vapB15	2258266	G237A	Glu79Glu	0.0006
Rv3181c	-	3550092	G52T	Val18Phe	0.002744	Rv2063	mazE7	2321043	G213T	Thr71Thr	0
Rv1956	higA	2202472	C335T	Ser112Phe	0.002643	Rv2104c	vapB37	2364533	G249T	Gly83Gly	0
Rv2104c	vapB37	2364533	G249T	Gly83Gly	0.002621	Rv2104c	vapB37	2364577	G205C	Ala69Pro	0.1783
Rv2009	vapB15	2258266	G237A	Glu79Glu	0.002396	Rv2142c	parE2	2402223	G288C	Glu96Asp	0.0056
Rv2653c	-	2976814	C96T	Ala32Ala	0.002389	Rv2142c	parE2	2402439	C72T	Asp24Asp	0.001
Rv0298	-	363375	C124A	Leu42Met	0.002386	Rv2142c	parE2	2402463	C48G	Phe16Leu	0.0088
Rv1962A	vapB35	2205283	G267A	Arg89Arg	0.002293	Rv2142A	parD2	2402527	A196G	Ile66Val	0
Rv2545	vapB18	2867913	T131G	Leu44Arg	0.002274	Rv2142A	parD2	2402684	A39G	Ala13Ala	0.0063
Rv0659c	mazF2	754909	C85T	Arg29Cys	0.002202	Rv2274c	mazF8	2546684	G122T	Gly41Val	0
Rv0299	-	363563	G88A	Ala30Thr	0.002005	Rv2274c	mazF8	2546707	A99G	Ile33Met	0.0212
Rv1956	higA	2202491	A354G	Ala118Ala	0.002002	Rv2274c	mazF8	2546709	A97G	Ile33Val	0.0103
Rv3697A	vapB48	4140384	G80A	Gly27Glu	0.001981	Rv2274c	mazF8	2546803	G3A	Met1?	0
Rv2653c	-	2976616	C294G	His98Gln	0.001931	Rv2274A	mazE8	2546842	T246C	Cys82Cys	0
Rv0608	vapB28	703306	C63T	Thr21Thr	0.001922	Rv2493	vapB38	2808218	G136A	Asp46Asn	0.0008
Rv1960c	parD1	2204019	C207T	Asp69Asp	0.001887	Rv2493	vapB38	2808296	G214A	Glu72Lys	0.0206
Rv2142A	parD2	2402684	A39G	Ala13Ala	0.001853	Rv2526	vapB17	2851303	G213C	Glu71Asp	0.0024
Rv1839c	vapB13	2087652	G1A	Val1?	0.001831	Rv2530A	vapB39	2854891	A17G	Gln6Arg	0.0016
Rv2547	vapB19	2868716	C111T	Ala37Ala	0.001823	Rv2545	vapB18	2867913	T131G	Leu44Arg	0.0015
Rv2063	mazE7	2321043	G213T	Thr71Thr	0.001791	Rv2547	vapB19	2868606	A1G	Met1?	0
Rv2595	vapB40	2925530	T39C	Ile13Ile	0.001587	Rv2547	vapB19	2868659	C54G	Ala18Ala	0.0612
Rv1241	vapB33	1384315	G38A	Arg13Gln	0.00154	Rv2547	vapB19	2868716	C111T	Ala37Ala	0.0007
Rv1246c	relE	1388827	A152T	Asn51Ile	0.001523	Rv2547	vapB19	2868769	G164A	Gly55Asp	0.0077
Rv2654c	-	2977083	T152C	Val51Ala	0.001474	Rv2547	vapB19	2868774	T169C	Trp57Arg	0.0282
Rv2653c	-	2976799	C111T	Ala37Ala	0.001436	Rv2547	vapB19	2868793	C188T	Thr63Ile	0
Rv0239	vapB24	289253	C150T	Asp50Asp	0.001432	Rv2550c	vapB20	2870142	G223T	Val75Leu	0
Rv1241	vapB33	1384494	C217T	Leu73Leu	0.00137	Rv2595	vapB40	2925530	T39C	Ile13Ile	0
Rv0298	-	363467	G216A	Ala72Ala	0.001256	Rv2595	vapB40	2925594	G103A	Asp35Asn	0
Rv1991A	mazE6	2234742	C150G	Ile50Met	0.001181	Rv2595	vapB40	2925683	G192A	Leu64Leu	0.0148
Rv1943c	mazE5	2195321	G27A	Thr9Thr	0.001169	Rv2601A	vapB41	2930254	G185A	Gly62Asp	0
Rv1103c	mazE3	1231236	G56A	Gly19Asp	0.001113	Rv2653c	-	2976616	C294G	His98Gln	0.0008
Rv1955	higB	2201853	G135A	Gln45Gln	0.001097	Rv2653c	-	2976638	A272T	Lys91Met	0.0011
Rv2653c	-	2976638	A272T	Lys91Met	0.001094	Rv2653c	-	2976654	C256T	Leu86Phe	0.0007
Rv2493	vapB38	2808218	G136A	Asp46Asn	0.001071	Rv2653c	-	2976799	C111T	Ala37Ala	0.0034
Rv0300	vapB2	363996	T171C	Gly57Gly	0.001064	Rv2653c	-	2976814	C96T	Ala32Ala	0
Rv0239	vapB24	289179	A76C	Thr26Pro	0.001052	Rv2653c	-	2976830	A80C	Gln27Pro	0.1199
Rv2550c	vapB20	2870142	G223T	Val75Leu	0.001049	Rv2653c	-	2976840	G70A	Val24Ile	0
Rv1962A	vapB35	2205371	T179G	Val60Gly	0.000998	Rv2653c	-	2976856	C54A	Ala18Ala	0.0023
Rv1943c	mazE5	2195025	A323G	Glu108Gly	0.00095	Rv2654c	-	2977033	A202C	Thr68Pro	0
Rv3358	relK	3771123	C79T	Arg27Trp	0.000931	Rv2654c	-	2977083	T152C	Val51Ala	0
Rv2865	relF	3177567	G31A	Gly11Ser	0.00089	Rv2654c	-	2977191	C44T	Ala15Val	0
Rv1959c	parE1	2203869	G109A	Glu37Lys	0.000833	Rv2830c	vapB22	3137058	C167T	Ala56Val	0.0194
Rv2862A	vapB23	3174868	T122G	Leu41Arg	0.000765	Rv2862A	vapB23	3174748	T2C	Ile1?	0.0067
Rv2653c	-	2976654	C256T	Leu86Phe	0.000738	Rv2862A	vapB23	3174868	T122G	Leu41Arg	0
Rv0599c	vapB27	697606	C195T	Asp65Asp	0.000658	Rv2862A	vapB23	3174869	G123A	Leu41Leu	0
Rv1740	vapB34	1967783	A79G	Thr27Ala	0.000602	Rv2865	relF	3177567	G31A	Gly11Ser	0
Rv1960c	parD1	2204203	T23C	Val8Ala	0.000539	Rv2865	relF	3177660	G124A	Ala42Thr	0
Rv3697A	vapB48	4140443	C21T	Leu7Leu	0.000487	Rv2866	relG	3177884	C63A	Arg21Arg	0
Rv2654c	-	2977191	C44T	Ala15Val	0.000453	Rv2871	vapB43	3183174	C37T	Arg13Cys	0
Rv2142A	parD2	2402527	A196G	Ile66Val	0.00042	Rv2871	vapB43	3183210	A73G	Thr25Ala	0.0011
Rv2274A	mazE8	2546842	T246C	Cys82Cys	0.000411	Rv3181c	-	3550092	G52T	Val18Phe	0
Rv2862A	vapB23	3174869	G123A	Leu41Leu	0.000359	Rv3358	relK	3771123	C79T	Arg27Trp	0
Rv1246c	relE	1388741	A238C	Ile80Leu	0.000299	Rv3385c	vapB46	3799821	C123T	Asp41Asp	0
Rv0626	vapB5	718229	A205G	Asn69Asp	0.000237	Rv3385c	vapB46	3799874	G70A	Ala24Thr	0.0072
Rv1960c	parD1	2204199	C27G	Leu9Leu	0.000228	Rv3407	vapB47	3826316	G65T	Arg22Leu	0.0009
Rv0239	vapB24	289300	C197T	Ser66Phe	0.00017	Rv3407	vapB47	3826501	C250T	Arg84Cys	0
Rv3385c	vapB46	3799821	C123T	Asp41Asp	5.7e-05	Rv3697A	vapB48	4140261	G203A	Trp68*	0.006
Rv2595	vapB40	2925594	G103A	Asp35Asn	4.4e-05	Rv3697A	vapB48	4140319	C145T	Arg49Cys	0.0018
Rv0616A	vapB29	710997	G216A	Glu72Glu	3.1e-05	Rv3697A	vapB48	4140384	G80A	Gly27Glu	0.002
Rv2866	relG	3177884	C63A	Arg21Arg	0	Rv3697A	vapB48	4140443	C21T	Leu7Leu	0
