# Supplementary material for: Toxin-antitoxin system gene mutations driving Mycobacterium tuberculosis transmission revealed by whole genome sequencing
Source: Front Microbiol. 2024 Jul 31;15:1398886. doi: 10.3389/fmicb.2024.1398886 (PMC11322068; doi:10.3389/fmicb.2024.1398886)
Supplement: Supplementary file 11 [file Data_Sheet_11.xlsx]

## Sheet: Supplementary Table 18
Important scores of each feature in various models within the cross-regional transmission clades
Random forest model						Gradient boosting decision tree model
Rv number	Gene	Position	SNP	Amino acid changes	Importance Score	Rv number	Gene	Position	SNP	Amino acid changes	Importance Score
Rv2653c	-	2976830	A80C	Gln27Pro	0.138023	Rv0064A	vapB1	71622	G34A	Asp12Asn	0.0049
Rv2104c	vapB37	2364577	G205C	Ala69Pro	0.135428	Rv0239	vapB24	289179	A76C	Thr26Pro	0
Rv0657c	vapB6	753589	A29C	Asp10Ala	0.060786	Rv0239	vapB24	289253	C150T	Asp50Asp	0
Rv1960c	parD1	2204092	C134T	Thr45Ile	0.029653	Rv0239	vapB24	289300	C197T	Ser66Phe	0
Rv0660c	mazE2	755122	G104A	Arg35His	0.025986	Rv0298	-	363375	C124A	Leu42Met	0.0031
Rv3407	vapB47	3826501	C250T	Arg84Cys	0.023109	Rv0298	-	363464	G213A	Arg71Arg	0.1104
Rv2547	vapB19	2868793	C188T	Thr63Ile	0.021791	Rv0298	-	363467	G216A	Ala72Ala	0
Rv2274c	mazF8	2546707	A99G	Ile33Met	0.021284	Rv0299	-	363563	G88A	Ala30Thr	0
Rv2547	vapB19	2868659	C54G	Ala18Ala	0.021173	Rv0300	vapB2	363996	T171C	Gly57Gly	0.0003
Rv1956	higA	2202500	C363T	His121His	0.018561	Rv0456A	mazF1	547158	A200G	Glu67Gly	0.0206
Rv2493	vapB38	2808296	G214A	Glu72Lys	0.017688	Rv0596c	vapB4	695231	G255A	Trp85*	0.0246
Rv0456A	mazF1	547158	A200G	Glu67Gly	0.017098	Rv0599c	vapB27	697606	C195T	Asp65Asp	0
Rv1955	higB	2201808	C90G	Asp30Glu	0.016229	Rv0608	vapB28	703306	C63T	Thr21Thr	0
Rv3407	vapB47	3826316	G65T	Arg22Leu	0.015736	Rv0616A	vapB29	710907	C126G	Arg42Arg	0
Rv0298	-	363464	G213A	Arg71Arg	0.014686	Rv0616A	vapB29	710997	G216A	Glu72Glu	0
Rv0748	vapB31	841058	T112C	Phe38Leu	0.014389	Rv0626	vapB5	718229	A205G	Asn69Asp	0
Rv2142c	parE2	2402439	C72T	Asp24Asp	0.014047	Rv0626	vapB5	718231	C207T	Asn69Asn	0.0007
Rv2865	relF	3177660	G124A	Ala42Thr	0.0139	Rv0657c	vapB6	753536	G82A	Ala28Thr	0.0007
Rv1740	vapB34	1967897	G193C	Glu65Gln	0.012577	Rv0657c	vapB6	753562	T56C	Ile19Thr	0.0031
Rv2547	vapB19	2868774	T169C	Trp57Arg	0.011036	Rv0657c	vapB6	753589	A29C	Asp10Ala	0.104
Rv2547	vapB19	2868769	G164A	Gly55Asp	0.010645	Rv0659c	mazF2	754909	C85T	Arg29Cys	0.0007
Rv2274c	mazF8	2546684	G122T	Gly41Val	0.0106	Rv0660c	mazE2	755094	G132C	Gln44His	0.0025
Rv0596c	vapB4	695231	G255A	Trp85*	0.010063	Rv0660c	mazE2	755122	G104A	Arg35His	0.019
Rv0748	vapB31	841139	C193T	Leu65Leu	0.009717	Rv0662c	vapB7	755873	C151T	Arg51Cys	0.0056
Rv1959c	parE1	2203890	C88T	Gln30*	0.009623	Rv0664	vapB8	758548	G17T	Cys6Phe	0.0066
Rv2530A	vapB39	2854891	A17G	Gln6Arg	0.00821	Rv0748	vapB31	841058	T112C	Phe38Leu	0.0198
Rv1962A	vapB35	2205511	G39A	Thr13Thr	0.008138	Rv0748	vapB31	841139	C193T	Leu65Leu	0.0026
Rv0298	-	363375	C124A	Leu42Met	0.007766	Rv0909	-	1014815	T135G	His45Gln	0.009
Rv1955	higB	2201720	T2C	Val1?	0.00683	Rv1103c	mazE3	1231236	G56A	Gly19Asp	0
Rv2871	vapB43	3183174	C37T	Arg13Cys	0.006792	Rv1113	vapB32	1239471	C56T	Thr19Ile	0.0014
Rv2063	mazE7	2321043	G213T	Thr71Thr	0.006101	Rv1241	vapB33	1384315	G38A	Arg13Gln	0.0038
Rv1962A	vapB35	2205283	G267A	Arg89Arg	0.006051	Rv1241	vapB33	1384494	C217T	Leu73Leu	0
Rv0657c	vapB6	753562	T56C	Ile19Thr	0.00587	Rv1246c	relE	1388741	A238C	Ile80Leu	0
Rv2526	vapB17	2851303	G213C	Glu71Asp	0.005696	Rv1246c	relE	1388827	A152T	Asn51Ile	0
Rv2142c	parE2	2402463	C48G	Phe16Leu	0.005667	Rv1247c	relB	1389019	T226A	Phe76Ile	0.0014
Rv2274c	mazF8	2546709	A97G	Ile33Val	0.00552	Rv1494	mazE4	1686299	T29G	Ile10Ser	0
Rv3385c	vapB46	3799874	G70A	Ala24Thr	0.005501	Rv1560	vapB11	1764808	C54T	Ala18Ala	0.0027
Rv1959c	parE1	2203875	C103T	Leu35Leu	0.005115	Rv1740	vapB34	1967783	A79G	Thr27Ala	0
Rv1991A	mazE6	2234742	C150G	Ile50Met	0.004808	Rv1740	vapB34	1967844	C140A	Ala47Glu	0
Rv0064A	vapB1	71622	G34A	Asp12Asn	0.004654	Rv1740	vapB34	1967897	G193C	Glu65Gln	0
Rv0664	vapB8	758548	G17T	Cys6Phe	0.00465	Rv1839c	vapB13	2087652	G1A	Val1?	0
Rv2009	vapB15	2258035	T6C	Tyr2Tyr	0.004621	Rv1942c	mazF5	2194950	A24C	Gly8Gly	0.0051
Rv0662c	vapB7	755873	C151T	Arg51Cys	0.004447	Rv1943c	mazE5	2195004	T344C	Leu115Pro	0.0072
Rv2830c	vapB22	3137058	C167T	Ala56Val	0.004174	Rv1943c	mazE5	2195025	A323G	Glu108Gly	0
Rv1494	mazE4	1686299	T29G	Ile10Ser	0.004092	Rv1943c	mazE5	2195321	G27A	Thr9Thr	0
Rv2653c	-	2976856	C54A	Ala18Ala	0.004081	Rv1952	vapB14	2200754	A29G	Lys10Arg	0.0073
Rv2862A	vapB23	3174748	T2C	Ile1?	0.003791	Rv1955	higB	2201720	T2C	Val1?	0.0064
Rv0909	-	1014815	T135G	His45Gln	0.003707	Rv1955	higB	2201808	C90G	Asp30Glu	0.0041
Rv1956	higA	2202582	G445T	Ala149Ser	0.003685	Rv1955	higB	2201853	G135A	Gln45Gln	0
Rv1952	vapB14	2200754	A29G	Lys10Arg	0.003678	Rv1956	higA	2202472	C335T	Ser112Phe	0.0053
Rv1241	vapB33	1384315	G38A	Arg13Gln	0.003678	Rv1956	higA	2202491	A354G	Ala118Ala	0.0053
Rv1960c	parD1	2204019	C207T	Asp69Asp	0.003665	Rv1956	higA	2202500	C363T	His121His	0
Rv1943c	mazE5	2195025	A323G	Glu108Gly	0.003515	Rv1956	higA	2202582	G445T	Ala149Ser	0.024
Rv1942c	mazF5	2194950	A24C	Gly8Gly	0.003461	Rv1959c	parE1	2203869	G109A	Glu37Lys	0
Rv1956	higA	2202472	C335T	Ser112Phe	0.003337	Rv1959c	parE1	2203875	C103T	Leu35Leu	0.0001
Rv2493	vapB38	2808218	G136A	Asp46Asn	0.003258	Rv1959c	parE1	2203890	C88T	Gln30*	0.0256
Rv1962A	vapB35	2205451	G99A	Lys33Lys	0.003225	Rv1959c	parE1	2203953	C25G	Pro9Ala	0.0001
Rv1943c	mazE5	2195004	T344C	Leu115Pro	0.003195	Rv1960c	parD1	2204019	C207T	Asp69Asp	0.0009
Rv3697A	vapB48	4140261	G203A	Trp68*	0.003004	Rv1960c	parD1	2204092	C134T	Thr45Ile	0.0353
Rv1113	vapB32	1239471	C56T	Thr19Ile	0.002966	Rv1960c	parD1	2204199	C27G	Leu9Leu	0
Rv1246c	relE	1388827	A152T	Asn51Ile	0.00296	Rv1960c	parD1	2204203	T23C	Val8Ala	0
Rv2545	vapB18	2867913	T131G	Leu44Arg	0.002909	Rv1962A	vapB35	2205283	G267A	Arg89Arg	0
Rv0608	vapB28	703306	C63T	Thr21Thr	0.002906	Rv1962A	vapB35	2205371	T179G	Val60Gly	0
Rv1956	higA	2202491	A354G	Ala118Ala	0.002836	Rv1962A	vapB35	2205451	G99A	Lys33Lys	0.013
Rv0660c	mazE2	755094	G132C	Gln44His	0.00281	Rv1962A	vapB35	2205511	G39A	Thr13Thr	0.0107
Rv1560	vapB11	1764808	C54T	Ala18Ala	0.002772	Rv1991A	mazE6	2234736	G156A	Arg52Arg	0.0037
Rv3697A	vapB48	4140319	C145T	Arg49Cys	0.002753	Rv1991A	mazE6	2234742	C150G	Ile50Met	0
Rv2274c	mazF8	2546803	G3A	Met1?	0.002665	Rv2009	vapB15	2258035	T6C	Tyr2Tyr	0.0067
Rv1991A	mazE6	2234736	G156A	Arg52Arg	0.002627	Rv2009	vapB15	2258266	G237A	Glu79Glu	0.0012
Rv0626	vapB5	718231	C207T	Asn69Asn	0.002578	Rv2063	mazE7	2321043	G213T	Thr71Thr	0
Rv2547	vapB19	2868606	A1G	Met1?	0.002538	Rv2104c	vapB37	2364533	G249T	Gly83Gly	0
Rv1959c	parE1	2203953	C25G	Pro9Ala	0.002536	Rv2104c	vapB37	2364577	G205C	Ala69Pro	0.1049
Rv0657c	vapB6	753536	G82A	Ala28Thr	0.002513	Rv2142c	parE2	2402223	G288C	Glu96Asp	0.0021
Rv2595	vapB40	2925683	G192A	Leu64Leu	0.002509	Rv2142c	parE2	2402439	C72T	Asp24Asp	0.0134
Rv3697A	vapB48	4140384	G80A	Gly27Glu	0.002503	Rv2142c	parE2	2402463	C48G	Phe16Leu	0.0063
Rv2142A	parD2	2402684	A39G	Ala13Ala	0.002486	Rv2142A	parD2	2402527	A196G	Ile66Val	0
Rv2871	vapB43	3183210	A73G	Thr25Ala	0.002447	Rv2142A	parD2	2402684	A39G	Ala13Ala	0.0026
Rv1247c	relB	1389019	T226A	Phe76Ile	0.002402	Rv2274c	mazF8	2546684	G122T	Gly41Val	0
Rv2601A	vapB41	2930254	G185A	Gly62Asp	0.002383	Rv2274c	mazF8	2546707	A99G	Ile33Met	0.0019
Rv2142c	parE2	2402223	G288C	Glu96Asp	0.002177	Rv2274c	mazF8	2546709	A97G	Ile33Val	0.0075
Rv2653c	-	2976616	C294G	His98Gln	0.002159	Rv2274c	mazF8	2546803	G3A	Met1?	0
Rv0239	vapB24	289179	A76C	Thr26Pro	0.001949	Rv2274A	mazE8	2546842	T246C	Cys82Cys	0
Rv2654c	-	2977033	A202C	Thr68Pro	0.001818	Rv2493	vapB38	2808218	G136A	Asp46Asn	0
Rv1740	vapB34	1967844	C140A	Ala47Glu	0.001787	Rv2493	vapB38	2808296	G214A	Glu72Lys	0.0193
Rv1943c	mazE5	2195321	G27A	Thr9Thr	0.001682	Rv2526	vapB17	2851303	G213C	Glu71Asp	0.0022
Rv2653c	-	2976814	C96T	Ala32Ala	0.001678	Rv2530A	vapB39	2854891	A17G	Gln6Arg	0
Rv3181c	-	3550092	G52T	Val18Phe	0.00163	Rv2545	vapB18	2867913	T131G	Leu44Arg	0.0034
Rv2595	vapB40	2925530	T39C	Ile13Ile	0.001579	Rv2547	vapB19	2868606	A1G	Met1?	0
Rv2104c	vapB37	2364533	G249T	Gly83Gly	0.001556	Rv2547	vapB19	2868659	C54G	Ala18Ala	0.0412
Rv1839c	vapB13	2087652	G1A	Val1?	0.00153	Rv2547	vapB19	2868716	C111T	Ala37Ala	0
Rv0659c	mazF2	754909	C85T	Arg29Cys	0.001476	Rv2547	vapB19	2868769	G164A	Gly55Asp	0.0245
Rv2653c	-	2976638	A272T	Lys91Met	0.001358	Rv2547	vapB19	2868774	T169C	Trp57Arg	0.0256
Rv2653c	-	2976840	G70A	Val24Ile	0.001269	Rv2547	vapB19	2868793	C188T	Thr63Ile	0.0208
Rv2009	vapB15	2258266	G237A	Glu79Glu	0.001198	Rv2550c	vapB20	2870142	G223T	Val75Leu	0
Rv1962A	vapB35	2205371	T179G	Val60Gly	0.001089	Rv2595	vapB40	2925530	T39C	Ile13Ile	0
Rv0239	vapB24	289253	C150T	Asp50Asp	0.001072	Rv2595	vapB40	2925594	G103A	Asp35Asn	0
Rv0616A	vapB29	710907	C126G	Arg42Arg	0.001067	Rv2595	vapB40	2925683	G192A	Leu64Leu	0.0128
Rv0299	-	363563	G88A	Ala30Thr	0.001055	Rv2601A	vapB41	2930254	G185A	Gly62Asp	0
Rv0298	-	363467	G216A	Ala72Ala	0.00103	Rv2653c	-	2976616	C294G	His98Gln	0.0008
Rv2653c	-	2976799	C111T	Ala37Ala	0.00099	Rv2653c	-	2976638	A272T	Lys91Met	0.0043
Rv2865	relF	3177567	G31A	Gly11Ser	0.000862	Rv2653c	-	2976654	C256T	Leu86Phe	0
Rv2547	vapB19	2868716	C111T	Ala37Ala	0.000842	Rv2653c	-	2976799	C111T	Ala37Ala	0.0011
Rv2862A	vapB23	3174868	T122G	Leu41Arg	0.0008	Rv2653c	-	2976814	C96T	Ala32Ala	0
Rv1246c	relE	1388741	A238C	Ile80Leu	0.000796	Rv2653c	-	2976830	A80C	Gln27Pro	0.095
Rv1103c	mazE3	1231236	G56A	Gly19Asp	0.000764	Rv2653c	-	2976840	G70A	Val24Ile	0
Rv0599c	vapB27	697606	C195T	Asp65Asp	0.000733	Rv2653c	-	2976856	C54A	Ala18Ala	0.0045
Rv3358	relK	3771123	C79T	Arg27Trp	0.000728	Rv2654c	-	2977033	A202C	Thr68Pro	0
Rv2654c	-	2977083	T152C	Val51Ala	0.000714	Rv2654c	-	2977083	T152C	Val51Ala	0
Rv0300	vapB2	363996	T171C	Gly57Gly	0.00071	Rv2654c	-	2977191	C44T	Ala15Val	0
Rv1955	higB	2201853	G135A	Gln45Gln	0.000665	Rv2830c	vapB22	3137058	C167T	Ala56Val	0
Rv1960c	parD1	2204203	T23C	Val8Ala	0.000602	Rv2862A	vapB23	3174748	T2C	Ile1?	0
Rv2274A	mazE8	2546842	T246C	Cys82Cys	0.000587	Rv2862A	vapB23	3174868	T122G	Leu41Arg	0
Rv1959c	parE1	2203869	G109A	Glu37Lys	0.00057	Rv2862A	vapB23	3174869	G123A	Leu41Leu	0
Rv1241	vapB33	1384494	C217T	Leu73Leu	0.00053	Rv2865	relF	3177567	G31A	Gly11Ser	0
Rv2550c	vapB20	2870142	G223T	Val75Leu	0.000525	Rv2865	relF	3177660	G124A	Ala42Thr	0.0056
Rv3697A	vapB48	4140443	C21T	Leu7Leu	0.000453	Rv2866	relG	3177884	C63A	Arg21Arg	0
Rv2653c	-	2976654	C256T	Leu86Phe	0.000401	Rv2871	vapB43	3183174	C37T	Arg13Cys	0
Rv2654c	-	2977191	C44T	Ala15Val	0.000346	Rv2871	vapB43	3183210	A73G	Thr25Ala	0.0009
Rv2142A	parD2	2402527	A196G	Ile66Val	0.000261	Rv3181c	-	3550092	G52T	Val18Phe	0.0026
Rv1740	vapB34	1967783	A79G	Thr27Ala	0.000246	Rv3358	relK	3771123	C79T	Arg27Trp	0
Rv1960c	parD1	2204199	C27G	Leu9Leu	0.00015	Rv3385c	vapB46	3799821	C123T	Asp41Asp	0
Rv0626	vapB5	718229	A205G	Asn69Asp	0.000137	Rv3385c	vapB46	3799874	G70A	Ala24Thr	0.0053
Rv3385c	vapB46	3799821	C123T	Asp41Asp	0.000135	Rv3407	vapB47	3826316	G65T	Arg22Leu	0.0262
Rv2862A	vapB23	3174869	G123A	Leu41Leu	0.000133	Rv3407	vapB47	3826501	C250T	Arg84Cys	0.0012
Rv0239	vapB24	289300	C197T	Ser66Phe	0.000108	Rv3697A	vapB48	4140261	G203A	Trp68*	0.0042
Rv2595	vapB40	2925594	G103A	Asp35Asn	0.000105	Rv3697A	vapB48	4140319	C145T	Arg49Cys	0.0022
Rv0616A	vapB29	710997	G216A	Glu72Glu	7.9e-05	Rv3697A	vapB48	4140384	G80A	Gly27Glu	0
Rv2866	relG	3177884	C63A	Arg21Arg	0	Rv3697A	vapB48	4140443	C21T	Leu7Leu	0
